# Supplementary material for: Glycoproteomic and Phenotypic Elucidation of B4GALNT2 Expression Variants in the SID Histo-Blood Group System
Source: Int J Mol Sci. 2022 Apr 1;23(7):3936. doi: 10.3390/ijms23073936 (PMC8999409; doi:10.3390/ijms23073936)
Supplement: Supplementary file 1 [file ijms-23-03936-s001.zip]

Archive with 3 entries (3 files):
- Stenfelt et al_SID_IJMS_Supplementary Figures S1-6_proof.pdf
- Stenfelt et al_SID_IJMS_Supplementary Tables S1 -5_proof.xlsx
- Supplementary Materials - Spectra Collections 1 and 2_proof.pdf
