# Supplementary material for: Glycoproteomic and Phenotypic Elucidation of B4GALNT2 Expression Variants in the SID Histo-Blood Group System
Source: Int J Mol Sci. 2022 Apr 1;23(7):3936. doi: 10.3390/ijms23073936 (PMC8999409; doi:10.3390/ijms23073936)
Supplement: Supplementary file 1 [file ijms-23-03936-s001.zip › Stenfelt et al_SID_IJMS_Supplementary Tables S1 -5_proof.xlsx]

## Sheet: Table S1_N-glycopeptides HEK293
N-glycopeptide hits of HEK293 cells transfected with B4GALNT2 constructs
Byonic score cutoff is 300. The false discovery rate is 0.46 %.
Manually verified Byonic hits <300 and manually identified glycopeptides belonging to the identities of Table 1 and Fig. 4 are added.
Only the best scoring hit of each unique glycopeptide (same peptide and glycan) for each sample has been kept.
Peptide < ProteinMetrics Confidential >	Glycans NHFAGNa	Modification Type(s)	Observed m/z	z	Observed (M+H)	Calc. mass (M+H)	Off-by-x error	Mass error (ppm)	Starting position	Cleavage	Score	|Log Prob|	Protein Name	Protein DB number	Comment	Scan #	Scan Time	Sample	Shown in Fig.
R.IVDVN[+2204.772]LTSEGK.V	HexNAc(4)Hex(5)NeuAc(2)	N[+2205]	1127.14	3	3379.41	3379.4	0	2.4	170	Specific	494.21	7.26	>sp|Q9HD45|TM9S3_HUMAN Transmembrane 9 superfamily member 3 OS=Homo sapiens GN=TM9SF3 PE=1 SV=2	18874	Lumos_200103_74.15509.15509.3	controllerType=0 controllerNumber=1 scan=15509	43.5004	Mock transfected	Fig. 4A, Fig. 5
R.IVDVN[+2610.931]LTSEGK.V	HexNAc(6)Hex(5)NeuAc(2)	N[+2611]	1262.53	3	3785.56	3785.56	0	0.211329	170	Specific	-	-	>sp|Q9HD45|TM9S3_HUMAN Transmembrane 9 superfamily member 3 OS=Homo sapiens GN=TM9SF3 PE=1 SV=2	18874	Lumos_200103_77	15858	44.09	B4GALNT2 WT	Fig. 4B, Fig. 5
R.IVDVN[+2204.772]LTSEGK.V	HexNAc(4)Hex(5)NeuAc(2)	N[+2205]	1127.14	3	3379.41	3379.4	0	1.28425	170	Specific	-	-	>sp|Q9HD45|TM9S3_HUMAN Transmembrane 9 superfamily member 3 OS=Homo sapiens GN=TM9SF3 PE=1 SV=2	18874	Lumos_200513_41	25641	44.2	rs7224888	Fig. 5
R.IVDVN[+2204.772]LTSEGK.V	HexNAc(4)Hex(5)NeuAc(2)	N[+2205]	1127.14	3	3379.41	3379.4	0	2.34953	170	Specific	-	-	>sp|Q9HD45|TM9S3_HUMAN Transmembrane 9 superfamily member 3 OS=Homo sapiens GN=TM9SF3 PE=1 SV=2	18874	Lumos_200513_50	25678	44.12	Mock transfected	Fig. 5
R.IVDVN[+2610.931]LTSEGK.V	HexNAc(6)Hex(5)NeuAc(2)	N[+2611]	1262.53	3	3785.57	3785.56	0	1.62195	170	Specific	-	-	>sp|Q9HD45|TM9S3_HUMAN Transmembrane 9 superfamily member 3 OS=Homo sapiens GN=TM9SF3 PE=1 SV=2	18874	Lumos_200513_38	25974	44.86	rs61743617	Fig. 5
R.IVDVN[+2610.931]LTSEGK.V	HexNAc(6)Hex(5)NeuAc(2)	N[+2611]	1262.53	3	3785.57	3785.56	0	1.06721	170	Specific	-	-	>sp|Q9HD45|TM9S3_HUMAN Transmembrane 9 superfamily member 3 OS=Homo sapiens GN=TM9SF3 PE=1 SV=2	18874	Lumos_200513_47	26217	44.92	B4GALNT2 WT	Fig. 5
R.IVDVN[+2610.931]LTSEGK.V	HexNAc(6)Hex(5)NeuAc(2)	N[+2611]	1262.53	3	3785.57	3785.56	0	1.7012	170	Specific	-	-	>sp|Q9HD45|TM9S3_HUMAN Transmembrane 9 superfamily member 3 OS=Homo sapiens GN=TM9SF3 PE=1 SV=2	18874	Lumos_200513_44	26229	44.92	rs148441237	Fig. 5
R.IVDVN[+2262.814]LTSEGK.V	HexNAc(5)Hex(5)Fuc(1)NeuAc(1)	N[+2263]	1146.49	3	3437.45	3437.45	0	2.6	170	Specific	241.67	2.03	>sp|Q9HD45|TM9S3_HUMAN Transmembrane 9 superfamily member 3 OS=Homo sapiens GN=TM9SF3 PE=1 SV=2	18874	Lumos_200513_38.22253.22253.3	controllerType=0 controllerNumber=1 scan=22253	39.7784	rs61743617	Fig. 5
R.TALFPDLLAQGN[+2059.735]ASLR.L	HexNAc(4)Hex(5)Fuc(1)NeuAc(1)	N[+2060]	1249.56	3	3746.67	3746.65	0	3.5	93	Specific	569.04	8.76	>sp|Q5ZPR3|CD276_HUMAN CD276 antigen OS=Homo sapiens GN=CD276 PE=1 SV=1	10597	Lumos_200513_38.47119.47119.3	controllerType=0 controllerNumber=1 scan=47119	73.7836	rs61743617	Fig. 5
R.TALFPDLLAQGN[+2059.735]ASLR.L	HexNAc(4)Hex(5)Fuc(1)NeuAc(1)	N[+2060]	1249.56	3	3746.66	3746.65	0	1.1	93	Specific	434.59	6.88	>sp|Q5ZPR3|CD276_HUMAN CD276 antigen OS=Homo sapiens GN=CD276 PE=1 SV=1	10597	Lumos_200513_41.47236.47236.3	controllerType=0 controllerNumber=1 scan=47236	73.6949	rs7224888	Fig. 5
R.TALFPDLLAQGN[+2059.735]ASLR.L	HexNAc(4)Hex(5)Fuc(1)NeuAc(1)	N[+2060]	1249.56	3	3746.65	3746.65	0	-0.2	93	Specific	332.82	6.46	>sp|Q5ZPR3|CD276_HUMAN CD276 antigen OS=Homo sapiens GN=CD276 PE=1 SV=1	10597	Lumos_200513_47.47337.47337.3	controllerType=0 controllerNumber=1 scan=47337	73.7301	B4GALNT2 WT	Fig. 5
R.TALFPDLLAQGN[+2059.735]ASLR.L	HexNAc(4)Hex(5)Fuc(1)NeuAc(1)	N[+2060]	1249.56	3	3746.66	3746.65	0	2.4	311	Specific	494.5	9.63	>sp|Q5ZPR3|CD276_HUMAN CD276 antigen OS=Homo sapiens GN=CD276 PE=1 SV=1	10597	Lumos_200513_50.47341.47341.3	controllerType=0 controllerNumber=1 scan=47341	73.6881	Mock transfected	Fig. 5
R.TALFPDLLAQGN[+1913.677]ASLR.L	HexNAc(4)Hex(5)NeuAc(1)	N[+1914]	1200.87	3	3600.6	3600.59	0	0.8	93	Specific	356.46	7.69	>sp|Q5ZPR3|CD276_HUMAN CD276 antigen OS=Homo sapiens GN=CD276 PE=1 SV=1	10597	Lumos_200513_47.47460.47460.4	controllerType=0 controllerNumber=1 scan=47460	73.8976	B4GALNT2 WT	Fig. 5
R.TALFPDLLAQGN[+1913.677]ASLR.L	HexNAc(4)Hex(5)NeuAc(1)	N[+1914]	1200.87	3	3600.6	3600.59	0	1.3	311	Specific	432.22	8.85	>sp|Q5ZPR3|CD276_HUMAN CD276 antigen OS=Homo sapiens GN=CD276 PE=1 SV=1	10597	Lumos_200513_44.47594.47594.3	controllerType=0 controllerNumber=1 scan=47594	74.0837	rs148441237	Fig. 5
R.TALFPDLLAQGN[+1897.682]ASLR.L	HexNAc(4)Hex(4)Fuc(1)NeuAc(1)	N[+1898]	1195.54	3	3584.61	3584.6	0	2	93	Specific	498.63	8.96	>sp|Q5ZPR3|CD276_HUMAN CD276 antigen OS=Homo sapiens GN=CD276 PE=1 SV=1	10597	Lumos_200513_38.47705.47705.3	controllerType=0 controllerNumber=1 scan=47705	74.609	rs61743617	Fig. 5
R.TALFPDLLAQGN[+1913.677]ASLR.L	HexNAc(4)Hex(5)NeuAc(1)	N[+1914]	1200.87	3	3600.6	3600.59	0	2.9	311	Specific	410.3	7.52	>sp|Q5ZPR3|CD276_HUMAN CD276 antigen OS=Homo sapiens GN=CD276 PE=1 SV=1	10597	Lumos_200513_41.47879.47879.3	controllerType=0 controllerNumber=1 scan=47879	74.5776	rs7224888	Fig. 5
R.TALFPDLLAQGN[+2262.814]ASLR.L	HexNAc(5)Hex(5)Fuc(1)NeuAc(1)	N[+2263]	1317.25	3	3949.74	3949.73	0	1.9	311	Specific	259.77	5.23	>sp|Q5ZPR3|CD276_HUMAN CD276 antigen OS=Homo sapiens GN=CD276 PE=1 SV=1	10597	Lumos_200513_47.47887.47887.3	controllerType=0 controllerNumber=1 scan=47887	74.4815	B4GALNT2 WT	Fig. 5
R.TALFPDLLAQGN[+2262.814]ASLR.L	HexNAc(5)Hex(5)Fuc(1)NeuAc(1)	N[+2263]	1317.25	3	3949.74	3949.73	0	3.1	311	Specific	449.67	6.86	>sp|Q5ZPR3|CD276_HUMAN CD276 antigen OS=Homo sapiens GN=CD276 PE=1 SV=1	10597	Lumos_200513_38.47889.47889.3	controllerType=0 controllerNumber=1 scan=47889	74.8695	rs61743617	Fig. 5
R.TALFPDLLAQGN[+2116.756]ASLR.L	HexNAc(5)Hex(5)NeuAc(1)	N[+2117]	1268.57	3	3803.69	3803.67	0	3.2	311	Specific	619.43	11.36	>sp|Q5ZPR3|CD276_HUMAN CD276 antigen OS=Homo sapiens GN=CD276 PE=1 SV=1	10597	Lumos_200513_38.48105.48105.3	controllerType=0 controllerNumber=1 scan=48105	75.1792	rs61743617	Fig. 5
R.TALFPDLLAQGN[+2059.735]ASLR.L	HexNAc(4)Hex(5)Fuc(1)NeuAc(1)	N[+2060]	1249.56	3	3746.66	3746.65	0	0.8	311	Specific	702.55	14.67	>sp|Q5ZPR3|CD276_HUMAN CD276 antigen OS=Homo sapiens GN=CD276 PE=1 SV=1	10597	Lumos_200513_44.48369.48369.3	controllerType=0 controllerNumber=1 scan=48369	75.1499	rs148441237	Fig. 5
R.TALFPDLLAQGN[+2116.756]ASLR.L	HexNAc(5)Hex(5)NeuAc(1)	N[+2117]	1268.56	3	3803.68	3803.67	0	1.5	93	Specific	369.89	8	>sp|Q5ZPR3|CD276_HUMAN CD276 antigen OS=Homo sapiens GN=CD276 PE=1 SV=1	10597	Lumos_200513_44.48383.48383.3	controllerType=0 controllerNumber=1 scan=48383	75.1676	rs148441237	Fig. 5
R.TALFPDLLAQGN[+1913.677]ASLR.L	HexNAc(4)Hex(5)NeuAc(1)	N[+1914]	1200.87	3	3600.61	3600.59	0	3.4	311	Specific	438.4	7.14	>sp|Q5ZPR3|CD276_HUMAN CD276 antigen OS=Homo sapiens GN=CD276 PE=1 SV=1	10597	Lumos_200513_38.48449.48449.3	controllerType=0 controllerNumber=1 scan=48449	75.6699	rs61743617	Fig. 5
K.FLKPYTLEEQKN[+2424.867]LTVC[+45.988]PDGALFEQK.G	HexNAc(5)Hex(6)Fuc(1)NeuAc(1)	C[+46], N[+2425]	1077.08	5	5381.35	5382.35	-1	1.4	113	Specific	693.76	13.54	>sp|P54709|AT1B3_HUMAN Sodium/potassium-transporting ATPase subunit beta-3 OS=Homo sapiens GN=ATP1B3 PE=1 SV=1	20215	Lumos_200513_47.41430.41430.5	controllerType=0 controllerNumber=1 scan=41430	65.6696	B4GALNT2 WT	Fig. 5
K.FLKPYTLEEQKN[+2627.947]LTVC[+45.988]PDGALFEQK.G	HexNAc(6)Hex(6)Fuc(1)NeuAc(1)	C[+46], N[+2628]	1397.11	4	5585.43	5585.43	0	1.3	113	Specific	171.73	2.02	>sp|P54709|AT1B3_HUMAN Sodium/potassium-transporting ATPase subunit beta-3 OS=Homo sapiens GN=ATP1B3 PE=1 SV=1	20215	Lumos_200513_47.41460.41460.3	controllerType=0 controllerNumber=1 scan=41460	65.7111	B4GALNT2 WT	Fig. 5
K.FLKPYTLEEQKN[+2424.867]LTVC[+45.988]PDGALFEQK.G	HexNAc(5)Hex(6)Fuc(1)NeuAc(1)	C[+46], N[+2425]	1346.34	4	5382.36	5382.35	0	2.2	113	Specific	639.58	13.79	>sp|P54709|AT1B3_HUMAN Sodium/potassium-transporting ATPase subunit beta-3 OS=Homo sapiens GN=ATP1B3 PE=1 SV=1	20215	Lumos_200513_44.41540.41540.4	controllerType=0 controllerNumber=1 scan=41540	65.8163	rs148441237	Fig. 5
K.FLKPYTLEEQKN[+2424.867]LTVC[+45.988]PDGALFEQK.G	HexNAc(5)Hex(6)Fuc(1)NeuAc(1)	C[+46], N[+2425]	1346.34	4	5382.36	5382.35	0	2.2	113	Specific	687.59	14.13	>sp|P54709|AT1B3_HUMAN Sodium/potassium-transporting ATPase subunit beta-3 OS=Homo sapiens GN=ATP1B3 PE=1 SV=1	20215	Lumos_200513_41.41580.41580.4	controllerType=0 controllerNumber=1 scan=41580	65.9498	rs7224888	Fig. 5
K.FLKPYTLEEQKN[+2424.867]LTVC[+45.988]PDGALFEQK.G	HexNAc(5)Hex(6)Fuc(1)NeuAc(1)	C[+46], N[+2425]	1346.35	4	5382.36	5382.35	0	2.9	113	Specific	627.95	12.57	>sp|P54709|AT1B3_HUMAN Sodium/potassium-transporting ATPase subunit beta-3 OS=Homo sapiens GN=ATP1B3 PE=1 SV=1	20215	Lumos_200513_38.41611.41611.3	controllerType=0 controllerNumber=1 scan=41611	66.2077	rs61743617	Fig. 5
K.FLKPYTLEEQKN[+2059.735]LTVC[+45.988]PDGALFEQK.G	HexNAc(4)Hex(5)Fuc(1)NeuAc(1)	C[+46], N[+2060]	1255.06	4	5017.22	5017.21	0	1.8	113	Specific	724.58	15.56	>sp|P54709|AT1B3_HUMAN Sodium/potassium-transporting ATPase subunit beta-3 OS=Homo sapiens GN=ATP1B3 PE=1 SV=1	20215	Lumos_200513_47.41630.41630.4	controllerType=0 controllerNumber=1 scan=41630	65.9429	B4GALNT2 WT	Fig. 5
K.FLKPYTLEEQKN[+2627.947]LTVC[+45.988]PDGALFEQK.G	HexNAc(6)Hex(6)Fuc(1)NeuAc(1)	C[+46], N[+2628]	1397.11	4	5585.43	5585.43	0	1.4	113	Specific	355.2	8.29	>sp|P54709|AT1B3_HUMAN Sodium/potassium-transporting ATPase subunit beta-3 OS=Homo sapiens GN=ATP1B3 PE=1 SV=1	20215	Lumos_200513_44.41641.41641.4	controllerType=0 controllerNumber=1 scan=41641	65.9545	rs148441237	Fig. 5
K.FLKPYTLEEQKN[+2059.735]LTVC[+45.988]PDGALFEQK.G	HexNAc(4)Hex(5)Fuc(1)NeuAc(1)	C[+46], N[+2060]	1255.06	4	5017.22	5017.21	0	2.2	113	Specific	834.3	16.9	>sp|P54709|AT1B3_HUMAN Sodium/potassium-transporting ATPase subunit beta-3 OS=Homo sapiens GN=ATP1B3 PE=1 SV=1	20215	Lumos_200513_50.41759.41759.4	controllerType=0 controllerNumber=1 scan=41759	66.0626	Mock transfected	Fig. 5
K.FLKPYTLEEQKN[+2059.735]LTVC[+45.988]PDGALFEQK.G	HexNAc(4)Hex(5)Fuc(1)NeuAc(1)	C[+46], N[+2060]	1255.06	4	5017.22	5017.21	0	1.3	113	Specific	718.96	15.78	>sp|P54709|AT1B3_HUMAN Sodium/potassium-transporting ATPase subunit beta-3 OS=Homo sapiens GN=ATP1B3 PE=1 SV=1	20215	Lumos_200513_44.41873.41873.4	controllerType=0 controllerNumber=1 scan=41873	66.2718	rs148441237	Fig. 5
K.FLKPYTLEEQKN[+2627.947]LTVC[+45.988]PDGALFEQK.G	HexNAc(6)Hex(6)Fuc(1)NeuAc(1)	C[+46], N[+2628]	1397.11	4	5585.44	5585.43	0	2.1	113	Specific	546.85	8.45	>sp|P54709|AT1B3_HUMAN Sodium/potassium-transporting ATPase subunit beta-3 OS=Homo sapiens GN=ATP1B3 PE=1 SV=1	20215	Lumos_200513_38.41873.41873.4	controllerType=0 controllerNumber=1 scan=41873	66.5688	rs61743617	Fig. 5
K.FLKPYTLEEQKN[+2424.867]LTVC[+45.988]PDGALFEQK.G	HexNAc(5)Hex(6)Fuc(1)NeuAc(1)	C[+46], N[+2425]	1346.09	4	5381.35	5382.35	-1	1.1	113	Specific	634.84	12.44	>sp|P54709|AT1B3_HUMAN Sodium/potassium-transporting ATPase subunit beta-3 OS=Homo sapiens GN=ATP1B3 PE=1 SV=1	20215	Lumos_200513_50.41898.41898.4	controllerType=0 controllerNumber=1 scan=41898	66.2485	Mock transfected	Fig. 5
K.FLKPYTLEEQKN[+2262.814]LTVC[+45.988]PDGALFEQK.G	HexNAc(5)Hex(5)Fuc(1)NeuAc(1)	C[+46], N[+2263]	1305.83	4	5220.3	5220.29	0	1.4	113	Specific	734.05	14.35	>sp|P54709|AT1B3_HUMAN Sodium/potassium-transporting ATPase subunit beta-3 OS=Homo sapiens GN=ATP1B3 PE=1 SV=1	20215	Lumos_200513_38.42104.42104.4	controllerType=0 controllerNumber=1 scan=42104	66.8818	rs61743617	Fig. 5
K.FLKPYTLEEQKN[+2059.735]LTVC[+45.988]PDGALFEQK.G	HexNAc(4)Hex(5)Fuc(1)NeuAc(1)	C[+46], N[+2060]	1255.06	4	5017.22	5017.21	0	1.5	113	Specific	770.91	15.95	>sp|P54709|AT1B3_HUMAN Sodium/potassium-transporting ATPase subunit beta-3 OS=Homo sapiens GN=ATP1B3 PE=1 SV=1	20215	Lumos_200513_41.42133.42133.2	controllerType=0 controllerNumber=1 scan=42133	66.7005	rs7224888	Fig. 5
K.FLKPYTLEEQKN[+2262.814]LTVC[+45.988]PDGALFEQK.G	HexNAc(5)Hex(5)Fuc(1)NeuAc(1)	C[+46], N[+2263]	1305.83	4	5220.3	5220.29	0	1.4	113	Specific	624.18	12.43	>sp|P54709|AT1B3_HUMAN Sodium/potassium-transporting ATPase subunit beta-3 OS=Homo sapiens GN=ATP1B3 PE=1 SV=1	20215	Lumos_200513_44.42194.42194.4	controllerType=0 controllerNumber=1 scan=42194	66.7087	rs148441237	Fig. 5
K.FLKPYTLEEQKN[+2059.735]LTVC[+45.988]PDGALFEQK.G	HexNAc(4)Hex(5)Fuc(1)NeuAc(1)	C[+46], N[+2060]	1255.06	4	5017.22	5017.21	0	1.1	113	Specific	802.63	15.85	>sp|P54709|AT1B3_HUMAN Sodium/potassium-transporting ATPase subunit beta-3 OS=Homo sapiens GN=ATP1B3 PE=1 SV=1	20215	Lumos_200513_38.42234.42234.4	controllerType=0 controllerNumber=1 scan=42234	67.0616	rs61743617	Fig. 5
K.FLKPYTLEEQKN[+2715.963]LTVC[+45.988]PDGALFEQK.G	HexNAc(5)Hex(6)Fuc(1)NeuAc(2)	C[+46], N[+2716]	1418.87	4	5672.45	5673.44	-1	1.6	113	Specific	526.8	8.85	>sp|P54709|AT1B3_HUMAN Sodium/potassium-transporting ATPase subunit beta-3 OS=Homo sapiens GN=ATP1B3 PE=1 SV=1	20215	Lumos_200513_47.43529.43529.4	controllerType=0 controllerNumber=1 scan=43529	68.537	B4GALNT2 WT	Fig. 5
K.FLKPYTLEEQKN[+2919.042]LTVC[+45.988]PDGALFEQK.G	HexNAc(6)Hex(6)Fuc(1)NeuAc(2)	C[+46], N[+2919]	1176.11	5	5876.53	5876.52	0	1.2	113	Specific	748.1	15.28	>sp|P54709|AT1B3_HUMAN Sodium/potassium-transporting ATPase subunit beta-3 OS=Homo sapiens GN=ATP1B3 PE=1 SV=1	20215	Lumos_200513_44.43601.43601.5	controllerType=0 controllerNumber=1 scan=43601	68.6328	rs148441237	Fig. 5
K.FLKPYTLEEQKN[+2715.963]LTVC[+45.988]PDGALFEQK.G	HexNAc(5)Hex(6)Fuc(1)NeuAc(2)	C[+46], N[+2716]	1419.12	4	5673.46	5673.44	0	3.6	113	Specific	413.13	7.31	>sp|P54709|AT1B3_HUMAN Sodium/potassium-transporting ATPase subunit beta-3 OS=Homo sapiens GN=ATP1B3 PE=1 SV=1	20215	Lumos_200513_38.43621.43621.4	controllerType=0 controllerNumber=1 scan=43621	68.9652	rs61743617	Fig. 5
K.FLKPYTLEEQKN[+2919.042]LTVC[+45.988]PDGALFEQK.G	HexNAc(6)Hex(6)Fuc(1)NeuAc(2)	C[+46], N[+2919]	1469.89	4	5876.54	5876.52	0	2.5	113	Specific	601.76	12.99	>sp|P54709|AT1B3_HUMAN Sodium/potassium-transporting ATPase subunit beta-3 OS=Homo sapiens GN=ATP1B3 PE=1 SV=1	20215	Lumos_200513_47.43629.43629.4	controllerType=0 controllerNumber=1 scan=43629	68.6757	B4GALNT2 WT	Fig. 5
K.FLKPYTLEEQKN[+2715.963]LTVC[+45.988]PDGALFEQK.G	HexNAc(5)Hex(6)Fuc(1)NeuAc(2)	C[+46], N[+2716]	1418.87	4	5672.45	5673.44	-1	1.7	113	Specific	543.93	8.93	>sp|P54709|AT1B3_HUMAN Sodium/potassium-transporting ATPase subunit beta-3 OS=Homo sapiens GN=ATP1B3 PE=1 SV=1	20215	Lumos_200513_44.43673.43673.4	controllerType=0 controllerNumber=1 scan=43673	68.7315	rs148441237	Fig. 5
K.FLKPYTLEEQKN[+2715.963]LTVC[+45.988]PDGALFEQK.G	HexNAc(5)Hex(6)Fuc(1)NeuAc(2)	C[+46], N[+2716]	1419.12	4	5673.45	5673.44	0	2.3	113	Specific	645.89	11.54	>sp|P54709|AT1B3_HUMAN Sodium/potassium-transporting ATPase subunit beta-3 OS=Homo sapiens GN=ATP1B3 PE=1 SV=1	20215	Lumos_200513_50.43695.43695.4	controllerType=0 controllerNumber=1 scan=43695	68.7133	Mock transfected	Fig. 5
K.FLKPYTLEEQKN[+2919.042]LTVC[+45.988]PDGALFEQK.G	HexNAc(6)Hex(6)Fuc(1)NeuAc(2)	C[+46], N[+2919]	1176.11	5	5876.54	5876.52	0	2.5	113	Specific	579.43	9.75	>sp|P54709|AT1B3_HUMAN Sodium/potassium-transporting ATPase subunit beta-3 OS=Homo sapiens GN=ATP1B3 PE=1 SV=1	20215	Lumos_200513_38.43875.43875.5	controllerType=0 controllerNumber=1 scan=43875	69.3112	rs61743617	Fig. 5
K.FLKPYTLEEQKN[+2350.830]LTVC[+45.988]PDGALFEQK.G	HexNAc(4)Hex(5)Fuc(1)NeuAc(2)	C[+46], N[+2351]	1327.83	4	5308.32	5308.31	0	1.5	113	Specific	473.15	7.64	>sp|P54709|AT1B3_HUMAN Sodium/potassium-transporting ATPase subunit beta-3 OS=Homo sapiens GN=ATP1B3 PE=1 SV=1	20215	Lumos_200513_38.44114.44114.4	controllerType=0 controllerNumber=1 scan=44114	69.6419	rs61743617	Fig. 5
K.FLKPYTLEEQKN[+2715.963]LTVC[+45.988]PDGALFEQK.G	HexNAc(5)Hex(6)Fuc(1)NeuAc(2)	C[+46], N[+2716]	1418.87	4	5672.45	5673.44	-1	2.5	113	Specific	623.07	12.32	>sp|P54709|AT1B3_HUMAN Sodium/potassium-transporting ATPase subunit beta-3 OS=Homo sapiens GN=ATP1B3 PE=1 SV=1	20215	Lumos_200513_41.44122.44122.4	controllerType=0 controllerNumber=1 scan=44122	69.4238	rs7224888	Fig. 5
K.FLKPYTLEEQKN[+2350.830]LTVC[+45.988]PDGALFEQK.G	HexNAc(4)Hex(5)Fuc(1)NeuAc(2)	C[+46], N[+2351]	1327.83	4	5308.31	5308.31	0	0.7	113	Specific	567.41	8.54	>sp|P54709|AT1B3_HUMAN Sodium/potassium-transporting ATPase subunit beta-3 OS=Homo sapiens GN=ATP1B3 PE=1 SV=1	20215	Lumos_200513_41.44139.44139.4	controllerType=0 controllerNumber=1 scan=44139	69.4453	rs7224888	Fig. 5
K.FLKPYTLEEQKN[+2350.830]LTVC[+45.988]PDGALFEQK.G	HexNAc(4)Hex(5)Fuc(1)NeuAc(2)	C[+46], N[+2351]	1327.84	4	5308.32	5308.31	0	2.1	113	Specific	741.47	15.11	>sp|P54709|AT1B3_HUMAN Sodium/potassium-transporting ATPase subunit beta-3 OS=Homo sapiens GN=ATP1B3 PE=1 SV=1	20215	Lumos_200513_50.44330.44330.4	controllerType=0 controllerNumber=1 scan=44330	69.5795	Mock transfected	Fig. 5
K.FLKPYTLEEQKN[+2350.830]LTVC[+45.988]PDGALFEQK.G	HexNAc(4)Hex(5)Fuc(1)NeuAc(2)	C[+46], N[+2351]	1327.83	4	5308.31	5308.31	0	1	113	Specific	679.57	14.42	>sp|P54709|AT1B3_HUMAN Sodium/potassium-transporting ATPase subunit beta-3 OS=Homo sapiens GN=ATP1B3 PE=1 SV=1	20215	Lumos_200513_47.44382.44382.4	controllerType=0 controllerNumber=1 scan=44382	69.6998	B4GALNT2 WT	Fig. 5
K.FLKPYTLEEQKN[+2553.910]LTVC[+45.988]PDGALFEQK.G	HexNAc(5)Hex(5)Fuc(1)NeuAc(2)	C[+46], N[+2554]	1378.61	4	5511.4	5511.39	0	2	113	Specific	716.82	14.59	>sp|P54709|AT1B3_HUMAN Sodium/potassium-transporting ATPase subunit beta-3 OS=Homo sapiens GN=ATP1B3 PE=1 SV=1	20215	Lumos_200513_38.44396.44396.4	controllerType=0 controllerNumber=1 scan=44396	70.028	rs61743617	Fig. 5
K.FLKPYTLEEQKN[+2553.910]LTVC[+45.988]PDGALFEQK.G	HexNAc(5)Hex(5)Fuc(1)NeuAc(2)	C[+46], N[+2554]	1103.08	5	5511.4	5511.39	0	1.2	113	Specific	803.91	16.96	>sp|P54709|AT1B3_HUMAN Sodium/potassium-transporting ATPase subunit beta-3 OS=Homo sapiens GN=ATP1B3 PE=1 SV=1	20215	Lumos_200513_47.44451.44451.5	controllerType=0 controllerNumber=1 scan=44451	69.7938	B4GALNT2 WT	Fig. 5
K.FLKPYTLEEQKN[+2553.910]LTVC[+45.988]PDGALFEQK.G	HexNAc(5)Hex(5)Fuc(1)NeuAc(2)	C[+46], N[+2554]	1378.6	4	5511.39	5511.39	0	1.1	113	Specific	613.42	13.78	>sp|P54709|AT1B3_HUMAN Sodium/potassium-transporting ATPase subunit beta-3 OS=Homo sapiens GN=ATP1B3 PE=1 SV=1	20215	Lumos_200513_44.44547.44547.4	controllerType=0 controllerNumber=1 scan=44547	69.9242	rs148441237	Fig. 5
K.FLKPYTLEEQKN[+2756.989]LTVC[+45.988]PDGALFEQK.G	HexNAc(6)Hex(5)Fuc(1)NeuAc(2)	C[+46], N[+2757]	1143.7	5	5714.48	5714.47	0	2	113	Specific	251.34	4.97	>sp|P54709|AT1B3_HUMAN Sodium/potassium-transporting ATPase subunit beta-3 OS=Homo sapiens GN=ATP1B3 PE=1 SV=1	20215	Lumos_200513_38.44767.44767.3	controllerType=0 controllerNumber=1 scan=44767	70.5341	rs61743617	Fig. 5
K.FLKPYTLEEQKN[+2756.989]LTVC[+45.988]PDGALFEQK.G	HexNAc(6)Hex(5)Fuc(1)NeuAc(2)	C[+46], N[+2757]	1429.38	4	5714.49	5714.47	0	3.4	113	Specific	529.16	10.48	>sp|P54709|AT1B3_HUMAN Sodium/potassium-transporting ATPase subunit beta-3 OS=Homo sapiens GN=ATP1B3 PE=1 SV=1	20215	Lumos_200513_44.44845.44845.4	controllerType=0 controllerNumber=1 scan=44845	70.3281	rs148441237	Fig. 5
K.FLKPYTLEEQKN[+2756.989]LTVC[+45.988]PDGALFEQK.G	HexNAc(6)Hex(5)Fuc(1)NeuAc(2)	C[+46], N[+2757]	1429.38	4	5714.48	5714.47	0	1.8	113	Specific	445.46	8.68	>sp|P54709|AT1B3_HUMAN Sodium/potassium-transporting ATPase subunit beta-3 OS=Homo sapiens GN=ATP1B3 PE=1 SV=1	20215	Lumos_200513_47.44856.44856.4	controllerType=0 controllerNumber=1 scan=44856	70.3437	B4GALNT2 WT	Fig. 5
K.FLKPYTLEEQKN[+3007.058]LTVC[+45.988]PDGALFEQK.G	HexNAc(5)Hex(6)Fuc(1)NeuAc(3)	C[+46], N[+3007]	1491.64	4	5963.56	5964.54	-1	3.7	113	Specific	368.9	6.49	>sp|P54709|AT1B3_HUMAN Sodium/potassium-transporting ATPase subunit beta-3 OS=Homo sapiens GN=ATP1B3 PE=1 SV=1	20215	Lumos_200513_41.46079.46079.4	controllerType=0 controllerNumber=1 scan=46079	72.1097	rs7224888	Fig. 5
K.FLKPYTLEEQKN[+3007.058]LTVC[+45.988]PDGALFEQK.G	HexNAc(5)Hex(6)Fuc(1)NeuAc(3)	C[+46], N[+3007]	1491.89	4	5964.55	5964.54	0	2.3	113	Specific	522.89	10.09	>sp|P54709|AT1B3_HUMAN Sodium/potassium-transporting ATPase subunit beta-3 OS=Homo sapiens GN=ATP1B3 PE=1 SV=1	20215	Lumos_200513_38.46124.46124.4	controllerType=0 controllerNumber=1 scan=46124	72.4065	rs61743617	Fig. 5
K.FLKPYTLEEQKN[+3007.058]LTVC[+45.988]PDGALFEQK.G	HexNAc(5)Hex(6)Fuc(1)NeuAc(3)	C[+46], N[+3007]	1491.89	4	5964.54	5964.54	0	1	113	Specific	424.93	8.06	>sp|P54709|AT1B3_HUMAN Sodium/potassium-transporting ATPase subunit beta-3 OS=Homo sapiens GN=ATP1B3 PE=1 SV=1	20215	Lumos_200513_47.46282.46282.4	controllerType=0 controllerNumber=1 scan=46282	72.2825	B4GALNT2 WT	Fig. 5
K.FLKPYTLEEQKN[+3210.137]LTVC[+45.988]PDGALFEQK.G	HexNAc(6)Hex(6)Fuc(1)NeuAc(3)	C[+46], N[+3210]	1542.42	4	6166.64	6167.62	-1	4.3	113	Specific	531.31	5.71	>sp|P54709|AT1B3_HUMAN Sodium/potassium-transporting ATPase subunit beta-3 OS=Homo sapiens GN=ATP1B3 PE=1 SV=1	20215	Lumos_200513_38.46307.46307.4	controllerType=0 controllerNumber=1 scan=46307	72.6614	rs61743617	Fig. 5
K.FLKPYTLEEQKN[+3007.058]LTVC[+45.988]PDGALFEQK.G	HexNAc(5)Hex(6)Fuc(1)NeuAc(3)	C[+46], N[+3007]	1193.72	5	5964.55	5964.54	0	1.7	113	Specific	712.33	14.62	>sp|P54709|AT1B3_HUMAN Sodium/potassium-transporting ATPase subunit beta-3 OS=Homo sapiens GN=ATP1B3 PE=1 SV=1	20215	Lumos_200513_50.46342.46342.5	controllerType=0 controllerNumber=1 scan=46342	72.3265	Mock transfected	Fig. 5
K.FLKPYTLEEQKN[+3007.058]LTVC[+45.988]PDGALFEQK.G	HexNAc(5)Hex(6)Fuc(1)NeuAc(3)	C[+46], N[+3007]	1193.71	5	5964.54	5964.54	0	0.2	113	Specific	374.5	7.07	>sp|P54709|AT1B3_HUMAN Sodium/potassium-transporting ATPase subunit beta-3 OS=Homo sapiens GN=ATP1B3 PE=1 SV=1	20215	Lumos_200513_44.46441.46441.5	controllerType=0 controllerNumber=1 scan=46441	72.5051	rs148441237	Fig. 5
R.GHTLTLN[+1872.651]FTR.N	HexNAc(3)Hex(6)NeuAc(1)	N[+1873]	1516.64	2	3032.28	3032.27	0	1.5	97	Specific	510.84	9.81	>sp|P11279|LAMP1_HUMAN Lysosome-associated membrane glycoprotein 1 OS=Homo sapiens GN=LAMP1 PE=1 SV=3	7720	Lumos_200513_47.24915.24915.2	controllerType=0 controllerNumber=1 scan=24915	43.1447	B4GALNT2 WT	Fig. 5
R.GHTLTLN[+1710.598]FTR.N	HexNAc(3)Hex(5)NeuAc(1)	N[+1711]	1435.62	2	2870.23	2870.22	0	2.3	97	Specific	521.38	9.8	>sp|P11279|LAMP1_HUMAN Lysosome-associated membrane glycoprotein 1 OS=Homo sapiens GN=LAMP1 PE=1 SV=3	7720	Lumos_200513_47.25133.25133.2	controllerType=0 controllerNumber=1 scan=25133	43.4408	B4GALNT2 WT	Fig. 5
R.GHTLTLN[+1872.651]FTR.N	HexNAc(3)Hex(6)NeuAc(1)	N[+1873]	1011.43	3	3032.28	3032.27	0	1.6	97	Specific	517.87	10.01	>sp|P11279|LAMP1_HUMAN Lysosome-associated membrane glycoprotein 1 OS=Homo sapiens GN=LAMP1 PE=1 SV=3	7720	Lumos_200513_50.25134.25134.3	controllerType=0 controllerNumber=1 scan=25134	43.3762	Mock transfected	Fig. 5
R.GHTLTLN[+1872.651]FTR.N	HexNAc(3)Hex(6)NeuAc(1)	N[+1873]	1011.43	3	3032.28	3032.27	0	1.1	97	Specific	449.71	8.3	>sp|P11279|LAMP1_HUMAN Lysosome-associated membrane glycoprotein 1 OS=Homo sapiens GN=LAMP1 PE=1 SV=3	7720	Lumos_200513_44.25159.25159.3	controllerType=0 controllerNumber=1 scan=25159	43.4662	rs148441237	Fig. 5
R.GHTLTLN[+1872.651]FTR.N	HexNAc(3)Hex(6)NeuAc(1)	N[+1873]	1011.43	3	3032.28	3032.27	0	1.2	97	Specific	434	7.74	>sp|P11279|LAMP1_HUMAN Lysosome-associated membrane glycoprotein 1 OS=Homo sapiens GN=LAMP1 PE=1 SV=3	7720	Lumos_200513_41.25293.25293.3	controllerType=0 controllerNumber=1 scan=25293	43.7303	rs7224888	Fig. 5
R.GHTLTLN[+2075.730]FTR.N	HexNAc(4)Hex(6)NeuAc(1)	N[+2076]	1079.12	3	3235.36	3235.35	0	1.4	97	Specific	489.81	8.19	>sp|P11279|LAMP1_HUMAN Lysosome-associated membrane glycoprotein 1 OS=Homo sapiens GN=LAMP1 PE=1 SV=3	7720	Lumos_200513_47.25360.25360.3	controllerType=0 controllerNumber=1 scan=25360	43.7519	B4GALNT2 WT	Fig. 5
R.GHTLTLN[+1710.598]FTR.N	HexNAc(3)Hex(5)NeuAc(1)	N[+1711]	1435.62	2	2870.23	2870.22	0	3.7	97	Specific	370.69	5.34	>sp|P11279|LAMP1_HUMAN Lysosome-associated membrane glycoprotein 1 OS=Homo sapiens GN=LAMP1 PE=1 SV=3	7720	Lumos_200513_50.25425.25425.2	controllerType=0 controllerNumber=1 scan=25425	43.772	Mock transfected	Fig. 5
R.GHTLTLN[+1872.651]FTR.N	HexNAc(3)Hex(6)NeuAc(1)	N[+1873]	1011.43	3	3032.28	3032.27	0	1.8	97	Specific	598.9	10.54	>sp|P11279|LAMP1_HUMAN Lysosome-associated membrane glycoprotein 1 OS=Homo sapiens GN=LAMP1 PE=1 SV=3	7720	Lumos_200513_38.25483.25483.3	controllerType=0 controllerNumber=1 scan=25483	44.1941	rs61743617	Fig. 5
R.GHTLTLN[+2075.730]FTR.N	HexNAc(4)Hex(6)NeuAc(1)	N[+2076]	1079.12	3	3235.36	3235.35	0	2.6	97	Specific	476.95	8.46	>sp|P11279|LAMP1_HUMAN Lysosome-associated membrane glycoprotein 1 OS=Homo sapiens GN=LAMP1 PE=1 SV=3	7720	Lumos_200513_44.25591.25591.3	controllerType=0 controllerNumber=1 scan=25591	44.0566	rs148441237	Fig. 5
R.GHTLTLN[+1913.677]FTR.N	HexNAc(4)Hex(5)NeuAc(1)	N[+1914]	1025.11	3	3073.3	3073.3	0	1.1	97	Specific	287.92	5.57	>sp|P11279|LAMP1_HUMAN Lysosome-associated membrane glycoprotein 1 OS=Homo sapiens GN=LAMP1 PE=1 SV=3	7720	Lumos_200513_47.25672.25672.3	controllerType=0 controllerNumber=1 scan=25672	44.1769	B4GALNT2 WT	Fig. 5
R.GHTLTLN[+1710.598]FTR.N	HexNAc(3)Hex(5)NeuAc(1)	N[+1711]	957.414	3	2870.23	2870.22	0	2.5	97	Specific	393.94	6.92	>sp|P11279|LAMP1_HUMAN Lysosome-associated membrane glycoprotein 1 OS=Homo sapiens GN=LAMP1 PE=1 SV=3	7720	Lumos_200513_38.25681.25681.3	controllerType=0 controllerNumber=1 scan=25681	44.4616	rs61743617	Fig. 5
R.GHTLTLN[+1913.677]FTR.N	HexNAc(4)Hex(5)NeuAc(1)	N[+1914]	1025.11	3	3073.3	3073.3	0	1.8	97	Specific	424.09	8.65	>sp|P11279|LAMP1_HUMAN Lysosome-associated membrane glycoprotein 1 OS=Homo sapiens GN=LAMP1 PE=1 SV=3	7720	Lumos_200513_44.25888.25888.3	controllerType=0 controllerNumber=1 scan=25888	44.4637	rs148441237	Fig. 5
R.GHTLTLN[+2075.730]FTR.N	HexNAc(4)Hex(6)NeuAc(1)	N[+2076]	1079.12	3	3235.36	3235.35	0	2.3	97	Specific	662.67	12.79	>sp|P11279|LAMP1_HUMAN Lysosome-associated membrane glycoprotein 1 OS=Homo sapiens GN=LAMP1 PE=1 SV=3	7720	Lumos_200513_38.25949.25949.3	controllerType=0 controllerNumber=1 scan=25949	44.828	rs61743617	Fig. 5
R.GHTLTLN[+1913.677]FTR.N	HexNAc(4)Hex(5)NeuAc(1)	N[+1914]	1025.11	3	3073.31	3073.3	0	2.4	97	Specific	546.88	9.39	>sp|P11279|LAMP1_HUMAN Lysosome-associated membrane glycoprotein 1 OS=Homo sapiens GN=LAMP1 PE=1 SV=3	7720	Lumos_200513_38.26235.26235.3	controllerType=0 controllerNumber=1 scan=26235	45.2172	rs61743617	Fig. 5
R.KVEVEPLN[+2059.735]STAVHVYWK.L	HexNAc(4)Hex(5)Fuc(1)NeuAc(1)	N[+2060]	1353.27	3	4057.81	4058.8	-1	3.1	714	Specific	376.54	5.74	>sp|P10586|PTPRF_HUMAN Receptor-type tyrosine-protein phosphatase F OS=Homo sapiens GN=PTPRF PE=1 SV=2	3171	Lumos_200513_47.31623.31623.3	controllerType=0 controllerNumber=1 scan=31623	52.3033	B4GALNT2 WT	Fig. 5
R.KVEVEPLN[+2059.735]STAVHVYWK.L	HexNAc(4)Hex(5)Fuc(1)NeuAc(1)	N[+2060]	1353.61	3	4058.81	4058.8	0	2.6	714	Specific	552.24	10.01	>sp|P10586|PTPRF_HUMAN Receptor-type tyrosine-protein phosphatase F OS=Homo sapiens GN=PTPRF PE=1 SV=2	3171	Lumos_200513_50.31693.31693.3	controllerType=0 controllerNumber=1 scan=31693	52.3462	Mock transfected	Fig. 5
R.KVEVEPLN[+2059.735]STAVHVYWK.L	HexNAc(4)Hex(5)Fuc(1)NeuAc(1)	N[+2060]	1015.46	4	4058.81	4058.8	0	1.8	714	Specific	314.93	6.57	>sp|P10586|PTPRF_HUMAN Receptor-type tyrosine-protein phosphatase F OS=Homo sapiens GN=PTPRF PE=1 SV=2	3171	Lumos_200513_44.31712.31712.4	controllerType=0 controllerNumber=1 scan=31712	52.4252	rs148441237	Fig. 5
R.KVEVEPLN[+2059.735]STAVHVYWK.L	HexNAc(4)Hex(5)Fuc(1)NeuAc(1)	N[+2060]	1015.21	4	4057.81	4058.8	-1	2.6	714	Specific	326.42	5.66	>sp|P10586|PTPRF_HUMAN Receptor-type tyrosine-protein phosphatase F OS=Homo sapiens GN=PTPRF PE=1 SV=2	3171	Lumos_200513_41.31752.31752.4	controllerType=0 controllerNumber=1 scan=31752	52.5457	rs7224888	Fig. 5
R.KVEVEPLN[+2059.735]STAVHVYWK.L	HexNAc(4)Hex(5)Fuc(1)NeuAc(1)	N[+2060]	1015.46	4	4058.81	4058.8	0	2.6	714	Specific	490.37	9.52	>sp|P10586|PTPRF_HUMAN Receptor-type tyrosine-protein phosphatase F OS=Homo sapiens GN=PTPRF PE=1 SV=2	3171	Lumos_200513_38.32017.32017.4	controllerType=0 controllerNumber=1 scan=32017	53.1124	rs61743617	Fig. 5
R.KVEVEPLN[+2262.814]STAVHVYWK.L	HexNAc(5)Hex(5)Fuc(1)NeuAc(1)	N[+2263]	1066.23	4	4261.89	4261.88	0	2	714	Specific	204.38	2.74	>sp|P10586|PTPRF_HUMAN Receptor-type tyrosine-protein phosphatase F OS=Homo sapiens GN=PTPRF PE=1 SV=2	3171	Lumos_200513_44.32095.32095.4	controllerType=0 controllerNumber=1 scan=32095	52.9471	rs148441237	Fig. 5
R.KVEVEPLN[+2262.814]STAVHVYWK.L	HexNAc(5)Hex(5)Fuc(1)NeuAc(1)	N[+2263]	1421.3	3	4261.89	4261.88	0	2.7	714	Specific	261.89	5.52	>sp|P10586|PTPRF_HUMAN Receptor-type tyrosine-protein phosphatase F OS=Homo sapiens GN=PTPRF PE=1 SV=2	3171	Lumos_200513_38.32322.32322.3	controllerType=0 controllerNumber=1 scan=32322	53.5264	rs61743617	Fig. 5
K.NN[+1694.603]HTASILDR.M	HexNAc(3)Hex(4)Fuc(1)NeuAc(1)	N[+1695]	945.733	3	2835.18	2835.18	0	2	129	Specific	354.51	5.69	>sp|P08962|CD63_HUMAN CD63 antigen OS=Homo sapiens GN=CD63 PE=1 SV=2	10602	Lumos_200513_50.10025.10025.3	controllerType=0 controllerNumber=1 scan=10025	22.7726	Mock transfected	Fig. 5
K.NN[+1694.603]HTASILDR.M	HexNAc(3)Hex(4)Fuc(1)NeuAc(1)	N[+1695]	945.733	3	2835.18	2835.18	0	2.2	129	Specific	256.62	4.49	>sp|P08962|CD63_HUMAN CD63 antigen OS=Homo sapiens GN=CD63 PE=1 SV=2	10602	Lumos_200513_44.10139.10139.3	controllerType=0 controllerNumber=1 scan=10139	22.986	rs148441237	Fig. 5
K.NN[+1694.603]HTASILDR.M	HexNAc(3)Hex(4)Fuc(1)NeuAc(1)	N[+1695]	945.733	3	2835.18	2835.18	0	1.8	129	Specific	545.68	8.13	>sp|P08962|CD63_HUMAN CD63 antigen OS=Homo sapiens GN=CD63 PE=1 SV=2	10602	Lumos_200513_41.10219.10219.3	controllerType=0 controllerNumber=1 scan=10219	23.1628	rs7224888	Fig. 5
K.NN[+1897.682]HTASILDR.M	HexNAc(4)Hex(4)Fuc(1)NeuAc(1)	N[+1898]	1013.43	3	3038.26	3038.26	0	1.7	129	Specific	383.87	6.35	>sp|P08962|CD63_HUMAN CD63 antigen OS=Homo sapiens GN=CD63 PE=1 SV=2	10602	Lumos_200513_44.10870.10870.3	controllerType=0 controllerNumber=1 scan=10870	23.9863	rs148441237	Fig. 5
K.NN[+1897.682]HTASILDR.M	HexNAc(4)Hex(4)Fuc(1)NeuAc(1)	N[+1898]	1013.43	3	3038.27	3038.26	0	3.1	129	Specific	432.26	5.67	>sp|P08962|CD63_HUMAN CD63 antigen OS=Homo sapiens GN=CD63 PE=1 SV=2	10602	Lumos_200513_38.11035.11035.3	controllerType=0 controllerNumber=1 scan=11035	24.4392	rs61743617	Fig. 5
K.NN[+2059.735]HTASILDR.M	HexNAc(4)Hex(5)Fuc(1)NeuAc(1)	N[+2060]	1067.45	3	3200.32	3200.31	0	3.6	129	Specific	353.06	5.95	>sp|P08962|CD63_HUMAN CD63 antigen OS=Homo sapiens GN=CD63 PE=1 SV=2	10602	Lumos_200513_50.9687.9687.3	controllerType=0 controllerNumber=1 scan=9687	22.3099	Mock transfected	Fig. 5
R.DIENLKDASSFLAEWQN[+2424.867]ITK.G	HexNAc(5)Hex(6)Fuc(1)NeuAc(1)	N[+2425]	1187.52	4	4747.04	4747.03	0	2.1	349	Specific	409.96	6.93	>sp|P08195|4F2_HUMAN 4F2 cell-surface antigen heavy chain OS=Homo sapiens GN=SLC3A2 PE=1 SV=3	11990	Lumos_200513_50.53441.53441.4	controllerType=0 controllerNumber=1 scan=53441	82.2795	Mock transfected	Fig. 5
R.DIENLKDASSFLAEWQN[+2424.867]ITK.G	HexNAc(5)Hex(6)Fuc(1)NeuAc(1)	N[+2425]	1187.51	4	4747.04	4747.03	0	1.7	349	Specific	445.5	6.96	>sp|P08195|4F2_HUMAN 4F2 cell-surface antigen heavy chain OS=Homo sapiens GN=SLC3A2 PE=1 SV=3	11990	Lumos_200513_41.53466.53466.4	controllerType=0 controllerNumber=1 scan=53466	82.5584	rs7224888	Fig. 5
R.DIENLKDASSFLAEWQN[+2627.947]ITK.G	HexNAc(6)Hex(6)Fuc(1)NeuAc(1)	N[+2628]	1238.03	4	4949.1	4950.11	-1	-0.1	349	Specific	207.72	1.78	>sp|P08195|4F2_HUMAN 4F2 cell-surface antigen heavy chain OS=Homo sapiens GN=SLC3A2 PE=1 SV=3	11990	Lumos_200513_47.53811.53811.4	controllerType=0 controllerNumber=1 scan=53811	82.7829	B4GALNT2 WT	Fig. 5
K.KDFEDLYTPVN[+2424.867]GSIVIVR.A	HexNAc(5)Hex(6)Fuc(1)NeuAc(1)	N[+2425]	1497.33	3	4489.97	4489.96	0	1.1	241	Specific	566.12	10.72	>sp|P02786|TFR1_HUMAN Transferrin receptor protein 1 OS=Homo sapiens GN=TFRC PE=1 SV=2	18894	Lumos_200513_41.40201.40201.3	controllerType=0 controllerNumber=1 scan=40201	64.072	rs7224888	Fig. 5
K.KDFEDLYTPVN[+2424.867]GSIVIVR.A	HexNAc(5)Hex(6)Fuc(1)NeuAc(1)	N[+2425]	1497.33	3	4489.97	4489.96	0	2	241	Specific	483.51	8.25	>sp|P02786|TFR1_HUMAN Transferrin receptor protein 1 OS=Homo sapiens GN=TFRC PE=1 SV=2	18894	Lumos_200513_38.40206.40206.3	controllerType=0 controllerNumber=1 scan=40206	64.2927	rs61743617	Fig. 5
K.KDFEDLYTPVN[+2424.867]GSIVIVR.A	HexNAc(5)Hex(6)Fuc(1)NeuAc(1)	N[+2425]	1497.66	3	4490.97	4489.96	1	0.9	241	Specific	349.51	8.18	>sp|P02786|TFR1_HUMAN Transferrin receptor protein 1 OS=Homo sapiens GN=TFRC PE=1 SV=2	18894	Lumos_200513_44.40261.40261.3	controllerType=0 controllerNumber=1 scan=40261	64.0762	rs148441237	Fig. 5
K.KDFEDLYTPVN[+2059.735]GSIVIVR.A	HexNAc(4)Hex(5)Fuc(1)NeuAc(1)	N[+2060]	1031.96	4	4124.84	4124.83	0	1.7	241	Specific	184.39	1.02	>sp|P02786|TFR1_HUMAN Transferrin receptor protein 1 OS=Homo sapiens GN=TFRC PE=1 SV=2	18894	Lumos_200513_50.40516.40516.2	controllerType=0 controllerNumber=1 scan=40516	64.3672	Mock transfected	Fig. 5
K.KDFEDLYTPVN[+2059.735]GSIVIVR.A	HexNAc(4)Hex(5)Fuc(1)NeuAc(1)	N[+2060]	1031.97	4	4124.84	4124.83	0	2.3	241	Specific	218.32	2.34	>sp|P02786|TFR1_HUMAN Transferrin receptor protein 1 OS=Homo sapiens GN=TFRC PE=1 SV=2	18894	Lumos_200513_47.40522.40522.4	controllerType=0 controllerNumber=1 scan=40522	64.4358	B4GALNT2 WT	Fig. 5
K.KDFEDLYTPVN[+2715.963]GSIVIVR.A	HexNAc(5)Hex(6)Fuc(1)NeuAc(2)	N[+2716]	1195.77	4	4780.07	4781.06	-1	2	241	Specific	660.76	12.89	>sp|P02786|TFR1_HUMAN Transferrin receptor protein 1 OS=Homo sapiens GN=TFRC PE=1 SV=2	18894	Lumos_200513_41.43096.43096.4	controllerType=0 controllerNumber=1 scan=43096	68.0126	rs7224888	Fig. 5
K.KDFEDLYTPVN[+2715.963]GSIVIVR.A	HexNAc(5)Hex(6)Fuc(1)NeuAc(2)	N[+2716]	1594.69	3	4782.06	4781.06	1	0.2	241	Specific	567.51	9.98	>sp|P02786|TFR1_HUMAN Transferrin receptor protein 1 OS=Homo sapiens GN=TFRC PE=1 SV=2	18894	Lumos_200513_50.43119.43119.3	controllerType=0 controllerNumber=1 scan=43119	67.9121	Mock transfected	Fig. 5
K.KDFEDLYTPVN[+2919.042]GSIVIVR.A	HexNAc(6)Hex(6)Fuc(1)NeuAc(2)	N[+2919]	1246.79	4	4984.15	4984.14	0	2.4	241	Specific	357.13	6.5	>sp|P02786|TFR1_HUMAN Transferrin receptor protein 1 OS=Homo sapiens GN=TFRC PE=1 SV=2	18894	Lumos_200513_38.43276.43276.4	controllerType=0 controllerNumber=1 scan=43276	68.4929	rs61743617	Fig. 5
K.KDFEDLYTPVN[+2919.042]GSIVIVR.A	HexNAc(6)Hex(6)Fuc(1)NeuAc(2)	N[+2919]	1246.54	4	4983.16	4984.14	-1	4.3	241	Specific	439.47	6.13	>sp|P02786|TFR1_HUMAN Transferrin receptor protein 1 OS=Homo sapiens GN=TFRC PE=1 SV=2	18894	Lumos_200513_44.43305.43305.4	controllerType=0 controllerNumber=1 scan=43305	68.2206	rs148441237	Fig. 5
K.KDFEDLYTPVN[+3007.058]GSIVIVR.A	HexNAc(5)Hex(6)Fuc(1)NeuAc(3)	N[+3007]	1268.8	4	5072.17	5072.15	0	3.1	241	Specific	600.31	11.61	>sp|P02786|TFR1_HUMAN Transferrin receptor protein 1 OS=Homo sapiens GN=TFRC PE=1 SV=2	18894	Lumos_200513_38.45818.45818.4	controllerType=0 controllerNumber=1 scan=45818	71.975	rs61743617	Fig. 5
K.KDFEDLYTPVN[+3210.137]GSIVIVR.A	HexNAc(6)Hex(6)Fuc(1)NeuAc(3)	N[+3210]	1319.57	4	5275.26	5275.23	0	4.8	241	Specific	348.84	5.13	>sp|P02786|TFR1_HUMAN Transferrin receptor protein 1 OS=Homo sapiens GN=TFRC PE=1 SV=2	18894	Lumos_200513_38.46033.46033.4	controllerType=0 controllerNumber=1 scan=46033	72.2711	rs61743617	Fig. 5
K.KDFEDLYTPVN[+3007.058]GSIVIVR.A	HexNAc(5)Hex(6)Fuc(1)NeuAc(3)	N[+3007]	1268.79	4	5072.16	5072.15	0	0.5	241	Specific	592.37	11.21	>sp|P02786|TFR1_HUMAN Transferrin receptor protein 1 OS=Homo sapiens GN=TFRC PE=1 SV=2	18894	Lumos_200513_47.46061.46061.4	controllerType=0 controllerNumber=1 scan=46061	71.9825	B4GALNT2 WT	Fig. 5
K.KDFEDLYTPVN[+3007.058]GSIVIVR.A	HexNAc(5)Hex(6)Fuc(1)NeuAc(3)	N[+3007]	1268.8	4	5072.16	5072.15	0	1.6	241	Specific	253.73	6.39	>sp|P02786|TFR1_HUMAN Transferrin receptor protein 1 OS=Homo sapiens GN=TFRC PE=1 SV=2	18894	Lumos_200513_44.46152.46152.4	controllerType=0 controllerNumber=1 scan=46152	72.1116	rs148441237	Fig. 5
K.DFEDLYTPVN[+2424.867]GSIVIVR.A	HexNAc(5)Hex(6)Fuc(1)NeuAc(1)	N[+2425]	1091.23	4	4361.88	4361.87	0	2.9	242	Specific	212.4	1.38	>sp|P02786|TFR1_HUMAN Transferrin receptor protein 1 OS=Homo sapiens GN=TFRC PE=1 SV=2	18894	Lumos_200513_38.46286.46286.4	controllerType=0 controllerNumber=1 scan=46286	72.6327	rs61743617	Fig. 5
K.DFEDLYTPVN[+2424.867]GSIVIVR.A	HexNAc(5)Hex(6)Fuc(1)NeuAc(1)	N[+2425]	1454.3	3	4360.88	4361.87	-1	4.4	242	Specific	400.97	5.41	>sp|P02786|TFR1_HUMAN Transferrin receptor protein 1 OS=Homo sapiens GN=TFRC PE=1 SV=2	18894	Lumos_200513_41.46466.46466.3	controllerType=0 controllerNumber=1 scan=46466	72.6429	rs7224888	Fig. 5
K.DFEDLYTPVN[+2424.867]GSIVIVR.A	HexNAc(5)Hex(6)Fuc(1)NeuAc(1)	N[+2425]	1091.22	4	4361.88	4361.87	0	2	242	Specific	77.5	1.68	>sp|P02786|TFR1_HUMAN Transferrin receptor protein 1 OS=Homo sapiens GN=TFRC PE=1 SV=2	18894	Lumos_200513_50.46498.46498.4	controllerType=0 controllerNumber=1 scan=46498	72.5378	Mock transfected	Fig. 5
K.DFEDLYTPVN[+2059.735]GSIVIVR.A	HexNAc(4)Hex(5)Fuc(1)NeuAc(1)	N[+2060]	1332.92	3	3996.74	3996.74	0	2	242	Specific	553.64	9.91	>sp|P02786|TFR1_HUMAN Transferrin receptor protein 1 OS=Homo sapiens GN=TFRC PE=1 SV=2	18894	Lumos_200513_41.46944.46944.3	controllerType=0 controllerNumber=1 scan=46944	73.2946	rs7224888	Fig. 5
K.DFEDLYTPVN[+2059.735]GSIVIVR.A	HexNAc(4)Hex(5)Fuc(1)NeuAc(1)	N[+2060]	1332.92	3	3996.74	3996.74	0	1.3	242	Specific	451.3	8.46	>sp|P02786|TFR1_HUMAN Transferrin receptor protein 1 OS=Homo sapiens GN=TFRC PE=1 SV=2	18894	Lumos_200513_47.46986.46986.3	controllerType=0 controllerNumber=1 scan=46986	73.2517	B4GALNT2 WT	Fig. 5
K.DFEDLYTPVN[+2715.963]GSIVIVR.A	HexNAc(5)Hex(6)Fuc(1)NeuAc(2)	N[+2716]	1164	4	4652.98	4652.96	0	3.2	242	Specific	230.77	2.22	>sp|P02786|TFR1_HUMAN Transferrin receptor protein 1 OS=Homo sapiens GN=TFRC PE=1 SV=2	18894	Lumos_200513_50.49281.49281.4	controllerType=0 controllerNumber=1 scan=49281	76.373	Mock transfected	Fig. 5
K.DFEDLYTPVN[+2919.042]GSIVIVR.A	HexNAc(6)Hex(6)Fuc(1)NeuAc(2)	N[+2919]	1214.77	4	4856.05	4856.04	0	2.3	242	Specific	268.97	5.04	>sp|P02786|TFR1_HUMAN Transferrin receptor protein 1 OS=Homo sapiens GN=TFRC PE=1 SV=2	18894	Lumos_200513_38.49332.49332.4	controllerType=0 controllerNumber=1 scan=49332	76.925	rs61743617	Fig. 5
K.DFEDLYTPVN[+2919.042]GSIVIVR.A	HexNAc(6)Hex(6)Fuc(1)NeuAc(2)	N[+2919]	1214.77	4	4856.05	4856.04	0	2.3	242	Specific	370.66	6.02	>sp|P02786|TFR1_HUMAN Transferrin receptor protein 1 OS=Homo sapiens GN=TFRC PE=1 SV=2	18894	Lumos_200513_44.49505.49505.4	controllerType=0 controllerNumber=1 scan=49505	76.7235	rs148441237	Fig. 5
K.DFEDLYTPVN[+2919.042]GSIVIVR.A	HexNAc(6)Hex(6)Fuc(1)NeuAc(2)	N[+2919]	1215.02	4	4857.06	4856.04	1	3.3	242	Specific	221.82	5.04	>sp|P02786|TFR1_HUMAN Transferrin receptor protein 1 OS=Homo sapiens GN=TFRC PE=1 SV=2	18894	Lumos_200513_47.49588.49588.4	controllerType=0 controllerNumber=1 scan=49588	76.8235	B4GALNT2 WT	Fig. 5
K.DFEDLYTPVN[+2553.910]GSIVIVR.A	HexNAc(5)Hex(5)Fuc(1)NeuAc(2)	N[+2554]	1123.23	4	4489.91	4490.91	-1	-0.3	242	Specific	243.41	2.13	>sp|P02786|TFR1_HUMAN Transferrin receptor protein 1 OS=Homo sapiens GN=TFRC PE=1 SV=2	18894	Lumos_200513_44.50050.50050.4	controllerType=0 controllerNumber=1 scan=50050	77.4911	rs148441237	Fig. 5
K.DFEDLYTPVN[+2553.910]GSIVIVR.A	HexNAc(5)Hex(5)Fuc(1)NeuAc(2)	N[+2554]	1497.65	3	4490.93	4490.91	0	4.1	242	Specific	231.04	4.6	>sp|P02786|TFR1_HUMAN Transferrin receptor protein 1 OS=Homo sapiens GN=TFRC PE=1 SV=2	18894	Lumos_200513_47.50099.50099.3	controllerType=0 controllerNumber=1 scan=50099	77.5302	B4GALNT2 WT	Fig. 5
K.DFEDLYTPVN[+3007.058]GSIVIVR.A	HexNAc(5)Hex(6)Fuc(1)NeuAc(3)	N[+3007]	1236.77	4	4944.07	4944.06	0	2.9	242	Specific	238.06	2.29	>sp|P02786|TFR1_HUMAN Transferrin receptor protein 1 OS=Homo sapiens GN=TFRC PE=1 SV=2	18894	Lumos_200513_50.51929.51929.4	controllerType=0 controllerNumber=1 scan=51929	80.0942	Mock transfected	Fig. 5
R.GYYN[+1864.634]QSEAGSHTLQWMHGC[+45.988]ELGPDGR.F	HexNAc(2)Hex(9)	C[+46], N[+1865]	1201.72	4	4803.87	4803.86	0	1.4	104	Specific	552	8.71	>tr|Q6DU44|Q6DU44_HUMAN HLA class I histocompatibility antigen, alpha chain E OS=Homo sapiens GN=HLA-E PE=1 SV=1	68698	Lumos_200513_38.35216.35216.4	controllerType=0 controllerNumber=1 scan=35216	57.4698	rs61743617
R.SGNPGAEVTN[+1864.634]SSVAGPDC[+45.988]C[+45.988]GGLGNIDFR.Q	HexNAc(2)Hex(9)	C[+46]*2, N[+1865]	1550.94	3	4650.81	4650.8	0	2.4	4	Specific	895.8	16.94	>tr|J3KTR2|J3KTR2_HUMAN Phosphatidylethanolamine N-methyltransferase OS=Homo sapiens GN=PEMT PE=4 SV=1	52985	Lumos_200513_38.45697.45697.3	controllerType=0 controllerNumber=1 scan=45697	71.8082	rs61743617
R.SGNPGAEVTN[+1864.634]SSVAGPDC[+45.988]C[+45.988]GGLGNIDFR.Q	HexNAc(2)Hex(9)	C[+46]*2, N[+1865]	1550.94	3	4650.81	4650.8	0	2.7	4	Specific	835.19	16.43	>tr|J3KTR2|J3KTR2_HUMAN Phosphatidylethanolamine N-methyltransferase OS=Homo sapiens GN=PEMT PE=4 SV=1	52985	Lumos_200513_47.45703.45703.3	controllerType=0 controllerNumber=1 scan=45703	71.4944	B4GALNT2 WT
R.SGNPGAEVTN[+1864.634]SSVAGPDC[+45.988]C[+45.988]GGLGNIDFR.Q	HexNAc(2)Hex(9)	C[+46]*2, N[+1865]	1551.27	3	4651.8	4650.8	1	0.2	4	Specific	890.97	16.61	>tr|J3KTR2|J3KTR2_HUMAN Phosphatidylethanolamine N-methyltransferase OS=Homo sapiens GN=PEMT PE=4 SV=1	52985	Lumos_200513_41.45765.45765.3	controllerType=0 controllerNumber=1 scan=45765	71.677	rs7224888
R.SGNPGAEVTN[+1702.581]SSVAGPDC[+45.988]C[+45.988]GGLGNIDFR.Q	HexNAc(2)Hex(8)	C[+46]*2, N[+1703]	1496.59	3	4487.76	4488.74	-1	4.5	4	Specific	645.7	10.08	>tr|J3KTR2|J3KTR2_HUMAN Phosphatidylethanolamine N-methyltransferase OS=Homo sapiens GN=PEMT PE=4 SV=1	52985	Lumos_200513_38.45920.45920.3	controllerType=0 controllerNumber=1 scan=45920	72.1157	rs61743617
R.SGNPGAEVTN[+1702.581]SSVAGPDC[+45.988]C[+45.988]GGLGNIDFR.Q	HexNAc(2)Hex(8)	C[+46]*2, N[+1703]	1496.92	3	4488.76	4488.74	0	3	4	Specific	778.04	15.09	>tr|J3KTR2|J3KTR2_HUMAN Phosphatidylethanolamine N-methyltransferase OS=Homo sapiens GN=PEMT PE=4 SV=1	52985	Lumos_200513_41.46000.46000.3	controllerType=0 controllerNumber=1 scan=46000	72.0006	rs7224888
R.GGGSGNFM[+15.995]GRGGNFGGGGGNFGRDGGYNGFGGDGNYGGGGNYNDFGN[+2621.984]YSGQQQSNYGPMK.G	HexNAc(9)Hex(4)Fuc(1)	M[+16], N[+2622]	1701.68	5	8504.37	8506.38	-2	-0.9	25	Specific	662.76	11.2	>tr|H7C1J8|H7C1J8_HUMAN Heterogeneous nuclear ribonucleoprotein A3 (Fragment) OS=Homo sapiens GN=HNRNPA3 PE=1 SV=1	23286	Lumos_200513_50.39467.39467.5	controllerType=0 controllerNumber=1 scan=39467	62.9404	Mock transfected
R.GGGSGNFM[+15.995]GRGGNFGGGGGNFGRDGGYNGFGGDGNYGGGGNYNDFGN[+2621.984]YSGQQQSNYGPMK.G	HexNAc(9)Hex(4)Fuc(1)	M[+16], N[+2622]	1702.08	5	8506.36	8506.38	0	-2.5	25	Specific	804.1	14.49	>tr|H7C1J8|H7C1J8_HUMAN Heterogeneous nuclear ribonucleoprotein A3 (Fragment) OS=Homo sapiens GN=HNRNPA3 PE=1 SV=1	23286	Lumos_200513_38.39870.39870.5	controllerType=0 controllerNumber=1 scan=39870	63.8318	rs61743617
K.ILGDKVN[+1864.634]NTAVIEK.Q	HexNAc(2)Hex(9)	N[+1865]	1126.84	3	3378.5	3378.49	0	2.4	138	Specific	474.68	9.89	>tr|H7C0G1|H7C0G1_HUMAN Transmembrane protein 245 (Fragment) OS=Homo sapiens GN=TMEM245 PE=1 SV=1	43618	Lumos_200513_41.15050.15050.3	controllerType=0 controllerNumber=1 scan=15050	29.7547	rs7224888
R.GGFGGSRGGGGYGGSGDGYNGFGNDGSNFGGGGSYNDFGNYNN[+1095.397]QSSNFGPMK.G	HexNAc(3)Hex(3)	N[+1095]	1530.36	4	6118.43	6119.43	-1	1.1	97	Specific	458.1	3.69	>tr|H0YH80|H0YH80_HUMAN Heterogeneous nuclear ribonucleoprotein A1 (Fragment) OS=Homo sapiens GN=HNRNPA1 PE=1 SV=1	49405	Lumos_200513_38.40643.40643.4	controllerType=0 controllerNumber=1 scan=40643	64.8879	rs61743617
R.GGNFSGRGIGDGYNGFGNDGSNFGGGGSYNDFGNYNN[+1444.534]QSSNFGPMK.G	HexNAc(4)Hex(3)Fuc(1)	N[+1445]	1526.87	4	6104.44	6103.46	1	-3.9	219	Specific	605.21	11.79	>tr|F8W6I7|F8W6I7_HUMAN Heterogeneous nuclear ribonucleoprotein A1 OS=Homo sapiens GN=HNRNPA1 PE=1 SV=2	39203	Lumos_200513_44.40046.40046.4	controllerType=0 controllerNumber=1 scan=40046	63.7839	rs148441237
R.GIGDGYNGFGNDGSNFGGGGSYNDFGNYNN[+2133.772]QSSNFGPMK.G	HexNAc(5)Hex(6)Fuc(1)	N[+2134]	1530.11	4	6117.42	6117.39	0	4.4	226	Specific	308.54	6	>tr|F8W6I7|F8W6I7_HUMAN Heterogeneous nuclear ribonucleoprotein A1 OS=Homo sapiens GN=HNRNPA1 PE=1 SV=2	39203	Lumos_200513_50.40719.40719.4	controllerType=0 controllerNumber=1 scan=40719	64.6445	Mock transfected
R.GIGDGYNGFGNDGSNFGGGGSYNDFGNYNN[+2133.772]QSSNFGPMK.G	HexNAc(5)Hex(6)Fuc(1)	N[+2134]	1530.11	4	6117.42	6117.39	0	4.2	226	Specific	324.48	6.15	>tr|F8W6I7|F8W6I7_HUMAN Heterogeneous nuclear ribonucleoprotein A1 OS=Homo sapiens GN=HNRNPA1 PE=1 SV=2	39203	Lumos_200513_47.40817.40817.4	controllerType=0 controllerNumber=1 scan=40817	64.8365	B4GALNT2 WT
R.GIGDGYNGFGNDGSNFGGGGSYNDFGNYNN[+2116.756]QSSNFGPMK.G	HexNAc(5)Hex(5)NeuAc(1)	N[+2117]	1525.86	4	6100.4	6100.38	0	4.1	226	Specific	787.56	13.67	>tr|F8W6I7|F8W6I7_HUMAN Heterogeneous nuclear ribonucleoprotein A1 OS=Homo sapiens GN=HNRNPA1 PE=1 SV=2	39203	Lumos_200513_38.40874.40874.4	controllerType=0 controllerNumber=1 scan=40874	65.2044	rs61743617
R.GIGDGYNGFGNDGSNFGGGGSYNDFGNYNN[+2116.756]QSSNFGPMK.G	HexNAc(5)Hex(5)NeuAc(1)	N[+2117]	1525.86	4	6100.4	6100.38	0	3.8	226	Specific	811.51	15.6	>tr|F8W6I7|F8W6I7_HUMAN Heterogeneous nuclear ribonucleoprotein A1 OS=Homo sapiens GN=HNRNPA1 PE=1 SV=2	39203	Lumos_200513_44.40913.40913.4	controllerType=0 controllerNumber=1 scan=40913	64.9653	rs148441237
R.GIGDGYNGFGNDGSNFGGGGSYNDFGNYNN[+2116.756]QSSNFGPMK.G	HexNAc(5)Hex(5)NeuAc(1)	N[+2117]	1525.85	4	6100.39	6100.38	0	1.8	226	Specific	788.09	15.24	>tr|F8W6I7|F8W6I7_HUMAN Heterogeneous nuclear ribonucleoprotein A1 OS=Homo sapiens GN=HNRNPA1 PE=1 SV=2	39203	Lumos_200513_41.40920.40920.4	controllerType=0 controllerNumber=1 scan=40920	65.05	rs7224888
R.GIGDGYNGFGNDGSNFGGGGSYNDFGNYNN[+2116.756]QSSNFGPMK.G	HexNAc(5)Hex(5)NeuAc(1)	N[+2117]	1525.85	4	6100.39	6100.38	0	1.6	226	Specific	656.75	13.57	>tr|F8W6I7|F8W6I7_HUMAN Heterogeneous nuclear ribonucleoprotein A1 OS=Homo sapiens GN=HNRNPA1 PE=1 SV=2	39203	Lumos_200513_50.41127.41127.4	controllerType=0 controllerNumber=1 scan=41127	65.2013	Mock transfected
K.EDVFVHQGAEAAN[+2075.730]VTGPGGVPVQGSK.Y	HexNAc(4)Hex(6)NeuAc(1)	N[+2076]	1157.51	4	4627.01	4625.99	1	3.9	82	Specific	399.16	3.58	>tr|C9J5V9|C9J5V9_HUMAN Nuclease-sensitive element-binding protein 1 (Fragment) OS=Homo sapiens GN=YBX1 PE=1 SV=1	55822	Lumos_200513_50.55081.55081.3	controllerType=0 controllerNumber=1 scan=55081	84.7407	Mock transfected
K.EDVFVHQGAEAAN[+2075.730]VTGPGGVPVQGSK.Y	HexNAc(4)Hex(6)NeuAc(1)	N[+2076]	1157.51	4	4627.01	4625.99	1	3.1	82	Specific	479.69	8.13	>tr|C9J5V9|C9J5V9_HUMAN Nuclease-sensitive element-binding protein 1 (Fragment) OS=Homo sapiens GN=YBX1 PE=1 SV=1	55822	Lumos_200513_41.55089.55089.3	controllerType=0 controllerNumber=1 scan=55089	85.1881	rs7224888
K.GWKENPVEFDSLFN[+1864.634]ESK.Y	HexNAc(2)Hex(9)	N[+1865]	1297.54	3	3890.6	3890.59	0	2.5	115	Specific	487.78	8.58	>tr|A0A1W2PRH3|A0A1W2PRH3_HUMAN GPI ethanolamine phosphate transferase 1 OS=Homo sapiens GN=PIGN PE=1 SV=1	50804	Lumos_200513_41.37471.37471.3	controllerType=0 controllerNumber=1 scan=37471	60.3461	rs7224888
R.KTYAIYDLLDTAMIN[+1864.634]NSR.N	HexNAc(2)Hex(9)	N[+1865]	1322.91	3	3966.7	3966.69	0	2.1	27	Specific	818.7	16.99	>tr|A0A1W2PQY1|A0A1W2PQY1_HUMAN GPI transamidase component PIG-T (Fragment) OS=Homo sapiens GN=PIGT PE=1 SV=1	42262	Lumos_200513_50.44265.44265.3	controllerType=0 controllerNumber=1 scan=44265	69.4906	Mock transfected
R.KTYAIYDLLDTAMIN[+1378.476]NSR.N	HexNAc(2)Hex(6)	N[+1378]	1160.85	3	3480.54	3480.53	0	1.1	27	Specific	775.23	15.92	>tr|A0A1W2PQY1|A0A1W2PQY1_HUMAN GPI transamidase component PIG-T (Fragment) OS=Homo sapiens GN=PIGT PE=1 SV=1	42262	Lumos_200513_50.44619.44619.3	controllerType=0 controllerNumber=1 scan=44619	69.9726	Mock transfected
R.KTYAIYDLLDTAMIN[+1216.423]NSR.N	HexNAc(2)Hex(5)	N[+1216]	1106.83	3	3318.49	3318.48	0	1.7	27	Specific	642.96	12.99	>tr|A0A1W2PQY1|A0A1W2PQY1_HUMAN GPI transamidase component PIG-T (Fragment) OS=Homo sapiens GN=PIGT PE=1 SV=1	42262	Lumos_200513_50.44915.44915.3	controllerType=0 controllerNumber=1 scan=44915	70.375	Mock transfected
K.TYAIYDLLDTAMIN[+1378.476]NSR.N	HexNAc(2)Hex(6)	N[+1378]	1118.15	3	3352.45	3352.44	0	2.3	28	Specific	476.63	9.56	>tr|A0A1W2PQY1|A0A1W2PQY1_HUMAN GPI transamidase component PIG-T (Fragment) OS=Homo sapiens GN=PIGT PE=1 SV=1	42262	Lumos_200513_50.51028.51028.3	controllerType=0 controllerNumber=1 scan=51028	78.8145	Mock transfected
K.TYAIYDLLDTAMIN[+1216.423]NSR.N	HexNAc(2)Hex(5)	N[+1216]	1064.14	3	3190.39	3190.39	0	1.5	28	Specific	507.37	9.85	>tr|A0A1W2PQY1|A0A1W2PQY1_HUMAN GPI transamidase component PIG-T (Fragment) OS=Homo sapiens GN=PIGT PE=1 SV=1	42262	Lumos_200513_50.51375.51375.3	controllerType=0 controllerNumber=1 scan=51375	79.2973	Mock transfected
R.TVLEN[+1378.476]STSYEEAK.N	HexNAc(2)Hex(6)	N[+1378]	1425.09	2	2849.18	2849.17	0	1.9	228	Specific	396.02	8.24	>tr|A0A1B0GUW4|A0A1B0GUW4_HUMAN Acid ceramidase (Fragment) OS=Homo sapiens GN=ASAH1 PE=1 SV=1	51048	Lumos_200513_44.12626.12626.2	controllerType=0 controllerNumber=1 scan=12626	26.3753	rs148441237
R.YN[+1702.581]GTVGLWR.R	HexNAc(2)Hex(8)	N[+1703]	1384.57	2	2768.14	2768.13	0	2.3	94	Specific	339	4.8	>tr|A0A0R4J2F2|A0A0R4J2F2_HUMAN Claudin domain-containing protein 1 OS=Homo sapiens GN=CLDND1 PE=1 SV=1	52580	Lumos_200513_38.24331.24331.2	controllerType=0 controllerNumber=1 scan=24331	42.6216	rs61743617
K.HTNMN[+1702.581]LTQLK.V	HexNAc(2)Hex(8)	N[+1703]	1451.61	2	2902.2	2902.2	0	1	250	Specific	791.82	15.25	>tr|A0A0J9YYG4|A0A0J9YYG4_HUMAN Serum paraoxonase/arylesterase 2 OS=Homo sapiens GN=PON2 PE=1 SV=1	30978	Lumos_200513_47.12834.12834.2	controllerType=0 controllerNumber=1 scan=12834	26.6476	B4GALNT2 WT
K.HTNMN[+1702.581]LTQLK.V	HexNAc(2)Hex(8)	N[+1703]	1451.61	2	2902.2	2902.2	0	0.6	250	Specific	798.41	15.31	>tr|A0A0J9YYG4|A0A0J9YYG4_HUMAN Serum paraoxonase/arylesterase 2 OS=Homo sapiens GN=PON2 PE=1 SV=1	30978	Lumos_200513_44.13133.13133.2	controllerType=0 controllerNumber=1 scan=13133	27.072	rs148441237
K.HTNMN[+1702.581]LTQLK.V	HexNAc(2)Hex(8)	N[+1703]	1451.61	2	2902.2	2902.2	0	0.8	250	Specific	807.5	15.83	>tr|A0A0J9YYG4|A0A0J9YYG4_HUMAN Serum paraoxonase/arylesterase 2 OS=Homo sapiens GN=PON2 PE=1 SV=1	30978	Lumos_200513_50.13151.13151.2	controllerType=0 controllerNumber=1 scan=13151	27.0401	Mock transfected
K.HTNMN[+1702.581]LTQLK.V	HexNAc(2)Hex(8)	N[+1703]	1451.61	2	2902.21	2902.2	0	1.9	250	Specific	800.77	15.99	>tr|A0A0J9YYG4|A0A0J9YYG4_HUMAN Serum paraoxonase/arylesterase 2 OS=Homo sapiens GN=PON2 PE=1 SV=1	30978	Lumos_200513_41.13493.13493.2	controllerType=0 controllerNumber=1 scan=13493	27.6352	rs7224888
K.HTNMN[+1702.581]LTQLK.V	HexNAc(2)Hex(8)	N[+1703]	1451.61	2	2902.21	2902.2	0	2.8	250	Specific	791	14.31	>tr|A0A0J9YYG4|A0A0J9YYG4_HUMAN Serum paraoxonase/arylesterase 2 OS=Homo sapiens GN=PON2 PE=1 SV=1	30978	Lumos_200513_38.13810.13810.2	controllerType=0 controllerNumber=1 scan=13810	28.2529	rs61743617
R.IQNILSEKPTVTTVYANN[+1702.581]GSVLQGSSVASVYDGK.L	HexNAc(2)Hex(8)	N[+1703]	1747.81	3	5241.41	5242.4	-1	1.8	306	Specific	850.07	17.88	>tr|A0A0J9YYG4|A0A0J9YYG4_HUMAN Serum paraoxonase/arylesterase 2 OS=Homo sapiens GN=PON2 PE=1 SV=1	30978	Lumos_200513_47.37308.37308.3	controllerType=0 controllerNumber=1 scan=37308	60.0544	B4GALNT2 WT
R.IQNILSEKPTVTTVYANN[+1540.529]GSVLQGSSVASVYDGK.L	HexNAc(2)Hex(7)	N[+1541]	1270.6	4	5079.36	5080.35	-1	2.8	306	Specific	548.85	9.46	>tr|A0A0J9YYG4|A0A0J9YYG4_HUMAN Serum paraoxonase/arylesterase 2 OS=Homo sapiens GN=PON2 PE=1 SV=1	30978	Lumos_200513_47.37401.37401.4	controllerType=0 controllerNumber=1 scan=37401	60.1822	B4GALNT2 WT
R.IQNILSEKPTVTTVYANN[+2026.687]GSVLQGSSVASVYDGK.L	HexNAc(2)Hex(10)	N[+2027]	1392.14	4	5565.53	5566.51	-1	3.4	306	Specific	626.6	11.02	>tr|A0A0J9YYG4|A0A0J9YYG4_HUMAN Serum paraoxonase/arylesterase 2 OS=Homo sapiens GN=PON2 PE=1 SV=1	30978	Lumos_200513_38.37404.37404.4	controllerType=0 controllerNumber=1 scan=37404	60.4524	rs61743617
R.IQNILSEKPTVTTVYANN[+1702.581]GSVLQGSSVASVYDGK.L	HexNAc(2)Hex(8)	N[+1703]	1311.36	4	5242.42	5242.4	0	2.1	306	Specific	899.47	17.58	>tr|A0A0J9YYG4|A0A0J9YYG4_HUMAN Serum paraoxonase/arylesterase 2 OS=Homo sapiens GN=PON2 PE=1 SV=1	30978	Lumos_200513_41.37441.37441.4	controllerType=0 controllerNumber=1 scan=37441	60.3079	rs7224888
R.IQNILSEKPTVTTVYANN[+1702.581]GSVLQGSSVASVYDGK.L	HexNAc(2)Hex(8)	N[+1703]	1748.14	3	5242.41	5242.4	0	1	306	Specific	689.67	14.05	>tr|A0A0J9YYG4|A0A0J9YYG4_HUMAN Serum paraoxonase/arylesterase 2 OS=Homo sapiens GN=PON2 PE=1 SV=1	30978	Lumos_200513_50.37467.37467.3	controllerType=0 controllerNumber=1 scan=37467	60.214	Mock transfected
R.IQNILSEKPTVTTVYANN[+1540.529]GSVLQGSSVASVYDGK.L	HexNAc(2)Hex(7)	N[+1541]	1270.85	4	5080.36	5080.35	0	2.6	306	Specific	430.41	9.87	>tr|A0A0J9YYG4|A0A0J9YYG4_HUMAN Serum paraoxonase/arylesterase 2 OS=Homo sapiens GN=PON2 PE=1 SV=1	30978	Lumos_200513_50.37530.37530.4	controllerType=0 controllerNumber=1 scan=37530	60.3006	Mock transfected
R.IQNILSEKPTVTTVYANN[+1702.581]GSVLQGSSVASVYDGK.L	HexNAc(2)Hex(8)	N[+1703]	1748.14	3	5242.42	5242.4	0	2.6	306	Specific	808.72	17.7	>tr|A0A0J9YYG4|A0A0J9YYG4_HUMAN Serum paraoxonase/arylesterase 2 OS=Homo sapiens GN=PON2 PE=1 SV=1	30978	Lumos_200513_44.37547.37547.3	controllerType=0 controllerNumber=1 scan=37547	60.3764	rs148441237
R.IQNILSEKPTVTTVYANN[+1378.476]GSVLQGSSVASVYDGK.L	HexNAc(2)Hex(6)	N[+1378]	1230.33	4	4918.31	4918.3	0	2.3	306	Specific	682.54	13.44	>tr|A0A0J9YYG4|A0A0J9YYG4_HUMAN Serum paraoxonase/arylesterase 2 OS=Homo sapiens GN=PON2 PE=1 SV=1	30978	Lumos_200513_41.37697.37697.4	controllerType=0 controllerNumber=1 scan=37697	60.6556	rs7224888
R.IQNILSEKPTVTTVYANN[+1702.581]GSVLQGSSVASVYDGK.L	HexNAc(2)Hex(8)	N[+1703]	1311.61	4	5243.4	5242.4	1	-1	306	Specific	726.5	12.35	>tr|A0A0J9YYG4|A0A0J9YYG4_HUMAN Serum paraoxonase/arylesterase 2 OS=Homo sapiens GN=PON2 PE=1 SV=1	30978	Lumos_200513_38.38041.38041.4	controllerType=0 controllerNumber=1 scan=38041	61.3271	rs61743617
R.IQNILSEKPTVTTVYANN[+1378.476]GSVLQGSSVASVYDGK.L	HexNAc(2)Hex(6)	N[+1378]	1230.58	4	4919.3	4918.3	1	-0.9	306	Specific	367.96	7.08	>tr|A0A0J9YYG4|A0A0J9YYG4_HUMAN Serum paraoxonase/arylesterase 2 OS=Homo sapiens GN=PON2 PE=1 SV=1	30978	Lumos_200513_44.38401.38401.4	controllerType=0 controllerNumber=1 scan=38401	61.5392	rs148441237
K.HTNM[+15.995]N[+1702.581]LTQLK.V	HexNAc(2)Hex(8)	M[+16], N[+1703]	973.407	3	2918.21	2918.2	0	3.4	250	Specific	325.9	5.32	>tr|A0A0J9YYG4|A0A0J9YYG4_HUMAN Serum paraoxonase/arylesterase 2 OS=Homo sapiens GN=PON2 PE=1 SV=1	30978	Lumos_200513_38.6540.6540.3	controllerType=0 controllerNumber=1 scan=6540	18.2194	rs61743617
R.FVHVN[+1864.634]TSAVLK.L	HexNAc(2)Hex(9)	N[+1865]	1027.11	3	3079.33	3079.32	0	0.7	467	Specific	305.48	4.42	>sp|Q9Y6A1|POMT1_HUMAN Protein O-mannosyl-transferase 1 OS=Homo sapiens GN=POMT1 PE=1 SV=3	573	Lumos_200513_47.20525.20525.3	controllerType=0 controllerNumber=1 scan=20525	37.1597	B4GALNT2 WT
R.FVHVN[+1864.634]TSAVLK.L	HexNAc(2)Hex(9)	N[+1865]	1027.12	3	3079.33	3079.32	0	2.8	467	Specific	516.38	7.22	>sp|Q9Y6A1|POMT1_HUMAN Protein O-mannosyl-transferase 1 OS=Homo sapiens GN=POMT1 PE=1 SV=3	573	Lumos_200513_41.20944.20944.3	controllerType=0 controllerNumber=1 scan=20944	37.7983	rs7224888
R.FVHVN[+1702.581]TSAVLK.L	HexNAc(2)Hex(8)	N[+1703]	973.098	3	2917.28	2917.27	0	2.7	467	Specific	554.5	9.39	>sp|Q9Y6A1|POMT1_HUMAN Protein O-mannosyl-transferase 1 OS=Homo sapiens GN=POMT1 PE=1 SV=3	573	Lumos_200513_38.21284.21284.3	controllerType=0 controllerNumber=1 scan=21284	38.458	rs61743617
K.SAFDPPDIPVC[+45.988]LLGN[+1864.634]R.T	HexNAc(2)Hex(9)	C[+46], N[+1865]	1208.84	3	3624.49	3624.49	0	2.4	298	Specific	502.3	9.04	>sp|Q9Y666|S12A7_HUMAN Solute carrier family 12 member 7 OS=Homo sapiens GN=SLC12A7 PE=1 SV=3	1692	Lumos_200513_38.50818.50818.3	controllerType=0 controllerNumber=1 scan=50818	79.128	rs61743617
K.SAFDPPDIPVC[+45.988]LLGN[+1864.634]R.T	HexNAc(2)Hex(9)	C[+46], N[+1865]	1208.84	3	3624.49	3624.48	0	2.5	298	Specific	464.99	9.49	>sp|Q9Y666|S12A7_HUMAN Solute carrier family 12 member 7 OS=Homo sapiens GN=SLC12A7 PE=1 SV=3	1692	Lumos_200513_47.51067.51067.3	controllerType=0 controllerNumber=1 scan=51067	78.8611	B4GALNT2 WT
R.KN[+1702.581]ASNMEYR.I	HexNAc(2)Hex(8)	N[+1703]	939.038	3	2815.1	2815.1	0	1.1	196	Specific	310.27	5.49	>sp|Q9Y639|NPTN_HUMAN Neuroplastin OS=Homo sapiens GN=NPTN PE=1 SV=2	6267	Lumos_200513_41.2124.2124.3	controllerType=0 controllerNumber=1 scan=2124	11.9547	rs7224888
R.KN[+2059.735]ASNMEYR.I	HexNAc(4)Hex(5)Fuc(1)NeuAc(1)	N[+2060]	1058.09	3	3172.26	3172.25	0	1.9	196	Specific	453.77	7.56	>sp|Q9Y639|NPTN_HUMAN Neuroplastin OS=Homo sapiens GN=NPTN PE=1 SV=2	6267	Lumos_200513_44.3337.3337.3	controllerType=0 controllerNumber=1 scan=3337	13.6133	rs148441237
R.KN[+2059.735]ASNMEYR.I	HexNAc(4)Hex(5)Fuc(1)NeuAc(1)	N[+2060]	1058.09	3	3172.26	3172.25	0	3.3	196	Specific	379.11	6.53	>sp|Q9Y639|NPTN_HUMAN Neuroplastin OS=Homo sapiens GN=NPTN PE=1 SV=2	6267	Lumos_200513_38.3766.3766.3	controllerType=0 controllerNumber=1 scan=3766	14.2854	rs61743617
K.N[+1702.581]ASNMEYR.I	HexNAc(2)Hex(8)	N[+1703]	1344.01	2	2687.01	2687	0	2.8	197	Specific	455.7	5.97	>sp|Q9Y639|NPTN_HUMAN Neuroplastin OS=Homo sapiens GN=NPTN PE=1 SV=2	6267	Lumos_200513_38.4506.4506.2	controllerType=0 controllerNumber=1 scan=4506	15.3176	rs61743617
K.AN[+1864.634]ATIEVK.A	HexNAc(2)Hex(9)	N[+1865]	1355.56	2	2710.11	2710.11	0	1.5	228	Specific	666.74	10.77	>sp|Q9Y639|NPTN_HUMAN Neuroplastin OS=Homo sapiens GN=NPTN PE=1 SV=2	6267	Lumos_200513_47.5876.5876.2	controllerType=0 controllerNumber=1 scan=5876	17.1273	B4GALNT2 WT
K.AN[+1702.581]ATIEVK.A	HexNAc(2)Hex(8)	N[+1703]	1274.53	2	2548.06	2548.05	0	3	228	Specific	661.38	9.83	>sp|Q9Y639|NPTN_HUMAN Neuroplastin OS=Homo sapiens GN=NPTN PE=1 SV=2	6267	Lumos_200513_47.5966.5966.2	controllerType=0 controllerNumber=1 scan=5966	17.248	B4GALNT2 WT
K.AN[+1864.634]ATIEVK.A	HexNAc(2)Hex(9)	N[+1865]	1355.56	2	2710.12	2710.11	0	3.3	228	Specific	674.83	9.46	>sp|Q9Y639|NPTN_HUMAN Neuroplastin OS=Homo sapiens GN=NPTN PE=1 SV=2	6267	Lumos_200513_50.5994.5994.2	controllerType=0 controllerNumber=1 scan=5994	17.2378	Mock transfected
K.AN[+1864.634]ATIEVK.A	HexNAc(2)Hex(9)	N[+1865]	1355.56	2	2710.12	2710.11	0	3.1	228	Specific	659.84	10.51	>sp|Q9Y639|NPTN_HUMAN Neuroplastin OS=Homo sapiens GN=NPTN PE=1 SV=2	6267	Lumos_200513_44.6014.6014.2	controllerType=0 controllerNumber=1 scan=6014	17.325	rs148441237
K.AN[+1702.581]ATIEVK.A	HexNAc(2)Hex(8)	N[+1703]	1274.53	2	2548.06	2548.05	0	3.1	228	Specific	626.15	8.73	>sp|Q9Y639|NPTN_HUMAN Neuroplastin OS=Homo sapiens GN=NPTN PE=1 SV=2	6267	Lumos_200513_50.6108.6108.2	controllerType=0 controllerNumber=1 scan=6108	17.3924	Mock transfected
K.AN[+1864.634]ATIEVK.A	HexNAc(2)Hex(9)	N[+1865]	1355.56	2	2710.11	2710.11	0	2.3	228	Specific	660.81	10.14	>sp|Q9Y639|NPTN_HUMAN Neuroplastin OS=Homo sapiens GN=NPTN PE=1 SV=2	6267	Lumos_200513_41.6112.6112.2	controllerType=0 controllerNumber=1 scan=6112	17.4986	rs7224888
K.AN[+1702.581]ATIEVK.A	HexNAc(2)Hex(8)	N[+1703]	1274.53	2	2548.06	2548.05	0	2.1	228	Specific	666.5	10.93	>sp|Q9Y639|NPTN_HUMAN Neuroplastin OS=Homo sapiens GN=NPTN PE=1 SV=2	6267	Lumos_200513_44.6124.6124.2	controllerType=0 controllerNumber=1 scan=6124	17.4745	rs148441237
K.AN[+1702.581]ATIEVK.A	HexNAc(2)Hex(8)	N[+1703]	1274.54	2	2548.06	2548.05	0	3.7	228	Specific	675.38	9.36	>sp|Q9Y639|NPTN_HUMAN Neuroplastin OS=Homo sapiens GN=NPTN PE=1 SV=2	6267	Lumos_200513_41.6194.6194.2	controllerType=0 controllerNumber=1 scan=6194	17.6136	rs7224888
K.AN[+1378.476]ATIEVK.A	HexNAc(2)Hex(6)	N[+1378]	1112.48	2	2223.96	2223.95	0	4.5	228	Specific	578.84	5.57	>sp|Q9Y639|NPTN_HUMAN Neuroplastin OS=Homo sapiens GN=NPTN PE=1 SV=2	6267	Lumos_200513_41.6220.6220.2	controllerType=0 controllerNumber=1 scan=6220	17.6501	rs7224888
K.AN[+1864.634]ATIEVK.A	HexNAc(2)Hex(9)	N[+1865]	1355.56	2	2710.11	2710.11	0	2	228	Specific	669.6	9.64	>sp|Q9Y639|NPTN_HUMAN Neuroplastin OS=Homo sapiens GN=NPTN PE=1 SV=2	6267	Lumos_200513_38.6271.6271.2	controllerType=0 controllerNumber=1 scan=6271	17.8242	rs61743617
K.AN[+1702.581]ATIEVK.A	HexNAc(2)Hex(8)	N[+1703]	1274.53	2	2548.06	2548.05	0	2.6	228	Specific	661	9.61	>sp|Q9Y639|NPTN_HUMAN Neuroplastin OS=Homo sapiens GN=NPTN PE=1 SV=2	6267	Lumos_200513_38.6378.6378.2	controllerType=0 controllerNumber=1 scan=6378	17.9747	rs61743617
K.AN[+1378.476]ATIEVK.A	HexNAc(2)Hex(6)	N[+1378]	1112.48	2	2223.95	2223.95	0	2.3	228	Specific	653	9.64	>sp|Q9Y639|NPTN_HUMAN Neuroplastin OS=Homo sapiens GN=NPTN PE=1 SV=2	6267	Lumos_200513_38.6386.6386.2	controllerType=0 controllerNumber=1 scan=6386	17.9854	rs61743617
K.AN[+1540.529]ATIEVK.A	HexNAc(2)Hex(7)	N[+1541]	1193.51	2	2386.01	2386	0	4.1	228	Specific	553.37	5.25	>sp|Q9Y639|NPTN_HUMAN Neuroplastin OS=Homo sapiens GN=NPTN PE=1 SV=2	6267	Lumos_200513_41.6541.6541.2	controllerType=0 controllerNumber=1 scan=6541	18.0944	rs7224888
R.AFSN[+2059.735]SSYVLNPTTGELVFDPLSASDTGEYSC[+45.988]EAR.N	HexNAc(4)Hex(5)Fuc(1)NeuAc(1)	C[+46], N[+2060]	1434.1	4	5733.39	5733.37	0	4.6	182	Specific	499.68	7.77	>sp|Q9Y624|JAM1_HUMAN Junctional adhesion molecule A OS=Homo sapiens GN=F11R PE=1 SV=1	14971	Lumos_200513_41.53356.53356.4	controllerType=0 controllerNumber=1 scan=53356	82.3749	rs7224888
R.AFSN[+2059.735]SSYVLNPTTGELVFDPLSASDTGEYSC[+45.988]EAR.N	HexNAc(4)Hex(5)Fuc(1)NeuAc(1)	C[+46], N[+2060]	1434.1	4	5733.38	5733.37	0	2.9	182	Specific	588.77	11.35	>sp|Q9Y624|JAM1_HUMAN Junctional adhesion molecule A OS=Homo sapiens GN=F11R PE=1 SV=1	14971	Lumos_200513_44.53451.53451.4	controllerType=0 controllerNumber=1 scan=53451	82.353	rs148441237
R.AFSN[+2059.735]SSYVLNPTTGELVFDPLSASDTGEYSC[+45.988]EAR.N	HexNAc(4)Hex(5)Fuc(1)NeuAc(1)	C[+46], N[+2060]	1434.1	4	5733.38	5733.37	0	2.1	182	Specific	551.61	10.15	>sp|Q9Y624|JAM1_HUMAN Junctional adhesion molecule A OS=Homo sapiens GN=F11R PE=1 SV=1	14971	Lumos_200513_50.53453.53453.4	controllerType=0 controllerNumber=1 scan=53453	82.298	Mock transfected
R.AFSN[+2059.735]SSYVLNPTTGELVFDPLSASDTGEYSC[+45.988]EAR.N	HexNAc(4)Hex(5)Fuc(1)NeuAc(1)	C[+46], N[+2060]	1434.1	4	5733.39	5733.37	0	3.9	182	Specific	383.69	6.41	>sp|Q9Y624|JAM1_HUMAN Junctional adhesion molecule A OS=Homo sapiens GN=F11R PE=1 SV=1	14971	Lumos_200513_47.53519.53519.4	controllerType=0 controllerNumber=1 scan=53519	82.3478	B4GALNT2 WT
R.VFGSQN[+1864.634]LTTVK.L	HexNAc(2)Hex(9)	N[+1865]	1529.65	2	3058.29	3058.29	0	1.1	510	Specific	689.17	13.68	>sp|Q9Y4L1|HYOU1_HUMAN Hypoxia up-regulated protein 1 OS=Homo sapiens GN=HYOU1 PE=1 SV=1	14124	Lumos_200513_47.18706.18706.2	controllerType=0 controllerNumber=1 scan=18706	34.6849	B4GALNT2 WT
R.VFGSQN[+1702.581]LTTVK.L	HexNAc(2)Hex(8)	N[+1703]	1448.62	2	2896.24	2896.23	0	1.3	510	Specific	664.39	13.68	>sp|Q9Y4L1|HYOU1_HUMAN Hypoxia up-regulated protein 1 OS=Homo sapiens GN=HYOU1 PE=1 SV=1	14124	Lumos_200513_47.18921.18921.2	controllerType=0 controllerNumber=1 scan=18921	34.9772	B4GALNT2 WT
R.VFGSQN[+1864.634]LTTVK.L	HexNAc(2)Hex(9)	N[+1865]	1529.65	2	3058.29	3058.29	0	2.7	510	Specific	646.23	12.69	>sp|Q9Y4L1|HYOU1_HUMAN Hypoxia up-regulated protein 1 OS=Homo sapiens GN=HYOU1 PE=1 SV=1	14124	Lumos_200513_44.18955.18955.2	controllerType=0 controllerNumber=1 scan=18955	35.0124	rs148441237
R.VFGSQN[+1864.634]LTTVK.L	HexNAc(2)Hex(9)	N[+1865]	1529.65	2	3058.29	3058.29	0	0.9	510	Specific	684.55	13.23	>sp|Q9Y4L1|HYOU1_HUMAN Hypoxia up-regulated protein 1 OS=Homo sapiens GN=HYOU1 PE=1 SV=1	14124	Lumos_200513_50.19005.19005.2	controllerType=0 controllerNumber=1 scan=19005	35.0252	Mock transfected
R.VFGSQN[+1702.581]LTTVK.L	HexNAc(2)Hex(8)	N[+1703]	1448.62	2	2896.24	2896.23	0	2.8	510	Specific	647.12	12.69	>sp|Q9Y4L1|HYOU1_HUMAN Hypoxia up-regulated protein 1 OS=Homo sapiens GN=HYOU1 PE=1 SV=1	14124	Lumos_200513_44.19140.19140.2	controllerType=0 controllerNumber=1 scan=19140	35.2633	rs148441237
R.VFGSQN[+1702.581]LTTVK.L	HexNAc(2)Hex(8)	N[+1703]	1448.62	2	2896.24	2896.23	0	1	510	Specific	605.55	12.51	>sp|Q9Y4L1|HYOU1_HUMAN Hypoxia up-regulated protein 1 OS=Homo sapiens GN=HYOU1 PE=1 SV=1	14124	Lumos_200513_50.19162.19162.2	controllerType=0 controllerNumber=1 scan=19162	35.2382	Mock transfected
R.VFGSQN[+1864.634]LTTVK.L	HexNAc(2)Hex(9)	N[+1865]	1529.65	2	3058.29	3058.29	0	1.8	510	Specific	666.28	13.42	>sp|Q9Y4L1|HYOU1_HUMAN Hypoxia up-regulated protein 1 OS=Homo sapiens GN=HYOU1 PE=1 SV=1	14124	Lumos_200513_41.19201.19201.2	controllerType=0 controllerNumber=1 scan=19201	35.4278	rs7224888
R.VFGSQN[+1540.529]LTTVK.L	HexNAc(2)Hex(7)	N[+1541]	1367.6	2	2734.19	2734.18	0	1.5	510	Specific	512.47	8.49	>sp|Q9Y4L1|HYOU1_HUMAN Hypoxia up-regulated protein 1 OS=Homo sapiens GN=HYOU1 PE=1 SV=1	14124	Lumos_200513_47.19264.19264.2	controllerType=0 controllerNumber=1 scan=19264	35.4422	B4GALNT2 WT
R.VFGSQN[+1702.581]LTTVK.L	HexNAc(2)Hex(8)	N[+1703]	1448.62	2	2896.24	2896.23	0	2.2	510	Specific	681.74	13.42	>sp|Q9Y4L1|HYOU1_HUMAN Hypoxia up-regulated protein 1 OS=Homo sapiens GN=HYOU1 PE=1 SV=1	14124	Lumos_200513_41.19348.19348.2	controllerType=0 controllerNumber=1 scan=19348	35.6274	rs7224888
R.VFGSQN[+1378.476]LTTVK.L	HexNAc(2)Hex(6)	N[+1378]	1286.57	2	2572.13	2572.13	0	2.5	510	Specific	523.75	8.1	>sp|Q9Y4L1|HYOU1_HUMAN Hypoxia up-regulated protein 1 OS=Homo sapiens GN=HYOU1 PE=1 SV=1	14124	Lumos_200513_47.19355.19355.2	controllerType=0 controllerNumber=1 scan=19355	35.5676	B4GALNT2 WT
R.VFGSQN[+1864.634]LTTVK.L	HexNAc(2)Hex(9)	N[+1865]	1529.65	2	3058.3	3058.29	0	3.3	510	Specific	675.2	12.52	>sp|Q9Y4L1|HYOU1_HUMAN Hypoxia up-regulated protein 1 OS=Homo sapiens GN=HYOU1 PE=1 SV=1	14124	Lumos_200513_38.19413.19413.2	controllerType=0 controllerNumber=1 scan=19413	35.91	rs61743617
R.VFGSQN[+1540.529]LTTVK.L	HexNAc(2)Hex(7)	N[+1541]	1367.6	2	2734.18	2734.18	0	1.5	510	Specific	531.67	8.48	>sp|Q9Y4L1|HYOU1_HUMAN Hypoxia up-regulated protein 1 OS=Homo sapiens GN=HYOU1 PE=1 SV=1	14124	Lumos_200513_50.19447.19447.2	controllerType=0 controllerNumber=1 scan=19447	35.6267	Mock transfected
R.VFGSQN[+1540.529]LTTVK.L	HexNAc(2)Hex(7)	N[+1541]	1367.6	2	2734.19	2734.18	0	1.6	510	Specific	548.63	8.51	>sp|Q9Y4L1|HYOU1_HUMAN Hypoxia up-regulated protein 1 OS=Homo sapiens GN=HYOU1 PE=1 SV=1	14124	Lumos_200513_41.19556.19556.2	controllerType=0 controllerNumber=1 scan=19556	35.9075	rs7224888
R.VFGSQN[+1540.529]LTTVK.L	HexNAc(2)Hex(7)	N[+1541]	1367.6	2	2734.19	2734.18	0	2.6	510	Specific	541.95	8.57	>sp|Q9Y4L1|HYOU1_HUMAN Hypoxia up-regulated protein 1 OS=Homo sapiens GN=HYOU1 PE=1 SV=1	14124	Lumos_200513_44.19568.19568.2	controllerType=0 controllerNumber=1 scan=19568	35.846	rs148441237
R.VFGSQN[+1378.476]LTTVK.L	HexNAc(2)Hex(6)	N[+1378]	1286.57	2	2572.13	2572.13	0	2.4	510	Specific	453.14	8.78	>sp|Q9Y4L1|HYOU1_HUMAN Hypoxia up-regulated protein 1 OS=Homo sapiens GN=HYOU1 PE=1 SV=1	14124	Lumos_200513_44.19570.19570.2	controllerType=0 controllerNumber=1 scan=19570	35.8485	rs148441237
R.VFGSQN[+1378.476]LTTVK.L	HexNAc(2)Hex(6)	N[+1378]	1286.57	2	2572.13	2572.13	0	1.4	510	Specific	484.07	8.33	>sp|Q9Y4L1|HYOU1_HUMAN Hypoxia up-regulated protein 1 OS=Homo sapiens GN=HYOU1 PE=1 SV=1	14124	Lumos_200513_50.19571.19571.2	controllerType=0 controllerNumber=1 scan=19571	35.7937	Mock transfected
R.VFGSQN[+1702.581]LTTVK.L	HexNAc(2)Hex(8)	N[+1703]	1448.62	2	2896.24	2896.23	0	2.9	510	Specific	641.6	11.52	>sp|Q9Y4L1|HYOU1_HUMAN Hypoxia up-regulated protein 1 OS=Homo sapiens GN=HYOU1 PE=1 SV=1	14124	Lumos_200513_38.19615.19615.2	controllerType=0 controllerNumber=1 scan=19615	36.1863	rs61743617
R.VFGSQN[+1378.476]LTTVK.L	HexNAc(2)Hex(6)	N[+1378]	1286.57	2	2572.14	2572.13	0	2.9	510	Specific	468.1	7.48	>sp|Q9Y4L1|HYOU1_HUMAN Hypoxia up-regulated protein 1 OS=Homo sapiens GN=HYOU1 PE=1 SV=1	14124	Lumos_200513_41.19724.19724.2	controllerType=0 controllerNumber=1 scan=19724	36.1391	rs7224888
R.VFGSQN[+1540.529]LTTVK.L	HexNAc(2)Hex(7)	N[+1541]	1367.6	2	2734.19	2734.18	0	2.2	510	Specific	608.7	11.79	>sp|Q9Y4L1|HYOU1_HUMAN Hypoxia up-regulated protein 1 OS=Homo sapiens GN=HYOU1 PE=1 SV=1	14124	Lumos_200513_38.19820.19820.2	controllerType=0 controllerNumber=1 scan=19820	36.4671	rs61743617
R.VFGSQN[+1378.476]LTTVK.L	HexNAc(2)Hex(6)	N[+1378]	1286.57	2	2572.14	2572.13	0	3	510	Specific	531.8	7.35	>sp|Q9Y4L1|HYOU1_HUMAN Hypoxia up-regulated protein 1 OS=Homo sapiens GN=HYOU1 PE=1 SV=1	14124	Lumos_200513_38.19951.19951.2	controllerType=0 controllerNumber=1 scan=19951	36.6466	rs61743617
K.EN[+1378.476]GTDTVQEEEESPAEGSKDEPGEQVELKEEAEAPVEDGSQPPPPEPK.G	HexNAc(2)Hex(6)	N[+1378]	1305.16	5	6521.78	6522.77	-1	1.7	595	Specific	551.18	9.63	>sp|Q9Y4L1|HYOU1_HUMAN Hypoxia up-regulated protein 1 OS=Homo sapiens GN=HYOU1 PE=1 SV=1	14124	Lumos_200513_41.24293.24293.5	controllerType=0 controllerNumber=1 scan=24293	42.3672	rs7224888
K.EN[+1378.476]GTDTVQEEEESPAEGSKDEPGEQVELKEEAEAPVEDGSQPPPPEPK.G	HexNAc(2)Hex(6)	N[+1378]	1631.2	4	6521.78	6522.77	-1	1.9	595	Specific	403.31	10.38	>sp|Q9Y4L1|HYOU1_HUMAN Hypoxia up-regulated protein 1 OS=Homo sapiens GN=HYOU1 PE=1 SV=1	14124	Lumos_200513_44.24331.24331.4	controllerType=0 controllerNumber=1 scan=24331	42.3383	rs148441237
K.EN[+1378.476]GTDTVQEEEESPAEGSKDEPGEQVELKEEAEAPVEDGSQPPPPEPK.G	HexNAc(2)Hex(6)	N[+1378]	1305.56	5	6523.79	6522.77	1	1.6	595	Specific	639	11.65	>sp|Q9Y4L1|HYOU1_HUMAN Hypoxia up-regulated protein 1 OS=Homo sapiens GN=HYOU1 PE=1 SV=1	14124	Lumos_200513_38.24501.24501.5	controllerType=0 controllerNumber=1 scan=24501	42.8536	rs61743617
K.N[+1864.634]ATLAEQAK.L	HexNAc(2)Hex(9)	N[+1865]	1405.57	2	2810.14	2810.13	0	2.6	869	Specific	711.28	13.36	>sp|Q9Y4L1|HYOU1_HUMAN Hypoxia up-regulated protein 1 OS=Homo sapiens GN=HYOU1 PE=1 SV=1	14124	Lumos_200513_44.2730.2730.2	controllerType=0 controllerNumber=1 scan=2730	12.7454	rs148441237
K.VIN[+1864.634]ETWAWK.N	HexNAc(2)Hex(9)	N[+1865]	1506.12	2	3011.23	3011.23	0	1.7	860	Specific	655.19	10.86	>sp|Q9Y4L1|HYOU1_HUMAN Hypoxia up-regulated protein 1 OS=Homo sapiens GN=HYOU1 PE=1 SV=1	14124	Lumos_200513_47.27445.27445.2	controllerType=0 controllerNumber=1 scan=27445	46.593	B4GALNT2 WT
K.N[+1864.634]ATLAEQAK.L	HexNAc(2)Hex(9)	N[+1865]	1405.57	2	2810.14	2810.13	0	1.9	869	Specific	732.62	13.41	>sp|Q9Y4L1|HYOU1_HUMAN Hypoxia up-regulated protein 1 OS=Homo sapiens GN=HYOU1 PE=1 SV=1	14124	Lumos_200513_47.2755.2755.2	controllerType=0 controllerNumber=1 scan=2755	12.8049	B4GALNT2 WT
K.VIN[+1702.581]ETWAWK.N	HexNAc(2)Hex(8)	N[+1703]	1425.09	2	2849.18	2849.18	0	1.6	860	Specific	650.01	12.51	>sp|Q9Y4L1|HYOU1_HUMAN Hypoxia up-regulated protein 1 OS=Homo sapiens GN=HYOU1 PE=1 SV=1	14124	Lumos_200513_47.27616.27616.2	controllerType=0 controllerNumber=1 scan=27616	46.8369	B4GALNT2 WT
K.VIN[+1864.634]ETWAWK.N	HexNAc(2)Hex(9)	N[+1865]	1506.12	2	3011.23	3011.23	0	1.2	860	Specific	716.55	12.43	>sp|Q9Y4L1|HYOU1_HUMAN Hypoxia up-regulated protein 1 OS=Homo sapiens GN=HYOU1 PE=1 SV=1	14124	Lumos_200513_44.27743.27743.2	controllerType=0 controllerNumber=1 scan=27743	46.9969	rs148441237
K.VIN[+1702.581]ETWAWK.N	HexNAc(2)Hex(8)	N[+1703]	1425.09	2	2849.18	2849.18	0	-0.1	860	Specific	649.95	10.46	>sp|Q9Y4L1|HYOU1_HUMAN Hypoxia up-regulated protein 1 OS=Homo sapiens GN=HYOU1 PE=1 SV=1	14124	Lumos_200513_50.27758.27758.2	controllerType=0 controllerNumber=1 scan=27758	46.9655	Mock transfected
K.VIN[+1540.529]ETWAWK.N	HexNAc(2)Hex(7)	N[+1541]	1344.07	2	2687.13	2687.12	0	1.4	860	Specific	624.16	10.16	>sp|Q9Y4L1|HYOU1_HUMAN Hypoxia up-regulated protein 1 OS=Homo sapiens GN=HYOU1 PE=1 SV=1	14124	Lumos_200513_47.27786.27786.2	controllerType=0 controllerNumber=1 scan=27786	47.0695	B4GALNT2 WT
K.N[+1702.581]ATLAEQAK.L	HexNAc(2)Hex(8)	N[+1703]	1324.55	2	2648.09	2648.08	0	2.4	869	Specific	710.37	13.79	>sp|Q9Y4L1|HYOU1_HUMAN Hypoxia up-regulated protein 1 OS=Homo sapiens GN=HYOU1 PE=1 SV=1	14124	Lumos_200513_44.2786.2786.2	controllerType=0 controllerNumber=1 scan=2786	12.8232	rs148441237
K.VIN[+1864.634]ETWAWK.N	HexNAc(2)Hex(9)	N[+1865]	1506.12	2	3011.23	3011.23	0	0.8	860	Specific	699.69	12.88	>sp|Q9Y4L1|HYOU1_HUMAN Hypoxia up-regulated protein 1 OS=Homo sapiens GN=HYOU1 PE=1 SV=1	14124	Lumos_200513_41.27888.27888.2	controllerType=0 controllerNumber=1 scan=27888	47.2683	rs7224888
K.VIN[+1540.529]ETWAWK.N	HexNAc(2)Hex(7)	N[+1541]	1344.07	2	2687.12	2687.12	0	0.7	860	Specific	641.47	9.34	>sp|Q9Y4L1|HYOU1_HUMAN Hypoxia up-regulated protein 1 OS=Homo sapiens GN=HYOU1 PE=1 SV=1	14124	Lumos_200513_50.27919.27919.2	controllerType=0 controllerNumber=1 scan=27919	47.19	Mock transfected
K.VIN[+1702.581]ETWAWK.N	HexNAc(2)Hex(8)	N[+1703]	1425.09	2	2849.18	2849.18	0	1.4	860	Specific	646.74	11.78	>sp|Q9Y4L1|HYOU1_HUMAN Hypoxia up-regulated protein 1 OS=Homo sapiens GN=HYOU1 PE=1 SV=1	14124	Lumos_200513_44.27937.27937.2	controllerType=0 controllerNumber=1 scan=27937	47.2628	rs148441237
K.VIN[+1378.476]ETWAWK.N	HexNAc(2)Hex(6)	N[+1378]	1263.04	2	2525.08	2525.07	0	2.1	860	Specific	703.42	12.05	>sp|Q9Y4L1|HYOU1_HUMAN Hypoxia up-regulated protein 1 OS=Homo sapiens GN=HYOU1 PE=1 SV=1	14124	Lumos_200513_47.27975.27975.2	controllerType=0 controllerNumber=1 scan=27975	47.3295	B4GALNT2 WT
K.VIN[+1702.581]ETWAWK.N	HexNAc(2)Hex(8)	N[+1703]	1425.09	2	2849.18	2849.18	0	1.1	860	Specific	646.04	11.88	>sp|Q9Y4L1|HYOU1_HUMAN Hypoxia up-regulated protein 1 OS=Homo sapiens GN=HYOU1 PE=1 SV=1	14124	Lumos_200513_41.28013.28013.2	controllerType=0 controllerNumber=1 scan=28013	47.4423	rs7224888
K.VIN[+1540.529]ETWAWK.N	HexNAc(2)Hex(7)	N[+1541]	1344.07	2	2687.13	2687.12	0	2	860	Specific	620.27	10.55	>sp|Q9Y4L1|HYOU1_HUMAN Hypoxia up-regulated protein 1 OS=Homo sapiens GN=HYOU1 PE=1 SV=1	14124	Lumos_200513_44.28024.28024.2	controllerType=0 controllerNumber=1 scan=28024	47.3797	rs148441237
K.VIN[+1864.634]ETWAWK.N	HexNAc(2)Hex(9)	N[+1865]	1506.12	2	3011.24	3011.23	0	3.3	860	Specific	700.2	13.52	>sp|Q9Y4L1|HYOU1_HUMAN Hypoxia up-regulated protein 1 OS=Homo sapiens GN=HYOU1 PE=1 SV=1	14124	Lumos_200513_38.28057.28057.2	controllerType=0 controllerNumber=1 scan=28057	47.705	rs61743617
K.VIN[+1378.476]ETWAWK.N	HexNAc(2)Hex(6)	N[+1378]	1263.04	2	2525.08	2525.07	0	2.1	860	Specific	596.4	8.6	>sp|Q9Y4L1|HYOU1_HUMAN Hypoxia up-regulated protein 1 OS=Homo sapiens GN=HYOU1 PE=1 SV=1	14124	Lumos_200513_50.28113.28113.2	controllerType=0 controllerNumber=1 scan=28113	47.4557	Mock transfected
K.VIN[+1702.581]ETWAWK.N	HexNAc(2)Hex(8)	N[+1703]	1425.1	2	2849.18	2849.18	0	3.5	860	Specific	608.6	9.79	>sp|Q9Y4L1|HYOU1_HUMAN Hypoxia up-regulated protein 1 OS=Homo sapiens GN=HYOU1 PE=1 SV=1	14124	Lumos_200513_38.28178.28178.2	controllerType=0 controllerNumber=1 scan=28178	47.8692	rs61743617
K.VIN[+1540.529]ETWAWK.N	HexNAc(2)Hex(7)	N[+1541]	1344.07	2	2687.13	2687.12	0	1.2	860	Specific	633.37	10.88	>sp|Q9Y4L1|HYOU1_HUMAN Hypoxia up-regulated protein 1 OS=Homo sapiens GN=HYOU1 PE=1 SV=1	14124	Lumos_200513_41.28227.28227.2	controllerType=0 controllerNumber=1 scan=28227	47.7383	rs7224888
K.VIN[+1378.476]ETWAWK.N	HexNAc(2)Hex(6)	N[+1378]	1263.04	2	2525.07	2525.07	0	1.4	860	Specific	647.2	11.78	>sp|Q9Y4L1|HYOU1_HUMAN Hypoxia up-regulated protein 1 OS=Homo sapiens GN=HYOU1 PE=1 SV=1	14124	Lumos_200513_44.28257.28257.2	controllerType=0 controllerNumber=1 scan=28257	47.6984	rs148441237
K.VIN[+1540.529]ETWAWK.N	HexNAc(2)Hex(7)	N[+1541]	1344.07	2	2687.13	2687.12	0	3.2	860	Specific	659.5	12.52	>sp|Q9Y4L1|HYOU1_HUMAN Hypoxia up-regulated protein 1 OS=Homo sapiens GN=HYOU1 PE=1 SV=1	14124	Lumos_200513_38.28324.28324.2	controllerType=0 controllerNumber=1 scan=28324	48.0779	rs61743617
K.N[+1702.581]ATLAEQAK.L	HexNAc(2)Hex(8)	N[+1703]	1324.55	2	2648.09	2648.08	0	1.7	869	Specific	706.92	13.51	>sp|Q9Y4L1|HYOU1_HUMAN Hypoxia up-regulated protein 1 OS=Homo sapiens GN=HYOU1 PE=1 SV=1	14124	Lumos_200513_47.2837.2837.2	controllerType=0 controllerNumber=1 scan=2837	12.9216	B4GALNT2 WT
K.VIN[+1378.476]ETWAWK.N	HexNAc(2)Hex(6)	N[+1378]	1263.04	2	2525.07	2525.07	0	2	860	Specific	737.52	14.42	>sp|Q9Y4L1|HYOU1_HUMAN Hypoxia up-regulated protein 1 OS=Homo sapiens GN=HYOU1 PE=1 SV=1	14124	Lumos_200513_41.28401.28401.2	controllerType=0 controllerNumber=1 scan=28401	47.9772	rs7224888
K.VIN[+1378.476]ETWAWK.N	HexNAc(2)Hex(6)	N[+1378]	1263.04	2	2525.08	2525.07	0	2.8	860	Specific	675.4	12.76	>sp|Q9Y4L1|HYOU1_HUMAN Hypoxia up-regulated protein 1 OS=Homo sapiens GN=HYOU1 PE=1 SV=1	14124	Lumos_200513_38.28548.28548.2	controllerType=0 controllerNumber=1 scan=28548	48.3824	rs61743617
K.VIN[+1216.423]ETWAWK.N	HexNAc(2)Hex(5)	N[+1216]	1182.02	2	2363.03	2363.02	0	4.3	860	Specific	541	6.52	>sp|Q9Y4L1|HYOU1_HUMAN Hypoxia up-regulated protein 1 OS=Homo sapiens GN=HYOU1 PE=1 SV=1	14124	Lumos_200513_38.28873.28873.2	controllerType=0 controllerNumber=1 scan=28873	48.8241	rs61743617
K.N[+1216.423]ATLAEQAK.L	HexNAc(2)Hex(5)	N[+1216]	1081.47	2	2161.93	2161.92	0	2.4	869	Specific	619.28	11.79	>sp|Q9Y4L1|HYOU1_HUMAN Hypoxia up-regulated protein 1 OS=Homo sapiens GN=HYOU1 PE=1 SV=1	14124	Lumos_200513_44.2941.2941.2	controllerType=0 controllerNumber=1 scan=2941	13.0475	rs148441237
K.N[+1540.529]ATLAEQAK.L	HexNAc(2)Hex(7)	N[+1541]	1243.52	2	2486.03	2486.03	0	2.5	869	Specific	678.41	11.94	>sp|Q9Y4L1|HYOU1_HUMAN Hypoxia up-regulated protein 1 OS=Homo sapiens GN=HYOU1 PE=1 SV=1	14124	Lumos_200513_47.2988.2988.2	controllerType=0 controllerNumber=1 scan=2988	13.1322	B4GALNT2 WT
K.N[+1378.476]ATLAEQAK.L	HexNAc(2)Hex(6)	N[+1378]	1162.49	2	2323.98	2323.98	0	1	869	Specific	718.54	13.38	>sp|Q9Y4L1|HYOU1_HUMAN Hypoxia up-regulated protein 1 OS=Homo sapiens GN=HYOU1 PE=1 SV=1	14124	Lumos_200513_47.3081.3081.2	controllerType=0 controllerNumber=1 scan=3081	13.2608	B4GALNT2 WT
K.N[+1864.634]ATLAEQAK.L	HexNAc(2)Hex(9)	N[+1865]	1405.57	2	2810.14	2810.13	0	1.8	869	Specific	704.62	13.23	>sp|Q9Y4L1|HYOU1_HUMAN Hypoxia up-regulated protein 1 OS=Homo sapiens GN=HYOU1 PE=1 SV=1	14124	Lumos_200513_50.3112.3112.2	controllerType=0 controllerNumber=1 scan=3112	13.2804	Mock transfected
K.N[+1378.476]ATLAEQAK.L	HexNAc(2)Hex(6)	N[+1378]	1162.49	2	2323.98	2323.98	0	1.4	869	Specific	683.39	12.78	>sp|Q9Y4L1|HYOU1_HUMAN Hypoxia up-regulated protein 1 OS=Homo sapiens GN=HYOU1 PE=1 SV=1	14124	Lumos_200513_44.3153.3153.2	controllerType=0 controllerNumber=1 scan=3153	13.3461	rs148441237
K.N[+1540.529]ATLAEQAK.L	HexNAc(2)Hex(7)	N[+1541]	1243.52	2	2486.03	2486.03	0	1	869	Specific	412.38	6.85	>sp|Q9Y4L1|HYOU1_HUMAN Hypoxia up-regulated protein 1 OS=Homo sapiens GN=HYOU1 PE=1 SV=1	14124	Lumos_200513_44.3194.3194.2	controllerType=0 controllerNumber=1 scan=3194	13.4014	rs148441237
K.N[+1864.634]ATLAEQAK.L	HexNAc(2)Hex(9)	N[+1865]	1405.57	2	2810.14	2810.13	0	2.4	869	Specific	708.8	13.76	>sp|Q9Y4L1|HYOU1_HUMAN Hypoxia up-regulated protein 1 OS=Homo sapiens GN=HYOU1 PE=1 SV=1	14124	Lumos_200513_38.3195.3195.2	controllerType=0 controllerNumber=1 scan=3195	13.4997	rs61743617
K.N[+1378.476]ATLAEQAK.L	HexNAc(2)Hex(6)	N[+1378]	1162.49	2	2323.98	2323.98	0	2	869	Specific	704.62	13.23	>sp|Q9Y4L1|HYOU1_HUMAN Hypoxia up-regulated protein 1 OS=Homo sapiens GN=HYOU1 PE=1 SV=1	14124	Lumos_200513_50.3200.3200.2	controllerType=0 controllerNumber=1 scan=3200	13.403	Mock transfected
K.N[+1702.581]ATLAEQAK.L	HexNAc(2)Hex(8)	N[+1703]	1324.55	2	2648.09	2648.08	0	1.9	869	Specific	702.23	13.23	>sp|Q9Y4L1|HYOU1_HUMAN Hypoxia up-regulated protein 1 OS=Homo sapiens GN=HYOU1 PE=1 SV=1	14124	Lumos_200513_50.3218.3218.2	controllerType=0 controllerNumber=1 scan=3218	13.4291	Mock transfected
K.N[+1378.476]ATLAEQAK.L	HexNAc(2)Hex(6)	N[+1378]	1162.49	2	2323.98	2323.98	0	2	869	Specific	695.8	12.79	>sp|Q9Y4L1|HYOU1_HUMAN Hypoxia up-regulated protein 1 OS=Homo sapiens GN=HYOU1 PE=1 SV=1	14124	Lumos_200513_38.3238.3238.2	controllerType=0 controllerNumber=1 scan=3238	13.5579	rs61743617
K.N[+1702.581]ATLAEQAK.L	HexNAc(2)Hex(8)	N[+1703]	1324.55	2	2648.09	2648.08	0	2.3	869	Specific	703.5	13.79	>sp|Q9Y4L1|HYOU1_HUMAN Hypoxia up-regulated protein 1 OS=Homo sapiens GN=HYOU1 PE=1 SV=1	14124	Lumos_200513_38.3241.3241.2	controllerType=0 controllerNumber=1 scan=3241	13.5617	rs61743617
K.N[+1054.370]ATLAEQAK.L	HexNAc(2)Hex(4)	N[+1054]	1000.44	2	1999.88	1999.87	0	2.7	869	Specific	579.07	7.4	>sp|Q9Y4L1|HYOU1_HUMAN Hypoxia up-regulated protein 1 OS=Homo sapiens GN=HYOU1 PE=1 SV=1	14124	Lumos_200513_44.3241.3241.2	controllerType=0 controllerNumber=1 scan=3241	13.4693	rs148441237
K.N[+1054.370]ATLAEQAK.L	HexNAc(2)Hex(4)	N[+1054]	1000.44	2	1999.88	1999.87	0	2.5	869	Specific	692.2	12.76	>sp|Q9Y4L1|HYOU1_HUMAN Hypoxia up-regulated protein 1 OS=Homo sapiens GN=HYOU1 PE=1 SV=1	14124	Lumos_200513_38.3253.3253.2	controllerType=0 controllerNumber=1 scan=3253	13.5791	rs61743617
K.N[+1864.634]ATLAEQAK.L	HexNAc(2)Hex(9)	N[+1865]	1405.57	2	2810.14	2810.13	0	2.5	869	Specific	724.35	14.28	>sp|Q9Y4L1|HYOU1_HUMAN Hypoxia up-regulated protein 1 OS=Homo sapiens GN=HYOU1 PE=1 SV=1	14124	Lumos_200513_41.3267.3267.2	controllerType=0 controllerNumber=1 scan=3267	13.5707	rs7224888
K.N[+1216.423]ATLAEQAK.L	HexNAc(2)Hex(5)	N[+1216]	1081.47	2	2161.93	2161.92	0	1.8	869	Specific	339.63	4.88	>sp|Q9Y4L1|HYOU1_HUMAN Hypoxia up-regulated protein 1 OS=Homo sapiens GN=HYOU1 PE=1 SV=1	14124	Lumos_200513_50.3268.3268.2	controllerType=0 controllerNumber=1 scan=3268	13.5007	Mock transfected
K.N[+1216.423]ATLAEQAK.L	HexNAc(2)Hex(5)	N[+1216]	1081.47	2	2161.93	2161.92	0	3	869	Specific	685.3	12.52	>sp|Q9Y4L1|HYOU1_HUMAN Hypoxia up-regulated protein 1 OS=Homo sapiens GN=HYOU1 PE=1 SV=1	14124	Lumos_200513_38.3271.3271.2	controllerType=0 controllerNumber=1 scan=3271	13.6064	rs61743617
K.N[+1378.476]ATLAEQAK.L	HexNAc(2)Hex(6)	N[+1378]	1162.49	2	2323.98	2323.98	0	2.1	869	Specific	715.11	14.42	>sp|Q9Y4L1|HYOU1_HUMAN Hypoxia up-regulated protein 1 OS=Homo sapiens GN=HYOU1 PE=1 SV=1	14124	Lumos_200513_41.3279.3279.2	controllerType=0 controllerNumber=1 scan=3279	13.5859	rs7224888
K.N[+1702.581]ATLAEQAK.L	HexNAc(2)Hex(8)	N[+1703]	1324.55	2	2648.09	2648.08	0	2.6	869	Specific	700.02	14.28	>sp|Q9Y4L1|HYOU1_HUMAN Hypoxia up-regulated protein 1 OS=Homo sapiens GN=HYOU1 PE=1 SV=1	14124	Lumos_200513_41.3282.3282.2	controllerType=0 controllerNumber=1 scan=3282	13.5897	rs7224888
K.N[+1540.529]ATLAEQAK.L	HexNAc(2)Hex(7)	N[+1541]	1243.52	2	2486.03	2486.03	0	1.8	869	Specific	717.72	14.42	>sp|Q9Y4L1|HYOU1_HUMAN Hypoxia up-regulated protein 1 OS=Homo sapiens GN=HYOU1 PE=1 SV=1	14124	Lumos_200513_41.3328.3328.2	controllerType=0 controllerNumber=1 scan=3328	13.6514	rs7224888
K.N[+1216.423]ATLAEQAK.L	HexNAc(2)Hex(5)	N[+1216]	1081.47	2	2161.93	2161.92	0	2.9	869	Specific	697.22	12.96	>sp|Q9Y4L1|HYOU1_HUMAN Hypoxia up-regulated protein 1 OS=Homo sapiens GN=HYOU1 PE=1 SV=1	14124	Lumos_200513_41.3331.3331.2	controllerType=0 controllerNumber=1 scan=3331	13.6551	rs7224888
K.N[+1540.529]ATLAEQAK.L	HexNAc(2)Hex(7)	N[+1541]	1243.52	2	2486.03	2486.03	0	2.3	869	Specific	737.6	13.79	>sp|Q9Y4L1|HYOU1_HUMAN Hypoxia up-regulated protein 1 OS=Homo sapiens GN=HYOU1 PE=1 SV=1	14124	Lumos_200513_38.3397.3397.2	controllerType=0 controllerNumber=1 scan=3397	13.7797	rs61743617
K.N[+1540.529]ATLAEQAK.L	HexNAc(2)Hex(7)	N[+1541]	1243.52	2	2486.03	2486.03	0	2.1	869	Specific	691.93	12.23	>sp|Q9Y4L1|HYOU1_HUMAN Hypoxia up-regulated protein 1 OS=Homo sapiens GN=HYOU1 PE=1 SV=1	14124	Lumos_200513_50.3424.3424.2	controllerType=0 controllerNumber=1 scan=3424	13.7203	Mock transfected
R.LSALDNLLN[+1864.634]HSSM[+15.995]FLK.G	HexNAc(2)Hex(9)	M[+16], N[+1865]	1228.53	3	3683.58	3683.58	0	1.9	822	Specific	326.45	6.77	>sp|Q9Y4L1|HYOU1_HUMAN Hypoxia up-regulated protein 1 OS=Homo sapiens GN=HYOU1 PE=1 SV=1	14124	Lumos_200513_47.44362.44362.3	controllerType=0 controllerNumber=1 scan=44362	69.6711	B4GALNT2 WT
R.LSALDNLLN[+1864.634]HSSM[+15.995]FLK.G	HexNAc(2)Hex(9)	M[+16], N[+1865]	1228.53	3	3683.58	3683.58	0	2.4	822	Specific	372.15	7.87	>sp|Q9Y4L1|HYOU1_HUMAN Hypoxia up-regulated protein 1 OS=Homo sapiens GN=HYOU1 PE=1 SV=1	14124	Lumos_200513_41.44391.44391.3	controllerType=0 controllerNumber=1 scan=44391	69.7932	rs7224888
R.LSALDNLLN[+1864.634]HSSM[+15.995]FLK.G	HexNAc(2)Hex(9)	M[+16], N[+1865]	1228.53	3	3683.58	3683.58	0	2.3	822	Specific	422.49	8	>sp|Q9Y4L1|HYOU1_HUMAN Hypoxia up-regulated protein 1 OS=Homo sapiens GN=HYOU1 PE=1 SV=1	14124	Lumos_200513_44.44414.44414.3	controllerType=0 controllerNumber=1 scan=44414	69.7425	rs148441237
R.LSALDNLLN[+1702.581]HSSM[+15.995]FLK.G	HexNAc(2)Hex(8)	M[+16], N[+1703]	1174.51	3	3521.53	3521.52	0	1.9	822	Specific	382.8	8.7	>sp|Q9Y4L1|HYOU1_HUMAN Hypoxia up-regulated protein 1 OS=Homo sapiens GN=HYOU1 PE=1 SV=1	14124	Lumos_200513_44.44426.44426.3	controllerType=0 controllerNumber=1 scan=44426	69.7577	rs148441237
R.LSALDNLLN[+1702.581]HSSM[+15.995]FLK.G	HexNAc(2)Hex(8)	M[+16], N[+1703]	1174.51	3	3521.53	3521.52	0	1.8	822	Specific	549.97	9.27	>sp|Q9Y4L1|HYOU1_HUMAN Hypoxia up-regulated protein 1 OS=Homo sapiens GN=HYOU1 PE=1 SV=1	14124	Lumos_200513_50.44434.44434.3	controllerType=0 controllerNumber=1 scan=44434	69.7177	Mock transfected
R.LSALDNLLN[+1702.581]HSSM[+15.995]FLK.G	HexNAc(2)Hex(8)	M[+16], N[+1703]	1174.51	3	3521.53	3521.52	0	1.2	822	Specific	363.32	7.23	>sp|Q9Y4L1|HYOU1_HUMAN Hypoxia up-regulated protein 1 OS=Homo sapiens GN=HYOU1 PE=1 SV=1	14124	Lumos_200513_47.44437.44437.3	controllerType=0 controllerNumber=1 scan=44437	69.7727	B4GALNT2 WT
R.LSALDNLLN[+1702.581]HSSM[+15.995]FLK.G	HexNAc(2)Hex(8)	M[+16], N[+1703]	1174.52	3	3521.53	3521.52	0	2.1	822	Specific	486.81	10.18	>sp|Q9Y4L1|HYOU1_HUMAN Hypoxia up-regulated protein 1 OS=Homo sapiens GN=HYOU1 PE=1 SV=1	14124	Lumos_200513_41.44495.44495.3	controllerType=0 controllerNumber=1 scan=44495	69.9394	rs7224888
R.LSALDNLLN[+1702.581]HSSM[+15.995]FLK.G	HexNAc(2)Hex(8)	M[+16], N[+1703]	1174.52	3	3521.53	3521.52	0	2.8	822	Specific	511.2	8.07	>sp|Q9Y4L1|HYOU1_HUMAN Hypoxia up-regulated protein 1 OS=Homo sapiens GN=HYOU1 PE=1 SV=1	14124	Lumos_200513_38.44545.44545.3	controllerType=0 controllerNumber=1 scan=44545	70.23	rs61743617
R.LSALDNLLN[+1864.634]HSSM[+15.995]FLK.G	HexNAc(2)Hex(9)	M[+16], N[+1865]	1228.53	3	3683.59	3683.58	0	2.6	822	Specific	486.9	7.97	>sp|Q9Y4L1|HYOU1_HUMAN Hypoxia up-regulated protein 1 OS=Homo sapiens GN=HYOU1 PE=1 SV=1	14124	Lumos_200513_38.44555.44555.3	controllerType=0 controllerNumber=1 scan=44555	70.2426	rs61743617
R.LSALDNLLN[+1378.476]HSSM[+15.995]FLK.G	HexNAc(2)Hex(6)	M[+16], N[+1378]	1066.48	3	3197.42	3197.42	0	1	822	Specific	545.66	10.69	>sp|Q9Y4L1|HYOU1_HUMAN Hypoxia up-regulated protein 1 OS=Homo sapiens GN=HYOU1 PE=1 SV=1	14124	Lumos_200513_47.44712.44712.3	controllerType=0 controllerNumber=1 scan=44712	70.1475	B4GALNT2 WT
R.LSALDNLLN[+1378.476]HSSM[+15.995]FLK.G	HexNAc(2)Hex(6)	M[+16], N[+1378]	1066.48	3	3197.43	3197.42	0	2.3	822	Specific	636.6	12.21	>sp|Q9Y4L1|HYOU1_HUMAN Hypoxia up-regulated protein 1 OS=Homo sapiens GN=HYOU1 PE=1 SV=1	14124	Lumos_200513_38.44738.44738.3	controllerType=0 controllerNumber=1 scan=44738	70.4941	rs61743617
R.LSALDNLLN[+1378.476]HSSM[+15.995]FLK.G	HexNAc(2)Hex(6)	M[+16], N[+1378]	1066.48	3	3197.43	3197.42	0	2.5	822	Specific	496.8	10.12	>sp|Q9Y4L1|HYOU1_HUMAN Hypoxia up-regulated protein 1 OS=Homo sapiens GN=HYOU1 PE=1 SV=1	14124	Lumos_200513_50.44744.44744.3	controllerType=0 controllerNumber=1 scan=44744	70.1407	Mock transfected
R.LSALDNLLN[+1378.476]HSSM[+15.995]FLK.G	HexNAc(2)Hex(6)	M[+16], N[+1378]	1066.48	3	3197.42	3197.42	0	0.9	822	Specific	518.46	10.59	>sp|Q9Y4L1|HYOU1_HUMAN Hypoxia up-regulated protein 1 OS=Homo sapiens GN=HYOU1 PE=1 SV=1	14124	Lumos_200513_44.44770.44770.3	controllerType=0 controllerNumber=1 scan=44770	70.2265	rs148441237
R.LSALDNLLN[+1540.529]HSSM[+15.995]FLK.G	HexNAc(2)Hex(7)	M[+16], N[+1541]	1120.5	3	3359.48	3359.47	0	2.2	822	Specific	354.2	5.95	>sp|Q9Y4L1|HYOU1_HUMAN Hypoxia up-regulated protein 1 OS=Homo sapiens GN=HYOU1 PE=1 SV=1	14124	Lumos_200513_38.44815.44815.3	controllerType=0 controllerNumber=1 scan=44815	70.5983	rs61743617
R.LSALDNLLN[+1378.476]HSSM[+15.995]FLK.G	HexNAc(2)Hex(6)	M[+16], N[+1378]	1066.48	3	3197.43	3197.42	0	2.4	822	Specific	547.11	10.32	>sp|Q9Y4L1|HYOU1_HUMAN Hypoxia up-regulated protein 1 OS=Homo sapiens GN=HYOU1 PE=1 SV=1	14124	Lumos_200513_41.44838.44838.3	controllerType=0 controllerNumber=1 scan=44838	70.414	rs7224888
R.LSALDNLLN[+1540.529]HSSM[+15.995]FLK.G	HexNAc(2)Hex(7)	M[+16], N[+1541]	1120.5	3	3359.48	3359.47	0	2.3	822	Specific	361.17	6.09	>sp|Q9Y4L1|HYOU1_HUMAN Hypoxia up-regulated protein 1 OS=Homo sapiens GN=HYOU1 PE=1 SV=1	14124	Lumos_200513_41.44856.44856.3	controllerType=0 controllerNumber=1 scan=44856	70.4367	rs7224888
R.LSALDNLLN[+1864.634]HSSMFLK.G	HexNAc(2)Hex(9)	N[+1865]	1223.2	3	3667.59	3667.58	0	1.3	822	Specific	839.54	17.09	>sp|Q9Y4L1|HYOU1_HUMAN Hypoxia up-regulated protein 1 OS=Homo sapiens GN=HYOU1 PE=1 SV=1	14124	Lumos_200513_47.47290.47290.3	controllerType=0 controllerNumber=1 scan=47290	73.6672	B4GALNT2 WT
R.LSALDNLLN[+1864.634]HSSMFLK.G	HexNAc(2)Hex(9)	N[+1865]	1223.2	3	3667.59	3667.58	0	2.6	822	Specific	728.27	14.78	>sp|Q9Y4L1|HYOU1_HUMAN Hypoxia up-regulated protein 1 OS=Homo sapiens GN=HYOU1 PE=1 SV=1	14124	Lumos_200513_50.47337.47337.3	controllerType=0 controllerNumber=1 scan=47337	73.683	Mock transfected
R.LSALDNLLN[+1864.634]HSSMFLK.G	HexNAc(2)Hex(9)	N[+1865]	1223.2	3	3667.59	3667.58	0	1.7	822	Specific	927.58	18.84	>sp|Q9Y4L1|HYOU1_HUMAN Hypoxia up-regulated protein 1 OS=Homo sapiens GN=HYOU1 PE=1 SV=1	14124	Lumos_200513_41.47378.47378.3	controllerType=0 controllerNumber=1 scan=47378	73.8889	rs7224888
R.LSALDNLLN[+1864.634]HSSMFLK.G	HexNAc(2)Hex(9)	N[+1865]	1223.2	3	3667.59	3667.58	0	2.7	822	Specific	930.4	18.18	>sp|Q9Y4L1|HYOU1_HUMAN Hypoxia up-regulated protein 1 OS=Homo sapiens GN=HYOU1 PE=1 SV=1	14124	Lumos_200513_38.47416.47416.3	controllerType=0 controllerNumber=1 scan=47416	74.2	rs61743617
R.LSALDNLLN[+1702.581]HSSMFLK.G	HexNAc(2)Hex(8)	N[+1703]	1169.18	3	3505.53	3505.53	0	1.2	822	Specific	836.26	17.09	>sp|Q9Y4L1|HYOU1_HUMAN Hypoxia up-regulated protein 1 OS=Homo sapiens GN=HYOU1 PE=1 SV=1	14124	Lumos_200513_47.47431.47431.3	controllerType=0 controllerNumber=1 scan=47431	73.8591	B4GALNT2 WT
R.LSALDNLLN[+1864.634]HSSMFLK.G	HexNAc(2)Hex(9)	N[+1865]	1223.2	3	3667.58	3667.58	0	0.7	822	Specific	889.74	18.17	>sp|Q9Y4L1|HYOU1_HUMAN Hypoxia up-regulated protein 1 OS=Homo sapiens GN=HYOU1 PE=1 SV=1	14124	Lumos_200513_44.47436.47436.3	controllerType=0 controllerNumber=1 scan=47436	73.8703	rs148441237
R.LSALDNLLN[+1702.581]HSSMFLK.G	HexNAc(2)Hex(8)	N[+1703]	1169.18	3	3505.54	3505.53	0	2.3	822	Specific	800.45	16.78	>sp|Q9Y4L1|HYOU1_HUMAN Hypoxia up-regulated protein 1 OS=Homo sapiens GN=HYOU1 PE=1 SV=1	14124	Lumos_200513_50.47470.47470.3	controllerType=0 controllerNumber=1 scan=47470	73.8649	Mock transfected
R.LSALDNLLN[+1702.581]HSSMFLK.G	HexNAc(2)Hex(8)	N[+1703]	1169.18	3	3505.54	3505.53	0	2.1	822	Specific	924.09	18.84	>sp|Q9Y4L1|HYOU1_HUMAN Hypoxia up-regulated protein 1 OS=Homo sapiens GN=HYOU1 PE=1 SV=1	14124	Lumos_200513_41.47488.47488.3	controllerType=0 controllerNumber=1 scan=47488	74.0385	rs7224888
R.LSALDNLLN[+1702.581]HSSMFLK.G	HexNAc(2)Hex(8)	N[+1703]	1169.18	3	3505.54	3505.53	0	2.3	822	Specific	930.7	18.21	>sp|Q9Y4L1|HYOU1_HUMAN Hypoxia up-regulated protein 1 OS=Homo sapiens GN=HYOU1 PE=1 SV=1	14124	Lumos_200513_38.47521.47521.3	controllerType=0 controllerNumber=1 scan=47521	74.3462	rs61743617
R.LSALDNLLN[+1702.581]HSSMFLK.G	HexNAc(2)Hex(8)	N[+1703]	1169.18	3	3505.53	3505.53	0	0.8	822	Specific	898.05	18.17	>sp|Q9Y4L1|HYOU1_HUMAN Hypoxia up-regulated protein 1 OS=Homo sapiens GN=HYOU1 PE=1 SV=1	14124	Lumos_200513_44.47542.47542.3	controllerType=0 controllerNumber=1 scan=47542	74.0145	rs148441237
R.LSALDNLLN[+1540.529]HSSMFLK.G	HexNAc(2)Hex(7)	N[+1541]	1115.16	3	3343.48	3343.48	0	0.7	822	Specific	792.9	15.66	>sp|Q9Y4L1|HYOU1_HUMAN Hypoxia up-regulated protein 1 OS=Homo sapiens GN=HYOU1 PE=1 SV=1	14124	Lumos_200513_47.47576.47576.3	controllerType=0 controllerNumber=1 scan=47576	74.0589	B4GALNT2 WT
R.LSALDNLLN[+1540.529]HSSMFLK.G	HexNAc(2)Hex(7)	N[+1541]	1115.17	3	3343.48	3343.48	0	2.7	822	Specific	808.64	16.69	>sp|Q9Y4L1|HYOU1_HUMAN Hypoxia up-regulated protein 1 OS=Homo sapiens GN=HYOU1 PE=1 SV=1	14124	Lumos_200513_41.47605.47605.3	controllerType=0 controllerNumber=1 scan=47605	74.1984	rs7224888
R.LSALDNLLN[+1378.476]HSSMFLK.G	HexNAc(2)Hex(6)	N[+1378]	1061.15	3	3181.43	3181.42	0	0.9	822	Specific	838.24	17.09	>sp|Q9Y4L1|HYOU1_HUMAN Hypoxia up-regulated protein 1 OS=Homo sapiens GN=HYOU1 PE=1 SV=1	14124	Lumos_200513_47.47616.47616.3	controllerType=0 controllerNumber=1 scan=47616	74.1138	B4GALNT2 WT
R.LSALDNLLN[+1540.529]HSSMFLK.G	HexNAc(2)Hex(7)	N[+1541]	1115.16	3	3343.48	3343.48	0	1.5	822	Specific	708.57	14.92	>sp|Q9Y4L1|HYOU1_HUMAN Hypoxia up-regulated protein 1 OS=Homo sapiens GN=HYOU1 PE=1 SV=1	14124	Lumos_200513_50.47653.47653.3	controllerType=0 controllerNumber=1 scan=47653	74.1137	Mock transfected
R.LSALDNLLN[+1540.529]HSSMFLK.G	HexNAc(2)Hex(7)	N[+1541]	1115.17	3	3343.48	3343.47	0	2.7	822	Specific	935.8	18.18	>sp|Q9Y4L1|HYOU1_HUMAN Hypoxia up-regulated protein 1 OS=Homo sapiens GN=HYOU1 PE=1 SV=1	14124	Lumos_200513_38.47725.47725.3	controllerType=0 controllerNumber=1 scan=47725	74.6376	rs61743617
R.LSALDNLLN[+1540.529]HSSMFLK.G	HexNAc(2)Hex(7)	N[+1541]	1115.17	3	3343.48	3343.48	0	2.1	822	Specific	819.21	17.53	>sp|Q9Y4L1|HYOU1_HUMAN Hypoxia up-regulated protein 1 OS=Homo sapiens GN=HYOU1 PE=1 SV=1	14124	Lumos_200513_44.47725.47725.3	controllerType=0 controllerNumber=1 scan=47725	74.2635	rs148441237
R.LSALDNLLN[+1378.476]HSSMFLK.G	HexNAc(2)Hex(6)	N[+1378]	1061.15	3	3181.43	3181.42	0	2.3	822	Specific	893.2	17.84	>sp|Q9Y4L1|HYOU1_HUMAN Hypoxia up-regulated protein 1 OS=Homo sapiens GN=HYOU1 PE=1 SV=1	14124	Lumos_200513_41.47736.47736.3	controllerType=0 controllerNumber=1 scan=47736	74.3802	rs7224888
R.LSALDNLLN[+1378.476]HSSMFLK.G	HexNAc(2)Hex(6)	N[+1378]	1061.15	3	3181.43	3181.42	0	2.6	822	Specific	847.8	16.18	>sp|Q9Y4L1|HYOU1_HUMAN Hypoxia up-regulated protein 1 OS=Homo sapiens GN=HYOU1 PE=1 SV=1	14124	Lumos_200513_38.47737.47737.3	controllerType=0 controllerNumber=1 scan=47737	74.655	rs61743617
R.LSALDNLLN[+1378.476]HSSMFLK.G	HexNAc(2)Hex(6)	N[+1378]	1061.15	3	3181.43	3181.42	0	2.5	822	Specific	831.63	16.78	>sp|Q9Y4L1|HYOU1_HUMAN Hypoxia up-regulated protein 1 OS=Homo sapiens GN=HYOU1 PE=1 SV=1	14124	Lumos_200513_50.47760.47760.3	controllerType=0 controllerNumber=1 scan=47760	74.2592	Mock transfected
R.LSALDNLLN[+1378.476]HSSMFLK.G	HexNAc(2)Hex(6)	N[+1378]	1061.15	3	3181.43	3181.42	0	1.4	822	Specific	792.22	16.52	>sp|Q9Y4L1|HYOU1_HUMAN Hypoxia up-regulated protein 1 OS=Homo sapiens GN=HYOU1 PE=1 SV=1	14124	Lumos_200513_44.47799.47799.3	controllerType=0 controllerNumber=1 scan=47799	74.3646	rs148441237
R.LSALDNLLN[+1216.423]HSSMFLK.G	HexNAc(2)Hex(5)	N[+1216]	1007.13	3	3019.38	3019.37	0	3.1	822	Specific	594.3	10.94	>sp|Q9Y4L1|HYOU1_HUMAN Hypoxia up-regulated protein 1 OS=Homo sapiens GN=HYOU1 PE=1 SV=1	14124	Lumos_200513_38.47932.47932.3	controllerType=0 controllerNumber=1 scan=47932	74.9331	rs61743617
R.LSALDNLLN[+1216.423]HSSMFLK.G	HexNAc(2)Hex(5)	N[+1216]	1007.13	3	3019.38	3019.37	0	3.1	822	Specific	640.44	12.38	>sp|Q9Y4L1|HYOU1_HUMAN Hypoxia up-regulated protein 1 OS=Homo sapiens GN=HYOU1 PE=1 SV=1	14124	Lumos_200513_41.47955.47955.3	controllerType=0 controllerNumber=1 scan=47955	74.6809	rs7224888
R.LSALDNLLN[+1216.423]HSSMFLK.G	HexNAc(2)Hex(5)	N[+1216]	1007.13	3	3019.38	3019.37	0	2.9	822	Specific	382.03	7.11	>sp|Q9Y4L1|HYOU1_HUMAN Hypoxia up-regulated protein 1 OS=Homo sapiens GN=HYOU1 PE=1 SV=1	14124	Lumos_200513_50.47980.47980.3	controllerType=0 controllerNumber=1 scan=47980	74.5647	Mock transfected
R.LSALDNLLN[+1216.423]HSSMFLK.G	HexNAc(2)Hex(5)	N[+1216]	1007.13	3	3019.38	3019.37	0	2.3	822	Specific	569.42	11.32	>sp|Q9Y4L1|HYOU1_HUMAN Hypoxia up-regulated protein 1 OS=Homo sapiens GN=HYOU1 PE=1 SV=1	14124	Lumos_200513_44.48016.48016.3	controllerType=0 controllerNumber=1 scan=48016	74.6642	rs148441237
K.DKN[+1702.581]GTRAEPPLN[+892.317]ASASDQGEK.V	HexNAc(2)Hex(8),HexNAc(2)Hex(3)	N[+892][+1703]	1594.32	3	4780.96	4779.95	1	1.5	920	Specific	411.32	7.24	>sp|Q9Y4L1|HYOU1_HUMAN Hypoxia up-regulated protein 1 OS=Homo sapiens GN=HYOU1 PE=1 SV=1	14124	Lumos_200513_47.5494.5494.3	controllerType=0 controllerNumber=1 scan=5494	16.6034	B4GALNT2 WT
R.AEPPLN[+1378.476]ASASDQGEK.V	HexNAc(2)Hex(6)	N[+1378]	1446.6	2	2892.2	2892.19	0	2.4	926	Specific	682.38	13.78	>sp|Q9Y4L1|HYOU1_HUMAN Hypoxia up-regulated protein 1 OS=Homo sapiens GN=HYOU1 PE=1 SV=1	14124	Lumos_200513_50.9024.9024.2	controllerType=0 controllerNumber=1 scan=9024	21.4059	Mock transfected
R.AEPPLN[+1378.476]ASASDQGEK.V	HexNAc(2)Hex(6)	N[+1378]	1446.6	2	2892.19	2892.19	0	1.3	926	Specific	702.13	15.22	>sp|Q9Y4L1|HYOU1_HUMAN Hypoxia up-regulated protein 1 OS=Homo sapiens GN=HYOU1 PE=1 SV=1	14124	Lumos_200513_47.9032.9032.2	controllerType=0 controllerNumber=1 scan=9032	21.4544	B4GALNT2 WT
R.AEPPLN[+1378.476]ASASDQGEK.V	HexNAc(2)Hex(6)	N[+1378]	1446.6	2	2892.2	2892.19	0	2.3	926	Specific	641.9	13.53	>sp|Q9Y4L1|HYOU1_HUMAN Hypoxia up-regulated protein 1 OS=Homo sapiens GN=HYOU1 PE=1 SV=1	14124	Lumos_200513_44.9076.9076.2	controllerType=0 controllerNumber=1 scan=9076	21.5294	rs148441237
R.AEPPLN[+1702.581]ASASDQGEK.V	HexNAc(2)Hex(8)	N[+1703]	1608.65	2	3216.3	3216.29	0	1.9	926	Specific	600.4	12.21	>sp|Q9Y4L1|HYOU1_HUMAN Hypoxia up-regulated protein 1 OS=Homo sapiens GN=HYOU1 PE=1 SV=1	14124	Lumos_200513_38.9128.9128.2	controllerType=0 controllerNumber=1 scan=9128	21.8134	rs61743617
R.AEPPLN[+1378.476]ASASDQGEK.V	HexNAc(2)Hex(6)	N[+1378]	1446.6	2	2892.2	2892.19	0	2.5	926	Specific	670.53	13.69	>sp|Q9Y4L1|HYOU1_HUMAN Hypoxia up-regulated protein 1 OS=Homo sapiens GN=HYOU1 PE=1 SV=1	14124	Lumos_200513_41.9178.9178.2	controllerType=0 controllerNumber=1 scan=9178	21.7353	rs7224888
R.AEPPLN[+1216.423]ASASDQGEK.V	HexNAc(2)Hex(5)	N[+1216]	1365.57	2	2730.14	2730.14	0	2.5	926	Specific	631.65	12.78	>sp|Q9Y4L1|HYOU1_HUMAN Hypoxia up-regulated protein 1 OS=Homo sapiens GN=HYOU1 PE=1 SV=1	14124	Lumos_200513_50.9215.9215.2	controllerType=0 controllerNumber=1 scan=9215	21.6646	Mock transfected
R.AEPPLN[+1216.423]ASASDQGEK.V	HexNAc(2)Hex(5)	N[+1216]	1365.57	2	2730.14	2730.14	0	1.5	926	Specific	680	14.63	>sp|Q9Y4L1|HYOU1_HUMAN Hypoxia up-regulated protein 1 OS=Homo sapiens GN=HYOU1 PE=1 SV=1	14124	Lumos_200513_44.9286.9286.2	controllerType=0 controllerNumber=1 scan=9286	21.8155	rs148441237
R.AEPPLN[+1216.423]ASASDQGEK.V	HexNAc(2)Hex(5)	N[+1216]	1365.58	2	2730.14	2730.14	0	2.6	926	Specific	676.22	13.65	>sp|Q9Y4L1|HYOU1_HUMAN Hypoxia up-regulated protein 1 OS=Homo sapiens GN=HYOU1 PE=1 SV=1	14124	Lumos_200513_47.9298.9298.2	controllerType=0 controllerNumber=1 scan=9298	21.815	B4GALNT2 WT
R.AEPPLN[+1216.423]ASASDQGEK.V	HexNAc(2)Hex(5)	N[+1216]	1365.57	2	2730.14	2730.14	0	2	926	Specific	337.36	6.9	>sp|Q9Y4L1|HYOU1_HUMAN Hypoxia up-regulated protein 1 OS=Homo sapiens GN=HYOU1 PE=1 SV=1	14124	Lumos_200513_41.9346.9346.2	controllerType=0 controllerNumber=1 scan=9346	21.9614	rs7224888
R.AEPPLN[+1216.423]ASASDQGEK.V	HexNAc(2)Hex(5)	N[+1216]	1365.58	2	2730.14	2730.14	0	2.8	926	Specific	625.9	12.18	>sp|Q9Y4L1|HYOU1_HUMAN Hypoxia up-regulated protein 1 OS=Homo sapiens GN=HYOU1 PE=1 SV=1	14124	Lumos_200513_38.9624.9624.2	controllerType=0 controllerNumber=1 scan=9624	22.4946	rs61743617
R.AEPPLN[+1378.476]ASASDQGEK.V	HexNAc(2)Hex(6)	N[+1378]	1446.6	2	2892.2	2892.19	0	2.9	926	Specific	663.5	12.94	>sp|Q9Y4L1|HYOU1_HUMAN Hypoxia up-regulated protein 1 OS=Homo sapiens GN=HYOU1 PE=1 SV=1	14124	Lumos_200513_38.9695.9695.2	controllerType=0 controllerNumber=1 scan=9695	22.5933	rs61743617
K.SVNLFGSGWN[+1864.634]VSAMYSSSHPPAEHKK.M	HexNAc(2)Hex(9)	N[+1865]	1171.25	4	4681.99	4681.98	0	3.4	475	Specific	705.09	14.19	>sp|Q9Y487|VPP2_HUMAN V-type proton ATPase 116 kDa subunit a isoform 2 OS=Homo sapiens GN=ATP6V0A2 PE=1 SV=2	16578	Lumos_200513_47.34600.34600.4	controllerType=0 controllerNumber=1 scan=34600	56.367	B4GALNT2 WT
K.SVNLFGSGWN[+1864.634]VSAMYSSSHPPAEHKK.M	HexNAc(2)Hex(9)	N[+1865]	1171.25	4	4681.98	4681.98	0	1.2	475	Specific	714.79	14.64	>sp|Q9Y487|VPP2_HUMAN V-type proton ATPase 116 kDa subunit a isoform 2 OS=Homo sapiens GN=ATP6V0A2 PE=1 SV=2	16578	Lumos_200513_50.34618.34618.4	controllerType=0 controllerNumber=1 scan=34618	56.3409	Mock transfected
K.SVNLFGSGWN[+1864.634]VSAMYSSSHPPAEHKK.M	HexNAc(2)Hex(9)	N[+1865]	1171.25	4	4681.99	4681.98	0	2.9	475	Specific	701.03	14.25	>sp|Q9Y487|VPP2_HUMAN V-type proton ATPase 116 kDa subunit a isoform 2 OS=Homo sapiens GN=ATP6V0A2 PE=1 SV=2	16578	Lumos_200513_41.34746.34746.2	controllerType=0 controllerNumber=1 scan=34746	56.6378	rs7224888
K.SVNLFGSGWN[+1864.634]VSAMYSSSHPPAEHKK.M	HexNAc(2)Hex(9)	N[+1865]	1171.25	4	4681.98	4681.98	0	1.8	475	Specific	668.13	14.45	>sp|Q9Y487|VPP2_HUMAN V-type proton ATPase 116 kDa subunit a isoform 2 OS=Homo sapiens GN=ATP6V0A2 PE=1 SV=2	16578	Lumos_200513_44.34748.34748.4	controllerType=0 controllerNumber=1 scan=34748	56.5713	rs148441237
K.SVNLFGSGWN[+1702.581]VSAMYSSSHPPAEHKK.M	HexNAc(2)Hex(8)	N[+1703]	1130.74	4	4519.94	4519.92	0	3.4	475	Specific	432.11	7.56	>sp|Q9Y487|VPP2_HUMAN V-type proton ATPase 116 kDa subunit a isoform 2 OS=Homo sapiens GN=ATP6V0A2 PE=1 SV=2	16578	Lumos_200513_41.34895.34895.4	controllerType=0 controllerNumber=1 scan=34895	56.8398	rs7224888
K.SVNLFGSGWN[+1702.581]VSAMYSSSHPPAEHKK.M	HexNAc(2)Hex(8)	N[+1703]	1130.99	4	4520.94	4519.92	1	2.7	475	Specific	488.9	9.46	>sp|Q9Y487|VPP2_HUMAN V-type proton ATPase 116 kDa subunit a isoform 2 OS=Homo sapiens GN=ATP6V0A2 PE=1 SV=2	16578	Lumos_200513_38.35117.35117.2	controllerType=0 controllerNumber=1 scan=35117	57.3344	rs61743617
K.SVNLFGSGWN[+1864.634]VSAMYSSSHPPAEHK.K	HexNAc(2)Hex(9)	N[+1865]	1139.23	4	4553.89	4553.88	0	2.2	475	Specific	457.24	10.73	>sp|Q9Y487|VPP2_HUMAN V-type proton ATPase 116 kDa subunit a isoform 2 OS=Homo sapiens GN=ATP6V0A2 PE=1 SV=2	16578	Lumos_200513_47.38163.38163.4	controllerType=0 controllerNumber=1 scan=38163	61.2172	B4GALNT2 WT
K.SVNLFGSGWN[+1864.634]VSAMYSSSHPPAEHK.K	HexNAc(2)Hex(9)	N[+1865]	1139.23	4	4553.88	4553.88	0	0.7	475	Specific	813.76	16.85	>sp|Q9Y487|VPP2_HUMAN V-type proton ATPase 116 kDa subunit a isoform 2 OS=Homo sapiens GN=ATP6V0A2 PE=1 SV=2	16578	Lumos_200513_50.38276.38276.4	controllerType=0 controllerNumber=1 scan=38276	61.3151	Mock transfected
K.SVNLFGSGWN[+1864.634]VSAMYSSSHPPAEHK.K	HexNAc(2)Hex(9)	N[+1865]	1139.23	4	4553.89	4553.88	0	1.8	475	Specific	848.26	17.23	>sp|Q9Y487|VPP2_HUMAN V-type proton ATPase 116 kDa subunit a isoform 2 OS=Homo sapiens GN=ATP6V0A2 PE=1 SV=2	16578	Lumos_200513_41.38332.38332.4	controllerType=0 controllerNumber=1 scan=38332	61.5275	rs7224888
K.SVNLFGSGWN[+1702.581]VSAMYSSSHPPAEHK.K	HexNAc(2)Hex(8)	N[+1703]	1098.46	4	4390.83	4391.83	-1	1.5	475	Specific	377.33	7.44	>sp|Q9Y487|VPP2_HUMAN V-type proton ATPase 116 kDa subunit a isoform 2 OS=Homo sapiens GN=ATP6V0A2 PE=1 SV=2	16578	Lumos_200513_50.38396.38396.4	controllerType=0 controllerNumber=1 scan=38396	61.4772	Mock transfected
K.SVNLFGSGWN[+1864.634]VSAMYSSSHPPAEHK.K	HexNAc(2)Hex(9)	N[+1865]	1139.23	4	4553.89	4553.88	0	1.2	475	Specific	661.39	14.86	>sp|Q9Y487|VPP2_HUMAN V-type proton ATPase 116 kDa subunit a isoform 2 OS=Homo sapiens GN=ATP6V0A2 PE=1 SV=2	16578	Lumos_200513_44.38492.38492.4	controllerType=0 controllerNumber=1 scan=38492	61.6662	rs148441237
K.SVNLFGSGWN[+1864.634]VSAMYSSSHPPAEHK.K	HexNAc(2)Hex(9)	N[+1865]	1139.23	4	4553.89	4553.88	0	2.6	475	Specific	918	18.66	>sp|Q9Y487|VPP2_HUMAN V-type proton ATPase 116 kDa subunit a isoform 2 OS=Homo sapiens GN=ATP6V0A2 PE=1 SV=2	16578	Lumos_200513_38.38515.38515.4	controllerType=0 controllerNumber=1 scan=38515	61.9769	rs61743617
K.SVNLFGSGWN[+1702.581]VSAMYSSSHPPAEHK.K	HexNAc(2)Hex(8)	N[+1703]	1098.46	4	4390.83	4391.83	-1	2.3	475	Specific	667.02	13.41	>sp|Q9Y487|VPP2_HUMAN V-type proton ATPase 116 kDa subunit a isoform 2 OS=Homo sapiens GN=ATP6V0A2 PE=1 SV=2	16578	Lumos_200513_41.38533.38533.4	controllerType=0 controllerNumber=1 scan=38533	61.8006	rs7224888
K.SVNLFGSGWN[+1702.581]VSAMYSSSHPPAEHK.K	HexNAc(2)Hex(8)	N[+1703]	1464.28	3	4390.84	4391.83	-1	2.6	475	Specific	342.9	5.03	>sp|Q9Y487|VPP2_HUMAN V-type proton ATPase 116 kDa subunit a isoform 2 OS=Homo sapiens GN=ATP6V0A2 PE=1 SV=2	16578	Lumos_200513_38.38573.38573.3	controllerType=0 controllerNumber=1 scan=38573	62.0539	rs61743617
R.QHSNPGHAGPFPVVSVHN[+203.079]TTINPTSPTTATMANANR.G	HexNAc(1)	N[+203]	982.478	4	3926.89	3926.88	0	1.3	620	Specific	397.67	9.2	>sp|Q9UPN9|TRI33_HUMAN E3 ubiquitin-protein ligase TRIM33 OS=Homo sapiens GN=TRIM33 PE=1 SV=3	17428	Lumos_200513_47.26562.26562.4	controllerType=0 controllerNumber=1 scan=26562	45.3881	B4GALNT2 WT
R.QHSNPGHAGPFPVVSVHN[+203.079]TTINPTSPTTATMANANR.G	HexNAc(1)	N[+203]	982.479	4	3926.89	3926.88	0	2.1	620	Specific	542.18	10.64	>sp|Q9UPN9|TRI33_HUMAN E3 ubiquitin-protein ligase TRIM33 OS=Homo sapiens GN=TRIM33 PE=1 SV=3	17428	Lumos_200513_50.26634.26634.4	controllerType=0 controllerNumber=1 scan=26634	45.417	Mock transfected
R.QHSNPGHAGPFPVVSVHN[+203.079]TTINPTSPTTATMANANR.G	HexNAc(1)	N[+203]	982.478	4	3926.89	3926.88	0	1.8	620	Specific	623.4	11.92	>sp|Q9UPN9|TRI33_HUMAN E3 ubiquitin-protein ligase TRIM33 OS=Homo sapiens GN=TRIM33 PE=1 SV=3	17428	Lumos_200513_38.26979.26979.4	controllerType=0 controllerNumber=1 scan=26979	46.2265	rs61743617
K.FLTEVEKN[+1864.634]ATALYHVEAFK.T	HexNAc(2)Hex(9)	N[+1865]	1019.45	4	4074.8	4074.78	0	2.9	235	Specific	347.47	6.93	>sp|Q9UNW1|MINP1_HUMAN Multiple inositol polyphosphate phosphatase 1 OS=Homo sapiens GN=MINPP1 PE=1 SV=1	5373	Lumos_200513_47.33112.33112.4	controllerType=0 controllerNumber=1 scan=33112	54.3362	B4GALNT2 WT
K.FLTEVEKN[+1378.476]ATALYHVEAFK.T	HexNAc(2)Hex(6)	N[+1378]	1196.88	3	3588.63	3588.62	0	1	235	Specific	605.59	12.85	>sp|Q9UNW1|MINP1_HUMAN Multiple inositol polyphosphate phosphatase 1 OS=Homo sapiens GN=MINPP1 PE=1 SV=1	5373	Lumos_200513_47.33399.33399.3	controllerType=0 controllerNumber=1 scan=33399	54.7326	B4GALNT2 WT
K.FLTEVEKN[+1378.476]ATALYHVEAFK.T	HexNAc(2)Hex(6)	N[+1378]	1196.88	3	3588.63	3588.62	0	2.5	235	Specific	631.74	12.29	>sp|Q9UNW1|MINP1_HUMAN Multiple inositol polyphosphate phosphatase 1 OS=Homo sapiens GN=MINPP1 PE=1 SV=1	5373	Lumos_200513_50.33537.33537.3	controllerType=0 controllerNumber=1 scan=33537	54.8701	Mock transfected
K.FLTEVEKN[+1378.476]ATALYHVEAFK.T	HexNAc(2)Hex(6)	N[+1378]	1196.88	3	3588.63	3588.62	0	1.4	235	Specific	618.21	13.14	>sp|Q9UNW1|MINP1_HUMAN Multiple inositol polyphosphate phosphatase 1 OS=Homo sapiens GN=MINPP1 PE=1 SV=1	5373	Lumos_200513_44.33700.33700.3	controllerType=0 controllerNumber=1 scan=33700	55.1465	rs148441237
K.FLTEVEKN[+1378.476]ATALYHVEAFK.T	HexNAc(2)Hex(6)	N[+1378]	1196.88	3	3588.64	3588.62	0	4	235	Specific	576.4	9.05	>sp|Q9UNW1|MINP1_HUMAN Multiple inositol polyphosphate phosphatase 1 OS=Homo sapiens GN=MINPP1 PE=1 SV=1	5373	Lumos_200513_38.33769.33769.3	controllerType=0 controllerNumber=1 scan=33769	55.5028	rs61743617
R.LSGNNLHN[+1702.581]ASIPEHLAYGSVITVK.N	HexNAc(2)Hex(8)	N[+1703]	1059.99	4	4236.93	4236.92	0	2.6	323	Specific	553.17	9.42	>sp|Q9UKY4|POMT2_HUMAN Protein O-mannosyl-transferase 2 OS=Homo sapiens GN=POMT2 PE=1 SV=2	574	Lumos_200513_44.29584.29584.4	controllerType=0 controllerNumber=1 scan=29584	49.5254	rs148441237
R.LSGNNLHN[+1702.581]ASIPEHLAYGSVITVK.N	HexNAc(2)Hex(8)	N[+1703]	1059.99	4	4236.93	4236.92	0	3	323	Specific	817	16.42	>sp|Q9UKY4|POMT2_HUMAN Protein O-mannosyl-transferase 2 OS=Homo sapiens GN=POMT2 PE=1 SV=2	574	Lumos_200513_38.29722.29722.4	controllerType=0 controllerNumber=1 scan=29722	49.9865	rs61743617
R.IAVHHNSVEDVPEEKENEIKPDREEIVENPSSSASESN[+406.159]TSTSIVNR.I	HexNAc(2)	N[+406]	1102.33	5	5507.61	5508.6	-1	2.6	196	Specific	394.4	8.15	>sp|Q9UKY1|ZHX1_HUMAN Zinc fingers and homeoboxes protein 1 OS=Homo sapiens GN=ZHX1 PE=1 SV=1	20180	Lumos_200513_38.20500.20500.5	controllerType=0 controllerNumber=1 scan=20500	37.3922	rs61743617
K.PLEGLSNGNN[+1971.719]ITSAPPFASAK.A	HexNAc(5)Hex(5)Fuc(1)	N[+1972]	1014.95	4	4056.77	4056.78	0	-1.5	84	Specific	415.83	5.69	>sp|Q9UKX7|NUP50_HUMAN Nuclear pore complex protein Nup50 OS=Homo sapiens GN=NUP50 PE=1 SV=2	7042	Lumos_200513_44.39854.39854.3	controllerType=0 controllerNumber=1 scan=39854	63.5242	rs148441237
K.LQASN[+2133.772]VTNKNDPK.S	HexNAc(5)Hex(6)Fuc(1)	N[+2134]	713.311	5	3562.52	3562.52	0	2.3	5	Specific	349.68	5.43	>sp|Q9UKM9|RALY_HUMAN RNA-binding protein Raly OS=Homo sapiens GN=RALY PE=1 SV=1	346	Lumos_200513_47.3477.3477.2	controllerType=0 controllerNumber=1 scan=3477	13.806	B4GALNT2 WT
R.RN[+2432.884]SSEASSGDFLDLKGEGDIHENVDTDLPGSLGQSEEKPVPAAPVPSPVAPAPVPSR.R	HexNAc(6)Hex(3)Fuc(1)NeuAc(2)	N[+2433]	1180.11	7	8254.74	8252.75	2	-1.4	85	Specific	457.06	9	>sp|Q9UK76|JUPI1_HUMAN Jupiter microtubule associated homolog 1 OS=Homo sapiens GN=JPT1 PE=1 SV=3	14975	Lumos_200513_50.41622.41622.5	controllerType=0 controllerNumber=1 scan=41622	65.8759	Mock transfected
R.RN[+1864.634]ESHLIDFR.E	HexNAc(2)Hex(9)	N[+1865]	1051.11	3	3151.3	3151.29	0	3.2	197	Specific	560.2	6.92	>sp|Q9UJ14|GGT7_HUMAN Glutathione hydrolase 7 OS=Homo sapiens GN=GGT7 PE=1 SV=2	12849	Lumos_200513_38.13147.13147.3	controllerType=0 controllerNumber=1 scan=13147	27.3383	rs61743617
K.KDSLN[+1864.634]SSHPISSSVQSSEQIEEMFDSLSYFK.G	HexNAc(2)Hex(9)	N[+1865]	1343.57	4	5371.27	5371.26	0	2.5	521	Specific	672.53	14.66	>sp|Q9UIQ6|LCAP_HUMAN Leucyl-cystinyl aminopeptidase OS=Homo sapiens GN=LNPEP PE=1 SV=3	4135	Lumos_200513_44.51482.51482.4	controllerType=0 controllerNumber=1 scan=51482	79.4916	rs148441237
K.KDSLN[+1864.634]SSHPISSSVQSSEQIEEMFDSLSYFK.G	HexNAc(2)Hex(9)	N[+1865]	1343.58	4	5371.28	5371.26	0	3.7	521	Specific	452.99	9.31	>sp|Q9UIQ6|LCAP_HUMAN Leucyl-cystinyl aminopeptidase OS=Homo sapiens GN=LNPEP PE=1 SV=3	4135	Lumos_200513_41.51493.51493.2	controllerType=0 controllerNumber=1 scan=51493	79.6287	rs7224888
K.KDSLN[+1864.634]SSHPISSSVQSSEQIEEMFDSLSYFK.G	HexNAc(2)Hex(9)	N[+1865]	1343.32	4	5370.27	5371.26	-1	1.6	521	Specific	711.37	14.9	>sp|Q9UIQ6|LCAP_HUMAN Leucyl-cystinyl aminopeptidase OS=Homo sapiens GN=LNPEP PE=1 SV=3	4135	Lumos_200513_47.51565.51565.4	controllerType=0 controllerNumber=1 scan=51565	79.5553	B4GALNT2 WT
K.KDSLN[+1702.581]SSHPISSSVQSSEQIEEMFDSLSYFK.G	HexNAc(2)Hex(8)	N[+1703]	1302.81	4	5208.22	5209.21	-1	3.5	521	Specific	389.38	7.44	>sp|Q9UIQ6|LCAP_HUMAN Leucyl-cystinyl aminopeptidase OS=Homo sapiens GN=LNPEP PE=1 SV=3	4135	Lumos_200513_44.51583.51583.3	controllerType=0 controllerNumber=1 scan=51583	79.6344	rs148441237
K.KDSLN[+1702.581]SSHPISSSVQSSEQIEEMFDSLSYFK.G	HexNAc(2)Hex(8)	N[+1703]	1302.81	4	5208.21	5209.21	-1	1.7	521	Specific	358.36	8.04	>sp|Q9UIQ6|LCAP_HUMAN Leucyl-cystinyl aminopeptidase OS=Homo sapiens GN=LNPEP PE=1 SV=3	4135	Lumos_200513_47.51633.51633.3	controllerType=0 controllerNumber=1 scan=51633	79.6494	B4GALNT2 WT
K.KDSLN[+1864.634]SSHPISSSVQSSEQIEEMFDSLSYFK.G	HexNAc(2)Hex(9)	N[+1865]	1343.32	4	5370.27	5371.26	-1	1.5	521	Specific	664.37	12.05	>sp|Q9UIQ6|LCAP_HUMAN Leucyl-cystinyl aminopeptidase OS=Homo sapiens GN=LNPEP PE=1 SV=3	4135	Lumos_200513_50.51745.51745.4	controllerType=0 controllerNumber=1 scan=51745	79.8177	Mock transfected
K.KDSLN[+1702.581]SSHPISSSVQSSEQIEEMFDSLSYFK.G	HexNAc(2)Hex(8)	N[+1703]	1303.06	4	5209.22	5209.21	0	3	521	Specific	327.14	6.71	>sp|Q9UIQ6|LCAP_HUMAN Leucyl-cystinyl aminopeptidase OS=Homo sapiens GN=LNPEP PE=1 SV=3	4135	Lumos_200513_41.51745.51745.3	controllerType=0 controllerNumber=1 scan=51745	79.985	rs7224888
K.KDSLN[+1540.529]SSHPISSSVQSSEQIEEMFDSLSYFK.G	HexNAc(2)Hex(7)	N[+1541]	1262.29	4	5046.16	5047.16	-1	1.1	521	Specific	303.86	7.12	>sp|Q9UIQ6|LCAP_HUMAN Leucyl-cystinyl aminopeptidase OS=Homo sapiens GN=LNPEP PE=1 SV=3	4135	Lumos_200513_50.51789.51789.4	controllerType=0 controllerNumber=1 scan=51789	79.8927	Mock transfected
K.DSLN[+1864.634]SSHPISSSVQSSEQIEEMFDSLSYFK.G	HexNAc(2)Hex(9)	N[+1865]	1311.55	4	5243.18	5243.17	0	3.5	522	Specific	581.61	10.62	>sp|Q9UIQ6|LCAP_HUMAN Leucyl-cystinyl aminopeptidase OS=Homo sapiens GN=LNPEP PE=1 SV=3	4135	Lumos_200513_41.55378.55378.4	controllerType=0 controllerNumber=1 scan=55378	85.7486	rs7224888
K.DSLN[+1702.581]SSHPISSSVQSSEQIEEMFDSLSYFK.G	HexNAc(2)Hex(8)	N[+1703]	1694.05	3	5080.12	5081.11	-1	2.4	522	Specific	451.76	9.42	>sp|Q9UIQ6|LCAP_HUMAN Leucyl-cystinyl aminopeptidase OS=Homo sapiens GN=LNPEP PE=1 SV=3	4135	Lumos_200513_41.55434.55434.3	controllerType=0 controllerNumber=1 scan=55434	85.8536	rs7224888
K.DSLN[+1864.634]SSHPISSSVQSSEQIEEMFDSLSYFK.G	HexNAc(2)Hex(9)	N[+1865]	1311.55	4	5243.18	5243.17	0	2.7	522	Specific	655.19	14.16	>sp|Q9UIQ6|LCAP_HUMAN Leucyl-cystinyl aminopeptidase OS=Homo sapiens GN=LNPEP PE=1 SV=3	4135	Lumos_200513_44.55531.55531.4	controllerType=0 controllerNumber=1 scan=55531	85.7818	rs148441237
K.DSLN[+1864.634]SSHPISSSVQSSEQIEEMFDSLSYFK.G	HexNAc(2)Hex(9)	N[+1865]	1748.4	3	5243.17	5243.17	0	1.6	522	Specific	622.09	13.25	>sp|Q9UIQ6|LCAP_HUMAN Leucyl-cystinyl aminopeptidase OS=Homo sapiens GN=LNPEP PE=1 SV=3	4135	Lumos_200513_50.55647.55647.3	controllerType=0 controllerNumber=1 scan=55647	85.7098	Mock transfected
K.DSLN[+1702.581]SSHPISSSVQSSEQIEEMFDSLSYFK.G	HexNAc(2)Hex(8)	N[+1703]	1270.79	4	5080.13	5081.11	-1	3.2	522	Specific	403.18	7.35	>sp|Q9UIQ6|LCAP_HUMAN Leucyl-cystinyl aminopeptidase OS=Homo sapiens GN=LNPEP PE=1 SV=3	4135	Lumos_200513_50.55687.55687.4	controllerType=0 controllerNumber=1 scan=55687	85.768	Mock transfected
K.SSFAPPHFPVC[+45.988]MLGN[+1864.634]R.T	HexNAc(2)Hex(9)	C[+46], N[+1865]	1224.16	3	3670.47	3670.46	0	2.4	365	Specific	441.59	8.16	>sp|Q9UHW9|S12A6_HUMAN Solute carrier family 12 member 6 OS=Homo sapiens GN=SLC12A6 PE=1 SV=2	1778	Lumos_200513_50.42313.42313.3	controllerType=0 controllerNumber=1 scan=42313	66.8178	Mock transfected
K.SSFAPPHFPVC[+45.988]MLGN[+1864.634]R.T	HexNAc(2)Hex(9)	C[+46], N[+1865]	1224.16	3	3670.47	3670.46	0	2.6	365	Specific	500.87	10.09	>sp|Q9UHW9|S12A6_HUMAN Solute carrier family 12 member 6 OS=Homo sapiens GN=SLC12A6 PE=1 SV=2	1778	Lumos_200513_41.42382.42382.3	controllerType=0 controllerNumber=1 scan=42382	67.0399	rs7224888
K.SSFAPPHFPVC[+45.988]MLGN[+1864.634]R.T	HexNAc(2)Hex(9)	C[+46], N[+1865]	1224.16	3	3670.47	3670.46	0	2.7	365	Specific	543.6	9.82	>sp|Q9UHW9|S12A6_HUMAN Solute carrier family 12 member 6 OS=Homo sapiens GN=SLC12A6 PE=1 SV=2	1778	Lumos_200513_38.42423.42423.3	controllerType=0 controllerNumber=1 scan=42423	67.3205	rs61743617
K.SSFAPPHFPVC[+45.988]MLGN[+1864.634]R.T	HexNAc(2)Hex(9)	C[+46], N[+1865]	1224.16	3	3670.47	3670.46	0	2	365	Specific	416.07	9	>sp|Q9UHW9|S12A6_HUMAN Solute carrier family 12 member 6 OS=Homo sapiens GN=SLC12A6 PE=1 SV=2	1778	Lumos_200513_44.42483.42483.3	controllerType=0 controllerNumber=1 scan=42483	67.1022	rs148441237
K.SSFAPPHFPVC[+45.988]MLGN[+1702.581]R.T	HexNAc(2)Hex(8)	C[+46], N[+1703]	1170.14	3	3508.42	3508.41	0	2.9	365	Specific	358.1	6.81	>sp|Q9UHW9|S12A6_HUMAN Solute carrier family 12 member 6 OS=Homo sapiens GN=SLC12A6 PE=1 SV=2	1778	Lumos_200513_38.42635.42635.3	controllerType=0 controllerNumber=1 scan=42635	67.6092	rs61743617
K.KGTTTN[+406.159]ATSTTTTTASTAVADAQKR.K	HexNAc(2)	N[+406]	964.144	3	2890.42	2890.41	0	1.3	229	Specific	389.99	10.02	>sp|Q9UHR5|S30BP_HUMAN SAP30-binding protein OS=Homo sapiens GN=SAP30BP PE=1 SV=1	1863	Lumos_200513_47.12909.12909.3	controllerType=0 controllerNumber=1 scan=12909	26.7494	B4GALNT2 WT
K.KGTTTN[+406.159]ATSTTTTTASTAVADAQK.R	HexNAc(2)	N[+406]	1367.66	2	2734.31	2734.31	0	1	229	Specific	828.96	17.06	>sp|Q9UHR5|S30BP_HUMAN SAP30-binding protein OS=Homo sapiens GN=SAP30BP PE=1 SV=1	1863	Lumos_200513_47.12979.12979.2	controllerType=0 controllerNumber=1 scan=12979	26.845	B4GALNT2 WT
K.KGTTTN[+406.159]ATSTTTTTASTAVADAQK.R	HexNAc(2)	N[+406]	912.11	3	2734.31	2734.31	0	1.2	229	Specific	665.17	14.86	>sp|Q9UHR5|S30BP_HUMAN SAP30-binding protein OS=Homo sapiens GN=SAP30BP PE=1 SV=1	1863	Lumos_200513_44.13063.13063.3	controllerType=0 controllerNumber=1 scan=13063	26.9759	rs148441237
K.KGTTTN[+406.159]ATSTTTTTASTAVADAQK.R	HexNAc(2)	N[+406]	912.11	3	2734.31	2734.31	0	1.1	229	Specific	733.24	15.22	>sp|Q9UHR5|S30BP_HUMAN SAP30-binding protein OS=Homo sapiens GN=SAP30BP PE=1 SV=1	1863	Lumos_200513_50.13130.13130.3	controllerType=0 controllerNumber=1 scan=13130	27.0099	Mock transfected
K.KGTTTN[+203.079]ATSTTTTTASTAVADAQK.R	HexNAc(1)	N[+203]	1266.12	2	2531.24	2531.23	0	2.9	229	Specific	886.56	17.62	>sp|Q9UHR5|S30BP_HUMAN SAP30-binding protein OS=Homo sapiens GN=SAP30BP PE=1 SV=1	1863	Lumos_200513_47.13158.13158.2	controllerType=0 controllerNumber=1 scan=13158	27.0897	B4GALNT2 WT
K.KGTTTN[+203.079]ATSTTTTTASTAVADAQK.R	HexNAc(1)	N[+203]	1266.12	2	2531.23	2531.23	0	1	229	Specific	910.58	19.41	>sp|Q9UHR5|S30BP_HUMAN SAP30-binding protein OS=Homo sapiens GN=SAP30BP PE=1 SV=1	1863	Lumos_200513_44.13402.13402.2	controllerType=0 controllerNumber=1 scan=13402	27.4363	rs148441237
K.KGTTTN[+406.159]ATSTTTTTASTAVADAQK.R	HexNAc(2)	N[+406]	1367.66	2	2734.32	2734.31	0	2.4	229	Specific	893.49	17.65	>sp|Q9UHR5|S30BP_HUMAN SAP30-binding protein OS=Homo sapiens GN=SAP30BP PE=1 SV=1	1863	Lumos_200513_41.13414.13414.2	controllerType=0 controllerNumber=1 scan=13414	27.5285	rs7224888
K.KGTTTN[+203.079]ATSTTTTTASTAVADAQK.R	HexNAc(1)	N[+203]	1266.12	2	2531.24	2531.23	0	2	229	Specific	906.9	18.9	>sp|Q9UHR5|S30BP_HUMAN SAP30-binding protein OS=Homo sapiens GN=SAP30BP PE=1 SV=1	1863	Lumos_200513_50.13427.13427.2	controllerType=0 controllerNumber=1 scan=13427	27.4127	Mock transfected
K.KGTTTN[+203.079]ATSTTTTTASTAVADAQK.R	HexNAc(1)	N[+203]	844.417	3	2531.24	2531.23	0	1.5	229	Specific	683.64	14.04	>sp|Q9UHR5|S30BP_HUMAN SAP30-binding protein OS=Homo sapiens GN=SAP30BP PE=1 SV=1	1863	Lumos_200513_41.13584.13584.3	controllerType=0 controllerNumber=1 scan=13584	27.7603	rs7224888
K.KGTTTN[+1872.651]ATSTTTTTASTAVADAQK.R	HexNAc(3)Hex(6)NeuAc(1)	N[+1873]	840.768	5	4199.81	4200.8	-1	2.4	229	Specific	564.63	9.24	>sp|Q9UHR5|S30BP_HUMAN SAP30-binding protein OS=Homo sapiens GN=SAP30BP PE=1 SV=1	1863	Lumos_200513_41.13591.13591.3	controllerType=0 controllerNumber=1 scan=13591	27.7692	rs7224888
K.KGTTTN[+406.159]ATSTTTTTASTAVADAQK.R	HexNAc(2)	N[+406]	912.11	3	2734.32	2734.31	0	1.8	229	Specific	809.9	16.44	>sp|Q9UHR5|S30BP_HUMAN SAP30-binding protein OS=Homo sapiens GN=SAP30BP PE=1 SV=1	1863	Lumos_200513_38.13667.13667.3	controllerType=0 controllerNumber=1 scan=13667	28.0575	rs61743617
K.KGTTTN[+203.079]ATSTTTTTASTAVADAQK.R	HexNAc(1)	N[+203]	1266.12	2	2531.24	2531.23	0	3.7	229	Specific	818.4	15.6	>sp|Q9UHR5|S30BP_HUMAN SAP30-binding protein OS=Homo sapiens GN=SAP30BP PE=1 SV=1	1863	Lumos_200513_38.13943.13943.2	controllerType=0 controllerNumber=1 scan=13943	28.4317	rs61743617
R.NN[+1864.634]ISLVK.F	HexNAc(2)Hex(9)	N[+1865]	1326.56	2	2652.11	2652.1	0	2.7	913	Specific	592.5	8.1	>sp|Q9UHN6|TMEM2_HUMAN Cell surface hyaluronidase OS=Homo sapiens GN=TMEM2 PE=1 SV=1	17613	Lumos_200513_38.10065.10065.2	controllerType=0 controllerNumber=1 scan=10065	23.1046	rs61743617
R.GDPSVISVN[+1864.634]GTDFTFR.S	HexNAc(2)Hex(9)	N[+1865]	1192.83	3	3576.47	3576.46	0	2.3	1226	Specific	382.19	7.86	>sp|Q9UHN6|TMEM2_HUMAN Cell surface hyaluronidase OS=Homo sapiens GN=TMEM2 PE=1 SV=1	17613	Lumos_200513_47.36986.36986.3	controllerType=0 controllerNumber=1 scan=36986	59.6155	B4GALNT2 WT
R.GDPSVISVN[+1864.634]GTDFTFR.S	HexNAc(2)Hex(9)	N[+1865]	1192.83	3	3576.47	3576.46	0	1.2	1226	Specific	406.71	7.86	>sp|Q9UHN6|TMEM2_HUMAN Cell surface hyaluronidase OS=Homo sapiens GN=TMEM2 PE=1 SV=1	17613	Lumos_200513_44.37267.37267.3	controllerType=0 controllerNumber=1 scan=37267	59.9948	rs148441237
R.GDPSVISVN[+1702.581]GTDFTFR.S	HexNAc(2)Hex(8)	N[+1703]	1138.81	3	3414.42	3414.41	0	2.8	1226	Specific	389.5	5.77	>sp|Q9UHN6|TMEM2_HUMAN Cell surface hyaluronidase OS=Homo sapiens GN=TMEM2 PE=1 SV=1	17613	Lumos_200513_38.37366.37366.3	controllerType=0 controllerNumber=1 scan=37366	60.4007	rs61743617
R.TLN[+1864.634]SSGLPFGSYTFEK.D	HexNAc(2)Hex(9)	N[+1865]	1204.84	3	3612.5	3612.49	0	2	246	Specific	305.5	6	>sp|Q9UHN6|TMEM2_HUMAN Cell surface hyaluronidase OS=Homo sapiens GN=TMEM2 PE=1 SV=1	17613	Lumos_200513_50.37898.37898.3	controllerType=0 controllerNumber=1 scan=37898	60.7999	Mock transfected
R.TLN[+2026.687]SSGLPFGSYTFEK.D	HexNAc(2)Hex(10)	N[+2027]	1258.86	3	3774.55	3774.54	0	2.5	246	Specific	648	11.6	>sp|Q9UHN6|TMEM2_HUMAN Cell surface hyaluronidase OS=Homo sapiens GN=TMEM2 PE=1 SV=1	17613	Lumos_200513_38.37969.37969.3	controllerType=0 controllerNumber=1 scan=37969	61.2283	rs61743617
R.TLN[+1864.634]SSGLPFGSYTFEK.D	HexNAc(2)Hex(9)	N[+1865]	1204.84	3	3612.49	3612.49	0	1.3	246	Specific	376.21	8	>sp|Q9UHN6|TMEM2_HUMAN Cell surface hyaluronidase OS=Homo sapiens GN=TMEM2 PE=1 SV=1	17613	Lumos_200513_44.37998.37998.3	controllerType=0 controllerNumber=1 scan=37998	60.9917	rs148441237
R.TLN[+1864.634]SSGLPFGSYTFEK.D	HexNAc(2)Hex(9)	N[+1865]	1204.84	3	3612.49	3612.49	0	1.9	246	Specific	396.4	7.49	>sp|Q9UHN6|TMEM2_HUMAN Cell surface hyaluronidase OS=Homo sapiens GN=TMEM2 PE=1 SV=1	17613	Lumos_200513_41.38081.38081.3	controllerType=0 controllerNumber=1 scan=38081	61.1751	rs7224888
R.TLN[+1864.634]SSGLPFGSYTFEK.D	HexNAc(2)Hex(9)	N[+1865]	1204.84	3	3612.49	3612.49	0	1.8	246	Specific	748.7	13.62	>sp|Q9UHN6|TMEM2_HUMAN Cell surface hyaluronidase OS=Homo sapiens GN=TMEM2 PE=1 SV=1	17613	Lumos_200513_38.38103.38103.3	controllerType=0 controllerNumber=1 scan=38103	61.4134	rs61743617
R.TLN[+1864.634]SSGLPFGSYTFEKDFSR.G	HexNAc(2)Hex(9)	N[+1865]	1373.24	3	4117.72	4117.72	0	0.9	246	Specific	723.24	15.24	>sp|Q9UHN6|TMEM2_HUMAN Cell surface hyaluronidase OS=Homo sapiens GN=TMEM2 PE=1 SV=1	17613	Lumos_200513_44.40251.40251.3	controllerType=0 controllerNumber=1 scan=40251	64.0636	rs148441237
R.TLN[+1864.634]SSGLPFGSYTFEKDFSR.G	HexNAc(2)Hex(9)	N[+1865]	1373.25	3	4117.73	4117.72	0	3.1	246	Specific	634.29	12.57	>sp|Q9UHN6|TMEM2_HUMAN Cell surface hyaluronidase OS=Homo sapiens GN=TMEM2 PE=1 SV=1	17613	Lumos_200513_41.40290.40290.3	controllerType=0 controllerNumber=1 scan=40290	64.1917	rs7224888
R.N[+1864.634]ITLR.T	HexNAc(2)Hex(9)	N[+1865]	1241.01	2	2481.02	2481.01	0	2.9	171	Specific	388.01	2.26	>sp|Q9UHN6|TMEM2_HUMAN Cell surface hyaluronidase OS=Homo sapiens GN=TMEM2 PE=1 SV=1	17613	Lumos_200513_44.7619.7619.2	controllerType=0 controllerNumber=1 scan=7619	19.5405	rs148441237
R.N[+2026.687]ITLR.T	HexNAc(2)Hex(10)	N[+2027]	1322.04	2	2643.07	2643.06	0	3.8	171	Specific	323.56	1.29	>sp|Q9UHN6|TMEM2_HUMAN Cell surface hyaluronidase OS=Homo sapiens GN=TMEM2 PE=1 SV=1	17613	Lumos_200513_44.7631.7631.2	controllerType=0 controllerNumber=1 scan=7631	19.5562	rs148441237
R.NN[+1864.634]ISLVK.F	HexNAc(2)Hex(9)	N[+1865]	1326.56	2	2652.11	2652.1	0	1.5	913	Specific	566.79	7.79	>sp|Q9UHN6|TMEM2_HUMAN Cell surface hyaluronidase OS=Homo sapiens GN=TMEM2 PE=1 SV=1	17613	Lumos_200513_47.9517.9517.2	controllerType=0 controllerNumber=1 scan=9517	22.1127	B4GALNT2 WT
R.NN[+1864.634]ISLVK.F	HexNAc(2)Hex(9)	N[+1865]	1326.56	2	2652.11	2652.1	0	2.7	913	Specific	558.6	6.66	>sp|Q9UHN6|TMEM2_HUMAN Cell surface hyaluronidase OS=Homo sapiens GN=TMEM2 PE=1 SV=1	17613	Lumos_200513_50.9618.9618.2	controllerType=0 controllerNumber=1 scan=9618	22.2157	Mock transfected
R.NN[+1864.634]ISLVK.F	HexNAc(2)Hex(9)	N[+1865]	1326.56	2	2652.11	2652.1	0	3.4	913	Specific	599.17	8.44	>sp|Q9UHN6|TMEM2_HUMAN Cell surface hyaluronidase OS=Homo sapiens GN=TMEM2 PE=1 SV=1	17613	Lumos_200513_44.9661.9661.2	controllerType=0 controllerNumber=1 scan=9661	22.3295	rs148441237
K.GELN[+1864.634]TSIFSSRPIDK.F	HexNAc(2)Hex(9)	N[+1865]	1176.84	3	3528.51	3528.5	0	1.9	350	Specific	714.12	15.12	>sp|Q9UHG3|PCYOX_HUMAN Prenylcysteine oxidase 1 OS=Homo sapiens GN=PCYOX1 PE=1 SV=3	4332	Lumos_200513_47.26030.26030.3	controllerType=0 controllerNumber=1 scan=26030	44.6638	B4GALNT2 WT
K.GELN[+1702.581]TSIFSSRPIDK.F	HexNAc(2)Hex(8)	N[+1703]	1122.82	3	3366.45	3366.45	0	2.2	350	Specific	679.58	14.12	>sp|Q9UHG3|PCYOX_HUMAN Prenylcysteine oxidase 1 OS=Homo sapiens GN=PCYOX1 PE=1 SV=3	4332	Lumos_200513_47.26125.26125.3	controllerType=0 controllerNumber=1 scan=26125	44.7942	B4GALNT2 WT
K.GELN[+1864.634]TSIFSSRPIDK.F	HexNAc(2)Hex(9)	N[+1865]	1176.84	3	3528.51	3528.5	0	2.4	350	Specific	746.42	14.78	>sp|Q9UHG3|PCYOX_HUMAN Prenylcysteine oxidase 1 OS=Homo sapiens GN=PCYOX1 PE=1 SV=3	4332	Lumos_200513_50.26166.26166.3	controllerType=0 controllerNumber=1 scan=26166	44.7805	Mock transfected
K.GELN[+3048.084]TSIFSSRPIDK.F	HexNAc(6)Hex(5)Fuc(1)NeuAc(3)	N[+3048]	1178.74	4	4711.94	4711.95	0	-1.4	350	Specific	735.43	12.94	>sp|Q9UHG3|PCYOX_HUMAN Prenylcysteine oxidase 1 OS=Homo sapiens GN=PCYOX1 PE=1 SV=3	4332	Lumos_200513_50.26166.26166.3	controllerType=0 controllerNumber=1 scan=26166	44.7805	Mock transfected
K.GELN[+1864.634]TSIFSSRPIDK.F	HexNAc(2)Hex(9)	N[+1865]	1176.84	3	3528.51	3528.5	0	1.9	350	Specific	723.45	15.63	>sp|Q9UHG3|PCYOX_HUMAN Prenylcysteine oxidase 1 OS=Homo sapiens GN=PCYOX1 PE=1 SV=3	4332	Lumos_200513_44.26259.26259.3	controllerType=0 controllerNumber=1 scan=26259	44.9668	rs148441237
K.GELN[+3048.084]TSIFSSRPIDK.F	HexNAc(6)Hex(5)Fuc(1)NeuAc(3)	N[+3048]	1178.74	4	4711.94	4711.95	0	-1	350	Specific	713.56	13.64	>sp|Q9UHG3|PCYOX_HUMAN Prenylcysteine oxidase 1 OS=Homo sapiens GN=PCYOX1 PE=1 SV=3	4332	Lumos_200513_44.26259.26259.3	controllerType=0 controllerNumber=1 scan=26259	44.9668	rs148441237
K.GELN[+1702.581]TSIFSSRPIDK.F	HexNAc(2)Hex(8)	N[+1703]	1122.82	3	3366.45	3366.45	0	2.1	350	Specific	705.29	14.99	>sp|Q9UHG3|PCYOX_HUMAN Prenylcysteine oxidase 1 OS=Homo sapiens GN=PCYOX1 PE=1 SV=3	4332	Lumos_200513_50.26261.26261.3	controllerType=0 controllerNumber=1 scan=26261	44.9111	Mock transfected
K.GELN[+1864.634]TSIFSSRPIDK.F	HexNAc(2)Hex(9)	N[+1865]	1176.84	3	3528.51	3528.5	0	2.1	350	Specific	722.54	14.84	>sp|Q9UHG3|PCYOX_HUMAN Prenylcysteine oxidase 1 OS=Homo sapiens GN=PCYOX1 PE=1 SV=3	4332	Lumos_200513_41.26364.26364.3	controllerType=0 controllerNumber=1 scan=26364	45.1863	rs7224888
K.GELN[+1702.581]TSIFSSRPIDK.F	HexNAc(2)Hex(8)	N[+1703]	1122.82	3	3366.45	3366.45	0	2.3	350	Specific	656.4	14.53	>sp|Q9UHG3|PCYOX_HUMAN Prenylcysteine oxidase 1 OS=Homo sapiens GN=PCYOX1 PE=1 SV=3	4332	Lumos_200513_44.26412.26412.3	controllerType=0 controllerNumber=1 scan=26412	45.1776	rs148441237
K.GELN[+1702.581]TSIFSSRPIDK.F	HexNAc(2)Hex(8)	N[+1703]	1122.82	3	3366.45	3366.45	0	2.2	350	Specific	621.61	12.84	>sp|Q9UHG3|PCYOX_HUMAN Prenylcysteine oxidase 1 OS=Homo sapiens GN=PCYOX1 PE=1 SV=3	4332	Lumos_200513_41.26453.26453.3	controllerType=0 controllerNumber=1 scan=26453	45.3056	rs7224888
K.GELN[+1540.529]TSIFSSRPIDK.F	HexNAc(2)Hex(7)	N[+1541]	1068.81	3	3204.4	3204.39	0	2.5	350	Specific	562.87	9.67	>sp|Q9UHG3|PCYOX_HUMAN Prenylcysteine oxidase 1 OS=Homo sapiens GN=PCYOX1 PE=1 SV=3	4332	Lumos_200513_44.26490.26490.3	controllerType=0 controllerNumber=1 scan=26490	45.2834	rs148441237
K.GELN[+1864.634]TSIFSSRPIDK.F	HexNAc(2)Hex(9)	N[+1865]	1176.84	3	3528.51	3528.5	0	3.1	350	Specific	736.8	13.94	>sp|Q9UHG3|PCYOX_HUMAN Prenylcysteine oxidase 1 OS=Homo sapiens GN=PCYOX1 PE=1 SV=3	4332	Lumos_200513_38.26596.26596.3	controllerType=0 controllerNumber=1 scan=26596	45.7079	rs61743617
K.GELN[+1702.581]TSIFSSRPIDK.F	HexNAc(2)Hex(8)	N[+1703]	1122.82	3	3366.45	3366.45	0	2.3	350	Specific	701.5	12.54	>sp|Q9UHG3|PCYOX_HUMAN Prenylcysteine oxidase 1 OS=Homo sapiens GN=PCYOX1 PE=1 SV=3	4332	Lumos_200513_38.26641.26641.4	controllerType=0 controllerNumber=1 scan=26641	45.7681	rs61743617
K.GELN[+1540.529]TSIFSSRPIDK.F	HexNAc(2)Hex(7)	N[+1541]	1068.81	3	3204.4	3204.39	0	2.8	350	Specific	637.2	12.18	>sp|Q9UHG3|PCYOX_HUMAN Prenylcysteine oxidase 1 OS=Homo sapiens GN=PCYOX1 PE=1 SV=3	4332	Lumos_200513_38.26809.26809.3	controllerType=0 controllerNumber=1 scan=26809	45.9974	rs61743617
K.LLHALGGDDFLGM[+15.995]LN[+1702.581]R.T	HexNAc(2)Hex(8)	M[+16], N[+1703]	1154.17	3	3460.49	3460.48	0	1	182	Specific	315.08	7.34	>sp|Q9UHG3|PCYOX_HUMAN Prenylcysteine oxidase 1 OS=Homo sapiens GN=PCYOX1 PE=1 SV=3	4332	Lumos_200513_50.35763.35763.3	controllerType=0 controllerNumber=1 scan=35763	57.8979	Mock transfected
K.LLHALGGDDFLGM[+15.995]LN[+1702.581]R.T	HexNAc(2)Hex(8)	M[+16], N[+1703]	1154.17	3	3460.48	3460.48	0	0.6	182	Specific	431.42	10.36	>sp|Q9UHG3|PCYOX_HUMAN Prenylcysteine oxidase 1 OS=Homo sapiens GN=PCYOX1 PE=1 SV=3	4332	Lumos_200513_44.35772.35772.3	controllerType=0 controllerNumber=1 scan=35772	57.9649	rs148441237
K.LLHALGGDDFLGM[+15.995]LN[+1702.581]R.T	HexNAc(2)Hex(8)	M[+16], N[+1703]	1154.17	3	3460.49	3460.48	0	1	182	Specific	493.22	9.63	>sp|Q9UHG3|PCYOX_HUMAN Prenylcysteine oxidase 1 OS=Homo sapiens GN=PCYOX1 PE=1 SV=3	4332	Lumos_200513_41.36005.36005.3	controllerType=0 controllerNumber=1 scan=36005	58.3553	rs7224888
K.LLHALGGDDFLGM[+15.995]LN[+1702.581]R.T	HexNAc(2)Hex(8)	M[+16], N[+1703]	1154.17	3	3460.49	3460.48	0	2.3	182	Specific	497.1	9.55	>sp|Q9UHG3|PCYOX_HUMAN Prenylcysteine oxidase 1 OS=Homo sapiens GN=PCYOX1 PE=1 SV=3	4332	Lumos_200513_38.36103.36103.3	controllerType=0 controllerNumber=1 scan=36103	58.6772	rs61743617
K.LLHALGGDDFLGMLN[+1864.634]R.T	HexNAc(2)Hex(9)	N[+1865]	1202.85	3	3606.55	3606.54	0	2.2	182	Specific	765.65	16.12	>sp|Q9UHG3|PCYOX_HUMAN Prenylcysteine oxidase 1 OS=Homo sapiens GN=PCYOX1 PE=1 SV=3	4332	Lumos_200513_47.42240.42240.3	controllerType=0 controllerNumber=1 scan=42240	66.7737	B4GALNT2 WT
K.LLHALGGDDFLGMLN[+1702.581]R.T	HexNAc(2)Hex(8)	N[+1703]	1148.84	3	3444.49	3444.49	0	2	182	Specific	764.4	16.12	>sp|Q9UHG3|PCYOX_HUMAN Prenylcysteine oxidase 1 OS=Homo sapiens GN=PCYOX1 PE=1 SV=3	4332	Lumos_200513_47.42267.42267.3	controllerType=0 controllerNumber=1 scan=42267	66.8079	B4GALNT2 WT
K.LLHALGGDDFLGMLN[+2026.687]R.T	HexNAc(2)Hex(10)	N[+2027]	1256.87	3	3768.6	3768.59	0	3.1	182	Specific	408.11	7.91	>sp|Q9UHG3|PCYOX_HUMAN Prenylcysteine oxidase 1 OS=Homo sapiens GN=PCYOX1 PE=1 SV=3	4332	Lumos_200513_41.42295.42295.4	controllerType=0 controllerNumber=1 scan=42295	66.9229	rs7224888
K.LLHALGGDDFLGMLN[+1702.581]R.T	HexNAc(2)Hex(8)	N[+1703]	1148.84	3	3444.49	3444.49	0	2	182	Specific	731.87	14.99	>sp|Q9UHG3|PCYOX_HUMAN Prenylcysteine oxidase 1 OS=Homo sapiens GN=PCYOX1 PE=1 SV=3	4332	Lumos_200513_50.42362.42362.3	controllerType=0 controllerNumber=1 scan=42362	66.8831	Mock transfected
K.LLHALGGDDFLGMLN[+1216.423]R.T	HexNAc(2)Hex(5)	N[+1216]	986.784	3	2958.34	2958.33	0	2.7	182	Specific	603.73	12.65	>sp|Q9UHG3|PCYOX_HUMAN Prenylcysteine oxidase 1 OS=Homo sapiens GN=PCYOX1 PE=1 SV=3	4332	Lumos_200513_47.42367.42367.3	controllerType=0 controllerNumber=1 scan=42367	66.9444	B4GALNT2 WT
K.LLHALGGDDFLGMLN[+1864.634]R.T	HexNAc(2)Hex(9)	N[+1865]	1202.85	3	3606.55	3606.54	0	2.6	182	Specific	819.02	16.78	>sp|Q9UHG3|PCYOX_HUMAN Prenylcysteine oxidase 1 OS=Homo sapiens GN=PCYOX1 PE=1 SV=3	4332	Lumos_200513_50.42368.42368.3	controllerType=0 controllerNumber=1 scan=42368	66.894	Mock transfected
K.LLHALGGDDFLGMLN[+1864.634]R.T	HexNAc(2)Hex(9)	N[+1865]	1202.85	3	3606.55	3606.54	0	2.3	182	Specific	733.72	14.84	>sp|Q9UHG3|PCYOX_HUMAN Prenylcysteine oxidase 1 OS=Homo sapiens GN=PCYOX1 PE=1 SV=3	4332	Lumos_200513_41.42368.42368.3	controllerType=0 controllerNumber=1 scan=42368	67.0222	rs7224888
K.LLHALGGDDFLGMLN[+1702.581]R.T	HexNAc(2)Hex(8)	N[+1703]	1148.84	3	3444.5	3444.49	0	2.5	182	Specific	747.13	14.69	>sp|Q9UHG3|PCYOX_HUMAN Prenylcysteine oxidase 1 OS=Homo sapiens GN=PCYOX1 PE=1 SV=3	4332	Lumos_200513_41.42421.42421.3	controllerType=0 controllerNumber=1 scan=42421	67.0925	rs7224888
K.LLHALGGDDFLGMLN[+1864.634]R.T	HexNAc(2)Hex(9)	N[+1865]	1202.85	3	3606.55	3606.54	0	2.5	182	Specific	829.11	17.53	>sp|Q9UHG3|PCYOX_HUMAN Prenylcysteine oxidase 1 OS=Homo sapiens GN=PCYOX1 PE=1 SV=3	4332	Lumos_200513_44.42434.42434.3	controllerType=0 controllerNumber=1 scan=42434	67.0334	rs148441237
K.LLHALGGDDFLGMLN[+1702.581]R.T	HexNAc(2)Hex(8)	N[+1703]	1148.84	3	3444.49	3444.49	0	1.9	182	Specific	748.28	15.63	>sp|Q9UHG3|PCYOX_HUMAN Prenylcysteine oxidase 1 OS=Homo sapiens GN=PCYOX1 PE=1 SV=3	4332	Lumos_200513_44.42450.42450.3	controllerType=0 controllerNumber=1 scan=42450	67.0571	rs148441237
K.LLHALGGDDFLGMLN[+1864.634]R.T	HexNAc(2)Hex(9)	N[+1865]	1202.85	3	3606.55	3606.54	0	2.5	182	Specific	782.6	15.18	>sp|Q9UHG3|PCYOX_HUMAN Prenylcysteine oxidase 1 OS=Homo sapiens GN=PCYOX1 PE=1 SV=3	4332	Lumos_200513_38.42454.42454.3	controllerType=0 controllerNumber=1 scan=42454	67.3631	rs61743617
K.LLHALGGDDFLGMLN[+1540.529]R.T	HexNAc(2)Hex(7)	N[+1541]	1094.82	3	3282.44	3282.43	0	1.8	182	Specific	629.44	13.22	>sp|Q9UHG3|PCYOX_HUMAN Prenylcysteine oxidase 1 OS=Homo sapiens GN=PCYOX1 PE=1 SV=3	4332	Lumos_200513_47.42477.42477.3	controllerType=0 controllerNumber=1 scan=42477	67.0938	B4GALNT2 WT
K.LLHALGGDDFLGMLN[+1702.581]R.T	HexNAc(2)Hex(8)	N[+1703]	1148.84	3	3444.49	3444.49	0	2	182	Specific	810.3	16.21	>sp|Q9UHG3|PCYOX_HUMAN Prenylcysteine oxidase 1 OS=Homo sapiens GN=PCYOX1 PE=1 SV=3	4332	Lumos_200513_38.42544.42544.3	controllerType=0 controllerNumber=1 scan=42544	67.4872	rs61743617
K.LLHALGGDDFLGMLN[+1540.529]R.T	HexNAc(2)Hex(7)	N[+1541]	1094.82	3	3282.44	3282.43	0	1.9	182	Specific	714.85	14.84	>sp|Q9UHG3|PCYOX_HUMAN Prenylcysteine oxidase 1 OS=Homo sapiens GN=PCYOX1 PE=1 SV=3	4332	Lumos_200513_41.42654.42654.3	controllerType=0 controllerNumber=1 scan=42654	67.4113	rs7224888
K.LLHALGGDDFLGMLN[+1540.529]R.T	HexNAc(2)Hex(7)	N[+1541]	1094.82	3	3282.44	3282.43	0	1.5	182	Specific	658.25	14.52	>sp|Q9UHG3|PCYOX_HUMAN Prenylcysteine oxidase 1 OS=Homo sapiens GN=PCYOX1 PE=1 SV=3	4332	Lumos_200513_44.42701.42701.3	controllerType=0 controllerNumber=1 scan=42701	67.398	rs148441237
K.LLHALGGDDFLGMLN[+1540.529]R.T	HexNAc(2)Hex(7)	N[+1541]	1094.82	3	3282.44	3282.43	0	3.1	182	Specific	741.3	13.94	>sp|Q9UHG3|PCYOX_HUMAN Prenylcysteine oxidase 1 OS=Homo sapiens GN=PCYOX1 PE=1 SV=3	4332	Lumos_200513_38.42723.42723.3	controllerType=0 controllerNumber=1 scan=42723	67.7313	rs61743617
K.LLHALGGDDFLGMLN[+1540.529]R.T	HexNAc(2)Hex(7)	N[+1541]	1094.82	3	3282.44	3282.43	0	2.2	182	Specific	561.69	9.01	>sp|Q9UHG3|PCYOX_HUMAN Prenylcysteine oxidase 1 OS=Homo sapiens GN=PCYOX1 PE=1 SV=3	4332	Lumos_200513_50.42736.42736.3	controllerType=0 controllerNumber=1 scan=42736	67.3932	Mock transfected
K.LLHALGGDDFLGMLN[+1378.476]R.T	HexNAc(2)Hex(6)	N[+1378]	1040.8	3	3120.39	3120.38	0	1.8	182	Specific	500.96	9.7	>sp|Q9UHG3|PCYOX_HUMAN Prenylcysteine oxidase 1 OS=Homo sapiens GN=PCYOX1 PE=1 SV=3	4332	Lumos_200513_44.42862.42862.3	controllerType=0 controllerNumber=1 scan=42862	67.6154	rs148441237
K.LLHALGGDDFLGMLN[+1378.476]R.T	HexNAc(2)Hex(6)	N[+1378]	1040.8	3	3120.39	3120.38	0	1.8	182	Specific	537.91	8.68	>sp|Q9UHG3|PCYOX_HUMAN Prenylcysteine oxidase 1 OS=Homo sapiens GN=PCYOX1 PE=1 SV=3	4332	Lumos_200513_41.42881.42881.3	controllerType=0 controllerNumber=1 scan=42881	67.7202	rs7224888
K.LLHALGGDDFLGMLN[+1378.476]R.T	HexNAc(2)Hex(6)	N[+1378]	1040.8	3	3120.39	3120.38	0	1.8	182	Specific	444.4	7.28	>sp|Q9UHG3|PCYOX_HUMAN Prenylcysteine oxidase 1 OS=Homo sapiens GN=PCYOX1 PE=1 SV=3	4332	Lumos_200513_38.43028.43028.3	controllerType=0 controllerNumber=1 scan=43028	68.154	rs61743617
K.SQNRPQGQSTQPSNAAGTN[+406.159]TTSASTPR.S	HexNAc(2)	N[+406]	1050.82	3	3150.46	3150.45	0	1.8	104	Specific	868.71	18.1	>sp|Q9UHD9|UBQL2_HUMAN Ubiquilin-2 OS=Homo sapiens GN=UBQLN2 PE=1 SV=2	19262	Lumos_200513_41.4761.4761.3	controllerType=0 controllerNumber=1 scan=4761	15.613	rs7224888
K.SQNRPQGQSTQPSNAAGTN[+406.159]TTSASTPR.S	HexNAc(2)	N[+406]	1050.83	3	3150.46	3150.45	0	2.3	104	Specific	731.03	14.99	>sp|Q9UHD9|UBQL2_HUMAN Ubiquilin-2 OS=Homo sapiens GN=UBQLN2 PE=1 SV=2	19262	Lumos_200513_50.4772.4772.3	controllerType=0 controllerNumber=1 scan=4772	15.5625	Mock transfected
K.SQNRPQGQSTQPSNAAGTN[+203.079]TTSASTPR.S	HexNAc(1)	N[+203]	983.131	3	2947.38	2947.37	0	2.1	104	Specific	729.16	14.99	>sp|Q9UHD9|UBQL2_HUMAN Ubiquilin-2 OS=Homo sapiens GN=UBQLN2 PE=1 SV=2	19262	Lumos_200513_50.4848.4848.3	controllerType=0 controllerNumber=1 scan=4848	15.6654	Mock transfected
K.SQNRPQGQSTQPSNAAGTN[+406.159]TTSASTPR.S	HexNAc(2)	N[+406]	1050.82	3	3150.46	3150.45	0	1	104	Specific	833.63	17.48	>sp|Q9UHD9|UBQL2_HUMAN Ubiquilin-2 OS=Homo sapiens GN=UBQLN2 PE=1 SV=2	19262	Lumos_200513_47.4894.4894.3	controllerType=0 controllerNumber=1 scan=4894	15.7864	B4GALNT2 WT
K.SQNRPQGQSTQPSNAAGTN[+203.079]TTSASTPR.S	HexNAc(1)	N[+203]	1474.19	2	2947.38	2947.37	0	2.8	104	Specific	701.28	14.22	>sp|Q9UHD9|UBQL2_HUMAN Ubiquilin-2 OS=Homo sapiens GN=UBQLN2 PE=1 SV=2	19262	Lumos_200513_41.4959.4959.2	controllerType=0 controllerNumber=1 scan=4959	15.8805	rs7224888
K.SQNRPQGQSTQPSNAAGTN[+406.159]TTSASTPR.S	HexNAc(2)	N[+406]	1050.83	3	3150.46	3150.45	0	2.3	104	Specific	827.8	17.87	>sp|Q9UHD9|UBQL2_HUMAN Ubiquilin-2 OS=Homo sapiens GN=UBQLN2 PE=1 SV=2	19262	Lumos_200513_44.4979.4979.3	controllerType=0 controllerNumber=1 scan=4979	15.9094	rs148441237
K.SQNRPQGQSTQPSNAAGTN[+203.079]TTSASTPR.S	HexNAc(1)	N[+203]	983.131	3	2947.38	2947.37	0	1.3	104	Specific	665.91	14.48	>sp|Q9UHD9|UBQL2_HUMAN Ubiquilin-2 OS=Homo sapiens GN=UBQLN2 PE=1 SV=2	19262	Lumos_200513_47.5003.5003.3	controllerType=0 controllerNumber=1 scan=5003	15.9343	B4GALNT2 WT
K.SQNRPQGQSTQPSNAAGTN[+406.159]TTSASTPR.S	HexNAc(2)	N[+406]	1050.83	3	3150.46	3150.45	0	2.1	104	Specific	835.3	16.53	>sp|Q9UHD9|UBQL2_HUMAN Ubiquilin-2 OS=Homo sapiens GN=UBQLN2 PE=1 SV=2	19262	Lumos_200513_38.5050.5050.3	controllerType=0 controllerNumber=1 scan=5050	16.1057	rs61743617
K.SQNRPQGQSTQPSNAAGTN[+203.079]TTSASTPR.S	HexNAc(1)	N[+203]	983.131	3	2947.38	2947.37	0	2	104	Specific	757.76	16.87	>sp|Q9UHD9|UBQL2_HUMAN Ubiquilin-2 OS=Homo sapiens GN=UBQLN2 PE=1 SV=2	19262	Lumos_200513_44.5137.5137.3	controllerType=0 controllerNumber=1 scan=5137	16.1263	rs148441237
K.SQNRPQGQSTQPSNAAGTN[+203.079]TTSASTPR.S	HexNAc(1)	N[+203]	983.132	3	2947.38	2947.37	0	2.8	104	Specific	759.8	15.5	>sp|Q9UHD9|UBQL2_HUMAN Ubiquilin-2 OS=Homo sapiens GN=UBQLN2 PE=1 SV=2	19262	Lumos_200513_38.5184.5184.3	controllerType=0 controllerNumber=1 scan=5184	16.2889	rs61743617
K.ALSPN[+1378.476]STISSAPK.D	HexNAc(2)Hex(6)	N[+1378]	1326.08	2	2651.16	2651.16	0	1.1	632	Specific	655.04	11.73	>sp|Q9UH99|SUN2_HUMAN SUN domain-containing protein 2 OS=Homo sapiens GN=SUN2 PE=1 SV=3	16849	Lumos_200513_47.13063.13063.2	controllerType=0 controllerNumber=1 scan=13063	26.9591	B4GALNT2 WT
K.ALSPN[+1702.581]STISSAPK.D	HexNAc(2)Hex(8)	N[+1703]	1488.14	2	2975.27	2975.26	0	2.8	632	Specific	415.43	6.3	>sp|Q9UH99|SUN2_HUMAN SUN domain-containing protein 2 OS=Homo sapiens GN=SUN2 PE=1 SV=3	16849	Lumos_200513_50.13067.13067.2	controllerType=0 controllerNumber=1 scan=13067	26.9233	Mock transfected
K.ALSPN[+1378.476]STISSAPK.D	HexNAc(2)Hex(6)	N[+1378]	1326.08	2	2651.15	2651.16	0	-0.3	632	Specific	635.36	9.96	>sp|Q9UH99|SUN2_HUMAN SUN domain-containing protein 2 OS=Homo sapiens GN=SUN2 PE=1 SV=3	16849	Lumos_200513_44.13245.13245.2	controllerType=0 controllerNumber=1 scan=13245	27.2241	rs148441237
K.ALSPN[+1378.476]STISSAPK.D	HexNAc(2)Hex(6)	N[+1378]	1326.08	2	2651.16	2651.16	0	2	632	Specific	568.83	8.36	>sp|Q9UH99|SUN2_HUMAN SUN domain-containing protein 2 OS=Homo sapiens GN=SUN2 PE=1 SV=3	16849	Lumos_200513_50.13250.13250.2	controllerType=0 controllerNumber=1 scan=13250	27.1721	Mock transfected
K.ALSPN[+1702.581]STISSAPK.D	HexNAc(2)Hex(8)	N[+1703]	1488.14	2	2975.27	2975.26	0	2.5	632	Specific	680.3	11.09	>sp|Q9UH99|SUN2_HUMAN SUN domain-containing protein 2 OS=Homo sapiens GN=SUN2 PE=1 SV=3	16849	Lumos_200513_38.13320.13320.2	controllerType=0 controllerNumber=1 scan=13320	27.5832	rs61743617
K.ALSPN[+1378.476]STISSAPK.D	HexNAc(2)Hex(6)	N[+1378]	1326.08	2	2651.16	2651.16	0	1.6	632	Specific	491.89	7.11	>sp|Q9UH99|SUN2_HUMAN SUN domain-containing protein 2 OS=Homo sapiens GN=SUN2 PE=1 SV=3	16849	Lumos_200513_41.13523.13523.2	controllerType=0 controllerNumber=1 scan=13523	27.6765	rs7224888
K.ALSPN[+1378.476]STISSAPK.D	HexNAc(2)Hex(6)	N[+1378]	1326.08	2	2651.16	2651.16	0	1.3	632	Specific	685.5	10.69	>sp|Q9UH99|SUN2_HUMAN SUN domain-containing protein 2 OS=Homo sapiens GN=SUN2 PE=1 SV=3	16849	Lumos_200513_38.13680.13680.2	controllerType=0 controllerNumber=1 scan=13680	28.074	rs61743617
R.EASIVGEN[+1864.634]ETYPR.A	HexNAc(2)Hex(9)	N[+1865]	1665.17	2	3329.33	3329.33	0	1.1	601	Specific	757.51	15.68	>sp|Q9UBV2|SE1L1_HUMAN Protein sel-1 homolog 1 OS=Homo sapiens GN=SEL1L PE=1 SV=3	861	Lumos_200513_47.16141.16141.2	controllerType=0 controllerNumber=1 scan=16141	31.1624	B4GALNT2 WT
R.EASIVGEN[+1864.634]ETYPR.A	HexNAc(2)Hex(9)	N[+1865]	1665.17	2	3329.34	3329.33	0	2.7	601	Specific	765.92	15.02	>sp|Q9UBV2|SE1L1_HUMAN Protein sel-1 homolog 1 OS=Homo sapiens GN=SEL1L PE=1 SV=3	861	Lumos_200513_50.16308.16308.2	controllerType=0 controllerNumber=1 scan=16308	31.3431	Mock transfected
R.EASIVGEN[+1864.634]ETYPR.A	HexNAc(2)Hex(9)	N[+1865]	1665.17	2	3329.34	3329.33	0	2	601	Specific	816.23	17.22	>sp|Q9UBV2|SE1L1_HUMAN Protein sel-1 homolog 1 OS=Homo sapiens GN=SEL1L PE=1 SV=3	861	Lumos_200513_44.16374.16374.2	controllerType=0 controllerNumber=1 scan=16374	31.4855	rs148441237
R.EASIVGEN[+1864.634]ETYPR.A	HexNAc(2)Hex(9)	N[+1865]	1665.17	2	3329.34	3329.33	0	1.9	601	Specific	807.95	16.42	>sp|Q9UBV2|SE1L1_HUMAN Protein sel-1 homolog 1 OS=Homo sapiens GN=SEL1L PE=1 SV=3	861	Lumos_200513_41.16412.16412.2	controllerType=0 controllerNumber=1 scan=16412	31.6167	rs7224888
R.EASIVGEN[+1864.634]ETYPR.A	HexNAc(2)Hex(9)	N[+1865]	1665.17	2	3329.34	3329.33	0	2	601	Specific	799.8	14.79	>sp|Q9UBV2|SE1L1_HUMAN Protein sel-1 homolog 1 OS=Homo sapiens GN=SEL1L PE=1 SV=3	861	Lumos_200513_38.16641.16641.2	controllerType=0 controllerNumber=1 scan=16641	32.1159	rs61743617
K.MYSEGSDIVPQSN[+1864.634]ETALHYFKK.A	HexNAc(2)Hex(9)	N[+1865]	1102.97	4	4408.85	4408.84	0	1.4	419	Specific	373.26	8.65	>sp|Q9UBV2|SE1L1_HUMAN Protein sel-1 homolog 1 OS=Homo sapiens GN=SEL1L PE=1 SV=3	861	Lumos_200513_47.26463.26463.4	controllerType=0 controllerNumber=1 scan=26463	45.2525	B4GALNT2 WT
K.MYSEGSDIVPQSN[+1864.634]ETALHYFK.K	HexNAc(2)Hex(9)	N[+1865]	1427.59	3	4280.75	4280.75	0	1	419	Specific	742.69	15.34	>sp|Q9UBV2|SE1L1_HUMAN Protein sel-1 homolog 1 OS=Homo sapiens GN=SEL1L PE=1 SV=3	861	Lumos_200513_47.30950.30950.3	controllerType=0 controllerNumber=1 scan=30950	51.3913	B4GALNT2 WT
K.MYSEGSDIVPQSN[+1864.634]ETALHYFK.K	HexNAc(2)Hex(9)	N[+1865]	1427.59	3	4280.76	4280.75	0	2.1	419	Specific	760.77	16.3	>sp|Q9UBV2|SE1L1_HUMAN Protein sel-1 homolog 1 OS=Homo sapiens GN=SEL1L PE=1 SV=3	861	Lumos_200513_50.31065.31065.3	controllerType=0 controllerNumber=1 scan=31065	51.493	Mock transfected
K.MYSEGSDIVPQSN[+1864.634]ETALHYFK.K	HexNAc(2)Hex(9)	N[+1865]	1427.59	3	4280.75	4280.75	0	1	419	Specific	792.27	16.66	>sp|Q9UBV2|SE1L1_HUMAN Protein sel-1 homolog 1 OS=Homo sapiens GN=SEL1L PE=1 SV=3	861	Lumos_200513_44.31104.31104.3	controllerType=0 controllerNumber=1 scan=31104	51.598	rs148441237
K.MYSEGSDIVPQSN[+1864.634]ETALHYFK.K	HexNAc(2)Hex(9)	N[+1865]	1427.59	3	4280.76	4280.75	0	2.1	419	Specific	766.94	16.12	>sp|Q9UBV2|SE1L1_HUMAN Protein sel-1 homolog 1 OS=Homo sapiens GN=SEL1L PE=1 SV=3	861	Lumos_200513_41.31113.31113.3	controllerType=0 controllerNumber=1 scan=31113	51.6758	rs7224888
K.MYSEGSDIVPQSN[+1702.581]ETALHYFK.K	HexNAc(2)Hex(8)	N[+1703]	1373.91	3	4119.71	4118.69	1	2.5	419	Specific	537.83	11.19	>sp|Q9UBV2|SE1L1_HUMAN Protein sel-1 homolog 1 OS=Homo sapiens GN=SEL1L PE=1 SV=3	861	Lumos_200513_44.31248.31248.3	controllerType=0 controllerNumber=1 scan=31248	51.7939	rs148441237
K.MYSEGSDIVPQSN[+2026.687]ETALHYFK.K	HexNAc(2)Hex(10)	N[+2027]	1481.61	3	4442.81	4442.8	0	3	419	Specific	447	7.81	>sp|Q9UBV2|SE1L1_HUMAN Protein sel-1 homolog 1 OS=Homo sapiens GN=SEL1L PE=1 SV=3	861	Lumos_200513_38.31339.31339.3	controllerType=0 controllerNumber=1 scan=31339	52.1897	rs61743617
K.MYSEGSDIVPQSN[+1864.634]ETALHYFK.K	HexNAc(2)Hex(9)	N[+1865]	1427.59	3	4280.76	4280.75	0	2.7	419	Specific	795.6	15.44	>sp|Q9UBV2|SE1L1_HUMAN Protein sel-1 homolog 1 OS=Homo sapiens GN=SEL1L PE=1 SV=3	861	Lumos_200513_38.31375.31375.3	controllerType=0 controllerNumber=1 scan=31375	52.2388	rs61743617
K.MYSEGSDIVPQSN[+1378.476]ETALHYFK.K	HexNAc(2)Hex(6)	N[+1378]	1265.54	3	3794.6	3794.59	0	2.3	419	Specific	655.75	14.08	>sp|Q9UBV2|SE1L1_HUMAN Protein sel-1 homolog 1 OS=Homo sapiens GN=SEL1L PE=1 SV=3	861	Lumos_200513_50.31451.31451.3	controllerType=0 controllerNumber=1 scan=31451	52.0148	Mock transfected
K.MYSEGSDIVPQSN[+1702.581]ETALHYFK.K	HexNAc(2)Hex(8)	N[+1703]	1373.57	3	4118.71	4118.69	0	3.3	419	Specific	465.6	7.78	>sp|Q9UBV2|SE1L1_HUMAN Protein sel-1 homolog 1 OS=Homo sapiens GN=SEL1L PE=1 SV=3	861	Lumos_200513_38.31470.31470.3	controllerType=0 controllerNumber=1 scan=31470	52.3658	rs61743617
K.GQTALGFLYASGLGVN[+1864.634]SSQAK.A	HexNAc(2)Hex(9)	N[+1865]	1311.91	3	3933.71	3933.7	0	2.3	257	Specific	885.39	17.91	>sp|Q9UBV2|SE1L1_HUMAN Protein sel-1 homolog 1 OS=Homo sapiens GN=SEL1L PE=1 SV=3	861	Lumos_200513_47.42160.42160.3	controllerType=0 controllerNumber=1 scan=42160	66.6622	B4GALNT2 WT
K.GQTALGFLYASGLGVN[+1864.634]SSQAK.A	HexNAc(2)Hex(9)	N[+1865]	1311.91	3	3933.71	3933.7	0	1.4	257	Specific	813.9	16.73	>sp|Q9UBV2|SE1L1_HUMAN Protein sel-1 homolog 1 OS=Homo sapiens GN=SEL1L PE=1 SV=3	861	Lumos_200513_50.42258.42258.3	controllerType=0 controllerNumber=1 scan=42258	66.738	Mock transfected
K.GQTALGFLYASGLGVN[+1864.634]SSQAK.A	HexNAc(2)Hex(9)	N[+1865]	1311.91	3	3933.71	3933.7	0	2.4	257	Specific	889.96	17.41	>sp|Q9UBV2|SE1L1_HUMAN Protein sel-1 homolog 1 OS=Homo sapiens GN=SEL1L PE=1 SV=3	861	Lumos_200513_41.42286.42286.3	controllerType=0 controllerNumber=1 scan=42286	66.9081	rs7224888
K.GQTALGFLYASGLGVN[+1864.634]SSQAK.A	HexNAc(2)Hex(9)	N[+1865]	1311.91	3	3933.71	3933.7	0	2.2	257	Specific	901.42	19.17	>sp|Q9UBV2|SE1L1_HUMAN Protein sel-1 homolog 1 OS=Homo sapiens GN=SEL1L PE=1 SV=3	861	Lumos_200513_44.42360.42360.3	controllerType=0 controllerNumber=1 scan=42360	66.933	rs148441237
K.GQTALGFLYASGLGVN[+1864.634]SSQAK.A	HexNAc(2)Hex(9)	N[+1865]	1311.91	3	3933.71	3933.7	0	3	257	Specific	955	18.61	>sp|Q9UBV2|SE1L1_HUMAN Protein sel-1 homolog 1 OS=Homo sapiens GN=SEL1L PE=1 SV=3	861	Lumos_200513_38.42411.42411.3	controllerType=0 controllerNumber=1 scan=42411	67.3054	rs61743617
K.GQTALGFLYASGLGVN[+1702.581]SSQAK.A	HexNAc(2)Hex(8)	N[+1703]	1257.89	3	3771.65	3771.65	0	1.8	257	Specific	656.34	13.56	>sp|Q9UBV2|SE1L1_HUMAN Protein sel-1 homolog 1 OS=Homo sapiens GN=SEL1L PE=1 SV=3	861	Lumos_200513_41.42502.42502.3	controllerType=0 controllerNumber=1 scan=42502	67.2017	rs7224888
K.GQTALGFLYASGLGVN[+1702.581]SSQAK.A	HexNAc(2)Hex(8)	N[+1703]	1257.89	3	3771.66	3771.65	0	2.7	257	Specific	640.4	11.85	>sp|Q9UBV2|SE1L1_HUMAN Protein sel-1 homolog 1 OS=Homo sapiens GN=SEL1L PE=1 SV=3	861	Lumos_200513_38.42600.42600.3	controllerType=0 controllerNumber=1 scan=42600	67.5616	rs61743617
K.N[+1809.666]VSVAEGK.E	HexNAc(5)Hex(4)Fuc(1)	N[+1810]	1307.05	2	2613.1	2613.09	0	4.1	286	Specific	507.43	5.44	>sp|Q9P2B2|FPRP_HUMAN Prostaglandin F2 receptor negative regulator OS=Homo sapiens GN=PTGFRN PE=1 SV=2	14660	Lumos_200513_44.3537.3537.2	controllerType=0 controllerNumber=1 scan=3537	13.8918	rs148441237
K.N[+1809.666]VSVAEGK.E	HexNAc(5)Hex(4)Fuc(1)	N[+1810]	1307.05	2	2613.1	2613.09	0	2.6	286	Specific	567	6.32	>sp|Q9P2B2|FPRP_HUMAN Prostaglandin F2 receptor negative regulator OS=Homo sapiens GN=PTGFRN PE=1 SV=2	14660	Lumos_200513_38.3799.3799.2	controllerType=0 controllerNumber=1 scan=3799	14.3312	rs61743617
K.N[+1809.666]VSVAEGK.E	HexNAc(5)Hex(4)Fuc(1)	N[+1810]	1307.05	2	2613.1	2613.09	0	2.5	286	Specific	523.17	6.42	>sp|Q9P2B2|FPRP_HUMAN Prostaglandin F2 receptor negative regulator OS=Homo sapiens GN=PTGFRN PE=1 SV=2	14660	Lumos_200513_41.3812.3812.2	controllerType=0 controllerNumber=1 scan=3812	14.3136	rs7224888
R.LTN[+1864.634]VTFPTGVVTNLHGDMDK.A	HexNAc(2)Hex(9)	N[+1865]	1341.91	3	4023.72	4023.71	0	2.4	1638	Specific	755.86	16.67	>sp|Q9P273|TEN3_HUMAN Teneurin-3 OS=Homo sapiens GN=TENM3 PE=2 SV=3	19182	Lumos_200513_44.34886.34886.3	controllerType=0 controllerNumber=1 scan=34886	56.7594	rs148441237
R.LTN[+1864.634]VTFPTGVVTNLHGDMDK.A	HexNAc(2)Hex(9)	N[+1865]	1341.91	3	4023.73	4023.71	0	3.3	1638	Specific	662.07	13.53	>sp|Q9P273|TEN3_HUMAN Teneurin-3 OS=Homo sapiens GN=TENM3 PE=2 SV=3	19182	Lumos_200513_47.34942.34942.3	controllerType=0 controllerNumber=1 scan=34942	56.8337	B4GALNT2 WT
R.LTN[+1864.634]VTFPTGVVTNLHGDMDK.A	HexNAc(2)Hex(9)	N[+1865]	1341.91	3	4023.73	4023.71	0	3.6	1638	Specific	880.2	16.83	>sp|Q9P273|TEN3_HUMAN Teneurin-3 OS=Homo sapiens GN=TENM3 PE=2 SV=3	19182	Lumos_200513_38.35024.35024.3	controllerType=0 controllerNumber=1 scan=35024	57.21	rs61743617
R.LTN[+1864.634]VTFPTGVVTNLHGDMDK.A	HexNAc(2)Hex(9)	N[+1865]	1341.92	3	4023.73	4023.71	0	4.3	1638	Specific	583.67	10.78	>sp|Q9P273|TEN3_HUMAN Teneurin-3 OS=Homo sapiens GN=TENM3 PE=2 SV=3	19182	Lumos_200513_41.35058.35058.3	controllerType=0 controllerNumber=1 scan=35058	57.063	rs7224888
R.ISFLIGSDSTHVIPGESPFN[+1864.634]K.S	HexNAc(2)Hex(9)	N[+1865]	1370.94	3	4110.79	4109.78	1	0.8	841	Specific	408.19	7.33	>sp|Q9P273|TEN3_HUMAN Teneurin-3 OS=Homo sapiens GN=TENM3 PE=2 SV=3	19182	Lumos_200513_47.39456.39456.3	controllerType=0 controllerNumber=1 scan=39456	62.9842	B4GALNT2 WT
R.ISFLIGSDSTHVIPGESPFN[+1864.634]K.S	HexNAc(2)Hex(9)	N[+1865]	1370.27	3	4108.8	4109.78	-1	4.5	841	Specific	422.14	6.5	>sp|Q9P273|TEN3_HUMAN Teneurin-3 OS=Homo sapiens GN=TENM3 PE=2 SV=3	19182	Lumos_200513_41.39576.39576.3	controllerType=0 controllerNumber=1 scan=39576	63.2198	rs7224888
R.ISFLIGSDSTHVIPGESPFN[+1702.581]K.S	HexNAc(2)Hex(8)	N[+1703]	1316.59	3	3947.74	3947.73	0	2.4	841	Specific	436.65	8.6	>sp|Q9P273|TEN3_HUMAN Teneurin-3 OS=Homo sapiens GN=TENM3 PE=2 SV=3	19182	Lumos_200513_41.39647.39647.3	controllerType=0 controllerNumber=1 scan=39647	63.3167	rs7224888
R.ISFLIGSDSTHVIPGESPFN[+1702.581]K.S	HexNAc(2)Hex(8)	N[+1703]	1316.58	3	3947.74	3947.73	0	1.2	841	Specific	468.1	7.42	>sp|Q9P273|TEN3_HUMAN Teneurin-3 OS=Homo sapiens GN=TENM3 PE=2 SV=3	19182	Lumos_200513_38.39687.39687.3	controllerType=0 controllerNumber=1 scan=39687	63.583	rs61743617
R.LLGN[+1768.640]SSR.T	HexNAc(4)Hex(5)Fuc(1)	N[+1769]	1258.03	2	2515.06	2515.05	0	2.1	340	Specific	331.14	2.59	>sp|Q9P244|LRFN1_HUMAN Leucine-rich repeat and fibronectin type III domain-containing protein 1 OS=Homo sapiens GN=LRFN1 PE=1 SV=2	5758	Lumos_200513_47.3713.3713.2	controllerType=0 controllerNumber=1 scan=3713	14.136	B4GALNT2 WT
R.NISGHIYNQN[+1378.476]VSQK.D	HexNAc(2)Hex(6)	N[+1378]	994.101	3	2980.29	2980.28	0	2.9	38	Specific	527.5	7.68	>sp|Q9P0T7|TMEM9_HUMAN Transmembrane protein 9 OS=Homo sapiens GN=TMEM9 PE=1 SV=1	17191	Lumos_200513_50.9389.9389.3	controllerType=0 controllerNumber=1 scan=9389	21.9019	Mock transfected
R.N[+1378.476]ISGHIYNQNVSQK.D	HexNAc(2)Hex(6)	N[+1378]	994.101	3	2980.29	2980.28	0	2.9	38	Specific	459.38	7.72	>sp|Q9P0T7|TMEM9_HUMAN Transmembrane protein 9 OS=Homo sapiens GN=TMEM9 PE=1 SV=1	17191	Lumos_200513_50.9390.9390.3	controllerType=0 controllerNumber=1 scan=9390	21.9032	Mock transfected
R.NISGHIYNQN[+1378.476]VSQK.D	HexNAc(2)Hex(6)	N[+1378]	994.099	3	2980.28	2980.28	0	1.5	38	Specific	590.56	12.1	>sp|Q9P0T7|TMEM9_HUMAN Transmembrane protein 9 OS=Homo sapiens GN=TMEM9 PE=1 SV=1	17191	Lumos_200513_44.9485.9485.3	controllerType=0 controllerNumber=1 scan=9485	22.0882	rs148441237
R.N[+1378.476]ISGHIYNQNVSQK.D	HexNAc(2)Hex(6)	N[+1378]	994.099	3	2980.28	2980.28	0	1.5	38	Specific	628.69	13.1	>sp|Q9P0T7|TMEM9_HUMAN Transmembrane protein 9 OS=Homo sapiens GN=TMEM9 PE=1 SV=1	17191	Lumos_200513_44.9486.9486.3	controllerType=0 controllerNumber=1 scan=9486	22.0895	rs148441237
R.NISGHIYNQN[+1378.476]VSQK.D	HexNAc(2)Hex(6)	N[+1378]	994.101	3	2980.29	2980.28	0	3.4	38	Specific	710.5	14.38	>sp|Q9P0T7|TMEM9_HUMAN Transmembrane protein 9 OS=Homo sapiens GN=TMEM9 PE=1 SV=1	17191	Lumos_200513_41.9656.9656.3	controllerType=0 controllerNumber=1 scan=9656	22.3899	rs7224888
R.N[+1378.476]ISGHIYNQNVSQK.D	HexNAc(2)Hex(6)	N[+1378]	994.101	3	2980.29	2980.28	0	3.4	38	Specific	788.62	15.38	>sp|Q9P0T7|TMEM9_HUMAN Transmembrane protein 9 OS=Homo sapiens GN=TMEM9 PE=1 SV=1	17191	Lumos_200513_41.9657.9657.3	controllerType=0 controllerNumber=1 scan=9657	22.3912	rs7224888
R.NISGHIYNQN[+1378.476]VSQK.D	HexNAc(2)Hex(6)	N[+1378]	994.101	3	2980.29	2980.28	0	3.4	38	Specific	679	12.94	>sp|Q9P0T7|TMEM9_HUMAN Transmembrane protein 9 OS=Homo sapiens GN=TMEM9 PE=1 SV=1	17191	Lumos_200513_38.9911.9911.3	controllerType=0 controllerNumber=1 scan=9911	22.8922	rs61743617
R.N[+1378.476]ISGHIYNQNVSQK.D	HexNAc(2)Hex(6)	N[+1378]	994.101	3	2980.29	2980.28	0	3.4	38	Specific	501.3	9.38	>sp|Q9P0T7|TMEM9_HUMAN Transmembrane protein 9 OS=Homo sapiens GN=TMEM9 PE=1 SV=1	17191	Lumos_200513_38.9912.9912.3	controllerType=0 controllerNumber=1 scan=9912	22.8934	rs61743617
K.AKDDTQVKGTEVN[+1378.476]TTVIGENDPIDEVQGFLFGK.L	HexNAc(2)Hex(6)	N[+1378]	1236.57	4	4943.26	4943.25	0	3	257	Specific	720.23	14.37	>sp|Q9NYU2|UGGG1_HUMAN UDP-glucose:glycoprotein glucosyltransferase 1 OS=Homo sapiens GN=UGGT1 PE=1 SV=3	19527	Lumos_200513_47.50376.50376.4	controllerType=0 controllerNumber=1 scan=50376	77.9106	B4GALNT2 WT
K.TVTN[+1378.476]TTVEDETETNEVQGFLFGK.L	HexNAc(2)Hex(6)	N[+1378]	1313.23	3	3937.69	3937.69	0	0.9	253	Specific	435.31	8.03	>sp|Q9NYU1|UGGG2_HUMAN UDP-glucose:glycoprotein glucosyltransferase 2 OS=Homo sapiens GN=UGGT2 PE=1 SV=4	19497	Lumos_200513_44.43351.43351.3	controllerType=0 controllerNumber=1 scan=43351	68.2834	rs148441237
K.TVTN[+1378.476]TTVEDETETNEVQGFLFGK.L	HexNAc(2)Hex(6)	N[+1378]	1313.24	3	3937.7	3937.68	0	2.6	253	Specific	558.4	9.71	>sp|Q9NYU1|UGGG2_HUMAN UDP-glucose:glycoprotein glucosyltransferase 2 OS=Homo sapiens GN=UGGT2 PE=1 SV=4	19497	Lumos_200513_38.43411.43411.3	controllerType=0 controllerNumber=1 scan=43411	68.678	rs61743617
K.HGAVVN[+1216.423]ESHHDALVEDIFDKEDEDKDGFISAR.E	HexNAc(2)Hex(5)	N[+1216]	963.027	5	4811.1	4811.1	0	1.7	171	Specific	329.47	5.63	>sp|Q9NWM8|FKB14_HUMAN Peptidyl-prolyl cis-trans isomerase FKBP14 OS=Homo sapiens GN=FKBP14 PE=1 SV=1	13390	Lumos_200513_47.30224.30224.4	controllerType=0 controllerNumber=1 scan=30224	50.4019	B4GALNT2 WT
K.HGAVVN[+1378.476]ESHHDALVEDIFDKEDEDKDGFISAR.E	HexNAc(2)Hex(6)	N[+1378]	995.438	5	4973.16	4973.15	0	2.2	171	Specific	810.8	15.78	>sp|Q9NWM8|FKB14_HUMAN Peptidyl-prolyl cis-trans isomerase FKBP14 OS=Homo sapiens GN=FKBP14 PE=1 SV=1	13390	Lumos_200513_38.30866.30866.5	controllerType=0 controllerNumber=1 scan=30866	51.5434	rs61743617
R.YSLN[+2026.687]VTYNYPVHYFDGR.K	HexNAc(2)Hex(10)	N[+2027]	1378.9	3	4134.69	4134.67	0	3	291	Specific	696.3	13.28	>sp|Q9NV96|CC50A_HUMAN Cell cycle control protein 50A OS=Homo sapiens GN=TMEM30A PE=1 SV=1	11076	Lumos_200513_47.36419.36419.3	controllerType=0 controllerNumber=1 scan=36419	58.8434	B4GALNT2 WT
R.YSLN[+2026.687]VTYNYPVHYFDGR.K	HexNAc(2)Hex(10)	N[+2027]	1378.9	3	4134.68	4134.67	0	1.5	291	Specific	886.95	17.92	>sp|Q9NV96|CC50A_HUMAN Cell cycle control protein 50A OS=Homo sapiens GN=TMEM30A PE=1 SV=1	11076	Lumos_200513_50.36523.36523.3	controllerType=0 controllerNumber=1 scan=36523	58.9302	Mock transfected
R.YSLN[+2026.687]VTYNYPVHYFDGR.K	HexNAc(2)Hex(10)	N[+2027]	1378.9	3	4134.68	4134.67	0	1.3	291	Specific	830.4	17.52	>sp|Q9NV96|CC50A_HUMAN Cell cycle control protein 50A OS=Homo sapiens GN=TMEM30A PE=1 SV=1	11076	Lumos_200513_44.36664.36664.3	controllerType=0 controllerNumber=1 scan=36664	59.1783	rs148441237
R.YSLN[+2026.687]VTYNYPVHYFDGR.K	HexNAc(2)Hex(10)	N[+2027]	1378.9	3	4134.69	4134.67	0	2.9	291	Specific	845	16.69	>sp|Q9NV96|CC50A_HUMAN Cell cycle control protein 50A OS=Homo sapiens GN=TMEM30A PE=1 SV=1	11076	Lumos_200513_41.36726.36726.3	controllerType=0 controllerNumber=1 scan=36726	59.3354	rs7224888
R.YSLN[+2026.687]VTYNYPVHYFDGR.K	HexNAc(2)Hex(10)	N[+2027]	1378.9	3	4134.69	4134.67	0	2.6	291	Specific	464.5	7.77	>sp|Q9NV96|CC50A_HUMAN Cell cycle control protein 50A OS=Homo sapiens GN=TMEM30A PE=1 SV=1	11076	Lumos_200513_38.36770.36770.3	controllerType=0 controllerNumber=1 scan=36770	59.5873	rs61743617
R.YSLN[+1864.634]VTYNYPVHYFDGR.K	HexNAc(2)Hex(9)	N[+1865]	1324.88	3	3972.64	3972.62	0	4.2	291	Specific	440.2	6.48	>sp|Q9NV96|CC50A_HUMAN Cell cycle control protein 50A OS=Homo sapiens GN=TMEM30A PE=1 SV=1	11076	Lumos_200513_38.36816.36816.4	controllerType=0 controllerNumber=1 scan=36816	59.65	rs61743617
R.YSLN[+2278.809]VTYNYPVHYFDGR.K	HexNAc(5)Hex(6)NeuAc(1)	N[+2279]	1462.94	3	4386.81	4386.8	0	2	291	Specific	467.75	7.5	>sp|Q9NV96|CC50A_HUMAN Cell cycle control protein 50A OS=Homo sapiens GN=TMEM30A PE=1 SV=1	11076	Lumos_200513_38.38572.38572.3	controllerType=0 controllerNumber=1 scan=38572	62.0527	rs61743617
R.YSLN[+1913.677]VTYNYPVHYFDGR.K	HexNAc(4)Hex(5)NeuAc(1)	N[+1914]	1341.23	3	4021.67	4021.66	0	1.6	291	Specific	461.56	10.51	>sp|Q9NV96|CC50A_HUMAN Cell cycle control protein 50A OS=Homo sapiens GN=TMEM30A PE=1 SV=1	11076	Lumos_200513_47.39174.39174.3	controllerType=0 controllerNumber=1 scan=39174	62.6005	B4GALNT2 WT
R.YSLN[+1913.677]VTYNYPVHYFDGR.K	HexNAc(4)Hex(5)NeuAc(1)	N[+1914]	1341.23	3	4021.68	4021.66	0	4.5	291	Specific	431.8	6.68	>sp|Q9NV96|CC50A_HUMAN Cell cycle control protein 50A OS=Homo sapiens GN=TMEM30A PE=1 SV=1	11076	Lumos_200513_38.39342.39342.3	controllerType=0 controllerNumber=1 scan=39342	63.1092	rs61743617
R.YSLN[+1913.677]VTYNYPVHYFDGR.K	HexNAc(4)Hex(5)NeuAc(1)	N[+1914]	1341.23	3	4021.68	4021.66	0	3.2	291	Specific	424.46	7.77	>sp|Q9NV96|CC50A_HUMAN Cell cycle control protein 50A OS=Homo sapiens GN=TMEM30A PE=1 SV=1	11076	Lumos_200513_41.39354.39354.3	controllerType=0 controllerNumber=1 scan=39354	62.9186	rs7224888
R.HSN[+1864.634]YTLPLEESMLYSISR.D	HexNAc(2)Hex(9)	N[+1865]	1335.23	3	4003.68	4004.67	-1	3.8	164	Specific	496	8.43	>sp|Q9NU53|GINM1_HUMAN Glycoprotein integral membrane protein 1 OS=Homo sapiens GN=GINM1 PE=2 SV=1	12852	Lumos_200513_38.42929.42929.3	controllerType=0 controllerNumber=1 scan=42929	68.0169	rs61743617
R.LYAN[+2026.687]HTSLPASAR.E	HexNAc(2)Hex(10)	N[+2027]	1143.15	3	3427.42	3427.42	0	2.3	277	Specific	553.05	8.54	>sp|Q9NRB3|CHSTC_HUMAN Carbohydrate sulfotransferase 12 OS=Homo sapiens GN=CHST12 PE=2 SV=2	10694	Lumos_200513_41.10117.10117.3	controllerType=0 controllerNumber=1 scan=10117	23.0225	rs7224888
R.LYAN[+2026.687]HTSLPASAR.E	HexNAc(2)Hex(10)	N[+2027]	1143.15	3	3427.43	3427.42	0	3	277	Specific	589.11	11.69	>sp|Q9NRB3|CHSTC_HUMAN Carbohydrate sulfotransferase 12 OS=Homo sapiens GN=CHST12 PE=2 SV=2	10694	Lumos_200513_44.9834.9834.3	controllerType=0 controllerNumber=1 scan=9834	22.5657	rs148441237
K.N[+1702.581]MSFVNDLTVTQDGRK.I	HexNAc(2)Hex(8)	N[+1703]	1176.5	3	3527.48	3527.47	0	2.1	196	Specific	664.85	14.05	>sp|Q9HDC9|APMAP_HUMAN Adipocyte plasma membrane-associated protein OS=Homo sapiens GN=APMAP PE=1 SV=2	8003	Lumos_200513_47.26558.26558.3	controllerType=0 controllerNumber=1 scan=26558	45.3831	B4GALNT2 WT
K.N[+1702.581]MSFVNDLTVTQDGRK.I	HexNAc(2)Hex(8)	N[+1703]	1176.5	3	3527.47	3527.47	0	0.7	196	Specific	554.12	10.18	>sp|Q9HDC9|APMAP_HUMAN Adipocyte plasma membrane-associated protein OS=Homo sapiens GN=APMAP PE=1 SV=2	8003	Lumos_200513_50.26795.26795.3	controllerType=0 controllerNumber=1 scan=26795	45.6381	Mock transfected
K.N[+1702.581]MSFVNDLTVTQDGRK.I	HexNAc(2)Hex(8)	N[+1703]	1176.5	3	3527.48	3527.47	0	1	196	Specific	668.34	14.44	>sp|Q9HDC9|APMAP_HUMAN Adipocyte plasma membrane-associated protein OS=Homo sapiens GN=APMAP PE=1 SV=2	8003	Lumos_200513_44.26822.26822.3	controllerType=0 controllerNumber=1 scan=26822	45.7336	rs148441237
K.N[+1702.581]MSFVNDLTVTQDGRK.I	HexNAc(2)Hex(8)	N[+1703]	1176.5	3	3527.48	3527.47	0	1.6	196	Specific	656.69	13.56	>sp|Q9HDC9|APMAP_HUMAN Adipocyte plasma membrane-associated protein OS=Homo sapiens GN=APMAP PE=1 SV=2	8003	Lumos_200513_41.26974.26974.3	controllerType=0 controllerNumber=1 scan=26974	46.016	rs7224888
K.N[+1702.581]MSFVNDLTVTQDGRK.I	HexNAc(2)Hex(8)	N[+1703]	1176.5	3	3527.48	3527.47	0	2.8	196	Specific	712.1	14.09	>sp|Q9HDC9|APMAP_HUMAN Adipocyte plasma membrane-associated protein OS=Homo sapiens GN=APMAP PE=1 SV=2	8003	Lumos_200513_38.27177.27177.3	controllerType=0 controllerNumber=1 scan=27177	46.4974	rs61743617
K.LLLSSETPIEGKN[+2772.984]MSFVNDLTVTQDGRK.I	HexNAc(6)Hex(6)NeuAc(2)	N[+2773]	1173.92	5	5865.57	5865.58	0	-0.7	184	Specific	420.94	5.33	>sp|Q9HDC9|APMAP_HUMAN Adipocyte plasma membrane-associated protein OS=Homo sapiens GN=APMAP PE=1 SV=2	8003	Lumos_200513_38.27177.27177.3	controllerType=0 controllerNumber=1 scan=27177	46.4974	rs61743617
K.N[+1540.529]MSFVNDLTVTQDGRK.I	HexNAc(2)Hex(7)	N[+1541]	1122.48	3	3365.43	3365.42	0	2.4	196	Specific	316.46	7.11	>sp|Q9HDC9|APMAP_HUMAN Adipocyte plasma membrane-associated protein OS=Homo sapiens GN=APMAP PE=1 SV=2	8003	Lumos_200513_44.27177.27177.3	controllerType=0 controllerNumber=1 scan=27177	46.2163	rs148441237
K.N[+1540.529]MSFVNDLTVTQDGRK.I	HexNAc(2)Hex(7)	N[+1541]	1122.48	3	3365.43	3365.42	0	2.5	196	Specific	330.35	6.96	>sp|Q9HDC9|APMAP_HUMAN Adipocyte plasma membrane-associated protein OS=Homo sapiens GN=APMAP PE=1 SV=2	8003	Lumos_200513_41.27305.27305.3	controllerType=0 controllerNumber=1 scan=27305	46.4658	rs7224888
R.AGPN[+1378.476]GTLFVADAYK.G	HexNAc(2)Hex(6)	N[+1378]	1401.6	2	2802.2	2802.2	0	0.5	157	Specific	810.9	16.25	>sp|Q9HDC9|APMAP_HUMAN Adipocyte plasma membrane-associated protein OS=Homo sapiens GN=APMAP PE=1 SV=2	8003	Lumos_200513_47.27627.27627.2	controllerType=0 controllerNumber=1 scan=27627	46.8508	B4GALNT2 WT
R.AGPN[+1378.476]GTLFVADAYK.G	HexNAc(2)Hex(6)	N[+1378]	1401.6	2	2802.2	2802.2	0	0.1	157	Specific	750.1	14.82	>sp|Q9HDC9|APMAP_HUMAN Adipocyte plasma membrane-associated protein OS=Homo sapiens GN=APMAP PE=1 SV=2	8003	Lumos_200513_50.27790.27790.2	controllerType=0 controllerNumber=1 scan=27790	47.0095	Mock transfected
R.AGPN[+1378.476]GTLFVADAYK.G	HexNAc(2)Hex(6)	N[+1378]	1401.6	2	2802.2	2802.2	0	0.1	157	Specific	628.02	12.29	>sp|Q9HDC9|APMAP_HUMAN Adipocyte plasma membrane-associated protein OS=Homo sapiens GN=APMAP PE=1 SV=2	8003	Lumos_200513_44.27971.27971.2	controllerType=0 controllerNumber=1 scan=27971	47.3092	rs148441237
R.AGPN[+1216.423]GTLFVADAYK.G	HexNAc(2)Hex(5)	N[+1216]	1320.58	2	2640.15	2640.14	0	2.6	157	Specific	754.7	15.37	>sp|Q9HDC9|APMAP_HUMAN Adipocyte plasma membrane-associated protein OS=Homo sapiens GN=APMAP PE=1 SV=2	8003	Lumos_200513_50.28059.28059.2	controllerType=0 controllerNumber=1 scan=28059	47.3806	Mock transfected
R.AGPN[+1216.423]GTLFVADAYK.G	HexNAc(2)Hex(5)	N[+1216]	1320.58	2	2640.15	2640.14	0	1.1	157	Specific	729.18	15.1	>sp|Q9HDC9|APMAP_HUMAN Adipocyte plasma membrane-associated protein OS=Homo sapiens GN=APMAP PE=1 SV=2	8003	Lumos_200513_44.28160.28160.2	controllerType=0 controllerNumber=1 scan=28160	47.5655	rs148441237
R.AGPN[+1378.476]GTLFVADAYK.G	HexNAc(2)Hex(6)	N[+1378]	1401.61	2	2802.21	2802.2	0	3.4	157	Specific	494.8	7.36	>sp|Q9HDC9|APMAP_HUMAN Adipocyte plasma membrane-associated protein OS=Homo sapiens GN=APMAP PE=1 SV=2	8003	Lumos_200513_38.28197.28197.2	controllerType=0 controllerNumber=1 scan=28197	47.9	rs61743617
R.AGPN[+1216.423]GTLFVADAYK.G	HexNAc(2)Hex(5)	N[+1216]	1320.58	2	2640.15	2640.14	0	1	157	Specific	790.22	15.29	>sp|Q9HDC9|APMAP_HUMAN Adipocyte plasma membrane-associated protein OS=Homo sapiens GN=APMAP PE=1 SV=2	8003	Lumos_200513_41.28334.28334.2	controllerType=0 controllerNumber=1 scan=28334	47.8858	rs7224888
R.AGPN[+1216.423]GTLFVADAYK.G	HexNAc(2)Hex(5)	N[+1216]	1320.58	2	2640.15	2640.14	0	2.1	157	Specific	760.8	15.21	>sp|Q9HDC9|APMAP_HUMAN Adipocyte plasma membrane-associated protein OS=Homo sapiens GN=APMAP PE=1 SV=2	8003	Lumos_200513_38.28347.28347.2	controllerType=0 controllerNumber=1 scan=28347	48.107	rs61743617
K.N[+1702.581]MSFVNDLTVTQDGR.K	HexNAc(2)Hex(8)	N[+1703]	1133.8	3	3399.39	3399.38	0	3	196	Specific	539.73	8.35	>sp|Q9HDC9|APMAP_HUMAN Adipocyte plasma membrane-associated protein OS=Homo sapiens GN=APMAP PE=1 SV=2	8003	Lumos_200513_47.31726.31726.3	controllerType=0 controllerNumber=1 scan=31726	52.4437	B4GALNT2 WT
K.N[+1702.581]MSFVNDLTVTQDGR.K	HexNAc(2)Hex(8)	N[+1703]	1700.19	2	3399.38	3399.38	0	1.6	196	Specific	643.56	12.99	>sp|Q9HDC9|APMAP_HUMAN Adipocyte plasma membrane-associated protein OS=Homo sapiens GN=APMAP PE=1 SV=2	8003	Lumos_200513_50.31915.31915.2	controllerType=0 controllerNumber=1 scan=31915	52.6475	Mock transfected
K.N[+1702.581]MSFVNDLTVTQDGR.K	HexNAc(2)Hex(8)	N[+1703]	1133.8	3	3399.39	3399.38	0	2.4	196	Specific	453.1	7.73	>sp|Q9HDC9|APMAP_HUMAN Adipocyte plasma membrane-associated protein OS=Homo sapiens GN=APMAP PE=1 SV=2	8003	Lumos_200513_41.31940.31940.3	controllerType=0 controllerNumber=1 scan=31940	52.8005	rs7224888
K.N[+1702.581]MSFVNDLTVTQDGR.K	HexNAc(2)Hex(8)	N[+1703]	1133.8	3	3399.38	3399.38	0	2.3	196	Specific	414.38	8.19	>sp|Q9HDC9|APMAP_HUMAN Adipocyte plasma membrane-associated protein OS=Homo sapiens GN=APMAP PE=1 SV=2	8003	Lumos_200513_44.31978.31978.3	controllerType=0 controllerNumber=1 scan=31978	52.7891	rs148441237
K.N[+1702.581]MSFVNDLTVTQDGR.K	HexNAc(2)Hex(8)	N[+1703]	1700.19	2	3399.38	3399.38	0	1	196	Specific	670.4	12.46	>sp|Q9HDC9|APMAP_HUMAN Adipocyte plasma membrane-associated protein OS=Homo sapiens GN=APMAP PE=1 SV=2	8003	Lumos_200513_38.32259.32259.2	controllerType=0 controllerNumber=1 scan=32259	53.4399	rs61743617
K.AILN[+1864.634]ISK.A	HexNAc(2)Hex(9)	N[+1865]	1312.06	2	2623.12	2623.11	0	2	387	Specific	523.09	6.39	>sp|Q9H9K5|MER34_HUMAN Endogenous retrovirus group MER34 member 1 Env polyprotein OS=Homo sapiens GN=ERVMER34-1 PE=2 SV=1	5707	Lumos_200513_47.16265.16265.2	controllerType=0 controllerNumber=1 scan=16265	31.3331	B4GALNT2 WT
K.AILN[+1702.581]ISK.A	HexNAc(2)Hex(8)	N[+1703]	1231.04	2	2461.06	2461.06	0	2.6	387	Specific	504.43	6.22	>sp|Q9H9K5|MER34_HUMAN Endogenous retrovirus group MER34 member 1 Env polyprotein OS=Homo sapiens GN=ERVMER34-1 PE=2 SV=1	5707	Lumos_200513_47.16413.16413.2	controllerType=0 controllerNumber=1 scan=16413	31.5343	B4GALNT2 WT
K.AILN[+1864.634]ISK.A	HexNAc(2)Hex(9)	N[+1865]	1312.06	2	2623.12	2623.11	0	2.3	387	Specific	504.34	5.9	>sp|Q9H9K5|MER34_HUMAN Endogenous retrovirus group MER34 member 1 Env polyprotein OS=Homo sapiens GN=ERVMER34-1 PE=2 SV=1	5707	Lumos_200513_50.16474.16474.2	controllerType=0 controllerNumber=1 scan=16474	31.5711	Mock transfected
K.AILN[+1864.634]ISK.A	HexNAc(2)Hex(9)	N[+1865]	1312.06	2	2623.12	2623.11	0	2.7	387	Specific	477.78	6.1	>sp|Q9H9K5|MER34_HUMAN Endogenous retrovirus group MER34 member 1 Env polyprotein OS=Homo sapiens GN=ERVMER34-1 PE=2 SV=1	5707	Lumos_200513_41.16733.16733.2	controllerType=0 controllerNumber=1 scan=16733	32.0536	rs7224888
K.AILN[+1702.581]ISK.A	HexNAc(2)Hex(8)	N[+1703]	1231.04	2	2461.07	2461.06	0	2.8	387	Specific	433.55	5.4	>sp|Q9H9K5|MER34_HUMAN Endogenous retrovirus group MER34 member 1 Env polyprotein OS=Homo sapiens GN=ERVMER34-1 PE=2 SV=1	5707	Lumos_200513_41.16865.16865.2	controllerType=0 controllerNumber=1 scan=16865	32.234	rs7224888
K.AILN[+1864.634]ISK.A	HexNAc(2)Hex(9)	N[+1865]	1312.06	2	2623.12	2623.11	0	2.8	387	Specific	519.4	5.39	>sp|Q9H9K5|MER34_HUMAN Endogenous retrovirus group MER34 member 1 Env polyprotein OS=Homo sapiens GN=ERVMER34-1 PE=2 SV=1	5707	Lumos_200513_38.16936.16936.2	controllerType=0 controllerNumber=1 scan=16936	32.5169	rs61743617
K.AILN[+1540.529]ISK.A	HexNAc(2)Hex(7)	N[+1541]	1150.01	2	2299.01	2299.01	0	3.2	387	Specific	302.26	4.1	>sp|Q9H9K5|MER34_HUMAN Endogenous retrovirus group MER34 member 1 Env polyprotein OS=Homo sapiens GN=ERVMER34-1 PE=2 SV=1	5707	Lumos_200513_44.17031.17031.2	controllerType=0 controllerNumber=1 scan=17031	32.3787	rs148441237
K.AILN[+1702.581]ISK.A	HexNAc(2)Hex(8)	N[+1703]	1231.04	2	2461.06	2461.06	0	2.1	387	Specific	428.7	5.11	>sp|Q9H9K5|MER34_HUMAN Endogenous retrovirus group MER34 member 1 Env polyprotein OS=Homo sapiens GN=ERVMER34-1 PE=2 SV=1	5707	Lumos_200513_38.17162.17162.2	controllerType=0 controllerNumber=1 scan=17162	32.8238	rs61743617
K.AILN[+1540.529]ISK.A	HexNAc(2)Hex(7)	N[+1541]	1150.01	2	2299.01	2299.01	0	2.7	387	Specific	448.4	5.12	>sp|Q9H9K5|MER34_HUMAN Endogenous retrovirus group MER34 member 1 Env polyprotein OS=Homo sapiens GN=ERVMER34-1 PE=2 SV=1	5707	Lumos_200513_38.17256.17256.2	controllerType=0 controllerNumber=1 scan=17256	32.9529	rs61743617
R.TWN[+1864.634]SSAVPLIGLPNTQDYK.W	HexNAc(2)Hex(9)	N[+1865]	1323.58	3	3968.72	3968.7	0	2.5	194	Specific	550.9	9.48	>sp|Q9H9K5|MER34_HUMAN Endogenous retrovirus group MER34 member 1 Env polyprotein OS=Homo sapiens GN=ERVMER34-1 PE=2 SV=1	5707	Lumos_200513_38.41723.41723.3	controllerType=0 controllerNumber=1 scan=41723	66.36	rs61743617
R.YN[+2204.772]ISVIN[+1362.481]GTSPFAYDYDLTHIVAAYQER.N	HexNAc(4)Hex(5)NeuAc(2),HexNAc(2)Hex(5)Fuc(1)	N[+1362][+2205]	1697.7	4	6787.79	6787.81	0	-3.6	193	Specific	764.57	14.45	>sp|Q9H6L2|TM231_HUMAN Transmembrane protein 231 OS=Homo sapiens GN=TMEM231 PE=1 SV=1	18861	Lumos_200513_44.50573.50573.4	controllerType=0 controllerNumber=1 scan=50573	78.2228	rs148441237
R.YN[+2350.830]ISVIN[+1216.423]GTSPFAYDYDLTHIVAAYQER.N	HexNAc(4)Hex(5)Fuc(1)NeuAc(2),HexNAc(2)Hex(5)	N[+1216][+2351]	1697.7	4	6787.79	6787.81	0	-3.6	193	Specific	748.27	13.45	>sp|Q9H6L2|TM231_HUMAN Transmembrane protein 231 OS=Homo sapiens GN=TMEM231 PE=1 SV=1	18861	Lumos_200513_44.50574.50574.4	controllerType=0 controllerNumber=1 scan=50574	78.2252	rs148441237
K.LN[+1702.581]NTNIR.N	HexNAc(2)Hex(8)	N[+1703]	1274.03	2	2547.05	2547.04	0	1.6	213	Specific	352.07	5.26	>sp|Q9H4F8|SMOC1_HUMAN SPARC-related modular calcium-binding protein 1 OS=Homo sapiens GN=SMOC1 PE=1 SV=1	3044	Lumos_200513_44.3879.3879.2	controllerType=0 controllerNumber=1 scan=3879	14.3852	rs148441237
R.ISNN[+1702.581]FTGLEWDLNVR.L	HexNAc(2)Hex(8)	N[+1703]	1160.83	3	3480.48	3480.47	0	2.3	119	Specific	631.01	12.66	>sp|Q9H497|TOR3A_HUMAN Torsin-3A OS=Homo sapiens GN=TOR3A PE=1 SV=1	17603	Lumos_200513_47.42085.42085.3	controllerType=0 controllerNumber=1 scan=42085	66.5606	B4GALNT2 WT
R.ISNN[+1702.581]FTGLEWDLNVR.L	HexNAc(2)Hex(8)	N[+1703]	1160.83	3	3480.47	3480.47	0	1.6	119	Specific	690.33	13.1	>sp|Q9H497|TOR3A_HUMAN Torsin-3A OS=Homo sapiens GN=TOR3A PE=1 SV=1	17603	Lumos_200513_41.42142.42142.3	controllerType=0 controllerNumber=1 scan=42142	66.7119	rs7224888
R.ISNN[+1702.581]FTGLEWDLNVR.L	HexNAc(2)Hex(8)	N[+1703]	1160.83	3	3480.47	3480.47	0	1.3	119	Specific	644.54	12.42	>sp|Q9H497|TOR3A_HUMAN Torsin-3A OS=Homo sapiens GN=TOR3A PE=1 SV=1	17603	Lumos_200513_50.42172.42172.3	controllerType=0 controllerNumber=1 scan=42172	66.6225	Mock transfected
R.ISNN[+1702.581]FTGLEWDLNVR.L	HexNAc(2)Hex(8)	N[+1703]	1160.83	3	3480.48	3480.47	0	2.4	119	Specific	668.64	14.03	>sp|Q9H497|TOR3A_HUMAN Torsin-3A OS=Homo sapiens GN=TOR3A PE=1 SV=1	17603	Lumos_200513_44.42253.42253.3	controllerType=0 controllerNumber=1 scan=42253	66.7876	rs148441237
R.QAIHVGN[+1378.476]QTFNDGTIVEK.Y	HexNAc(2)Hex(6)	N[+1378]	1117.16	3	3349.47	3349.47	0	1.4	340	Specific	581.65	12.22	>sp|Q9H3G5|CPVL_HUMAN Probable serine carboxypeptidase CPVL OS=Homo sapiens GN=CPVL PE=1 SV=2	8557	Lumos_200513_47.23344.23344.3	controllerType=0 controllerNumber=1 scan=23344	41.0082	B4GALNT2 WT
R.QAIHVGN[+1378.476]QTFNDGTIVEK.Y	HexNAc(2)Hex(6)	N[+1378]	1117.16	3	3349.47	3349.47	0	0.7	340	Specific	823.65	16.64	>sp|Q9H3G5|CPVL_HUMAN Probable serine carboxypeptidase CPVL OS=Homo sapiens GN=CPVL PE=1 SV=2	8557	Lumos_200513_50.23512.23512.3	controllerType=0 controllerNumber=1 scan=23512	41.1683	Mock transfected
R.QAIHVGN[+1378.476]QTFNDGTIVEK.Y	HexNAc(2)Hex(6)	N[+1378]	1117.16	3	3349.47	3349.47	0	0.9	340	Specific	677.33	14.52	>sp|Q9H3G5|CPVL_HUMAN Probable serine carboxypeptidase CPVL OS=Homo sapiens GN=CPVL PE=1 SV=2	8557	Lumos_200513_44.23583.23583.3	controllerType=0 controllerNumber=1 scan=23583	41.3212	rs148441237
R.QAIHVGN[+1054.370]QTFNDGTIVEK.Y	HexNAc(2)Hex(4)	N[+1054]	1009.13	3	3025.36	3025.36	0	0.5	340	Specific	752.66	15.66	>sp|Q9H3G5|CPVL_HUMAN Probable serine carboxypeptidase CPVL OS=Homo sapiens GN=CPVL PE=1 SV=2	8557	Lumos_200513_47.23642.23642.3	controllerType=0 controllerNumber=1 scan=23642	41.4123	B4GALNT2 WT
R.QAIHVGN[+1378.476]QTFNDGTIVEK.Y	HexNAc(2)Hex(6)	N[+1378]	1117.16	3	3349.47	3349.47	0	1.7	340	Specific	632.2	12.93	>sp|Q9H3G5|CPVL_HUMAN Probable serine carboxypeptidase CPVL OS=Homo sapiens GN=CPVL PE=1 SV=2	8557	Lumos_200513_41.23661.23661.3	controllerType=0 controllerNumber=1 scan=23661	41.5096	rs7224888
R.QAIHVGN[+1216.423]QTFNDGTIVEK.Y	HexNAc(2)Hex(5)	N[+1216]	1063.15	3	3187.42	3187.42	0	2.1	340	Specific	523.59	11.05	>sp|Q9H3G5|CPVL_HUMAN Probable serine carboxypeptidase CPVL OS=Homo sapiens GN=CPVL PE=1 SV=2	8557	Lumos_200513_44.23760.23760.3	controllerType=0 controllerNumber=1 scan=23760	41.562	rs148441237
R.QAIHVGN[+1216.423]QTFNDGTIVEK.Y	HexNAc(2)Hex(5)	N[+1216]	1063.15	3	3187.42	3187.42	0	2.1	340	Specific	512.78	10.52	>sp|Q9H3G5|CPVL_HUMAN Probable serine carboxypeptidase CPVL OS=Homo sapiens GN=CPVL PE=1 SV=2	8557	Lumos_200513_41.23813.23813.3	controllerType=0 controllerNumber=1 scan=23813	41.7154	rs7224888
R.QAIHVGN[+1378.476]QTFNDGTIVEK.Y	HexNAc(2)Hex(6)	N[+1378]	1117.16	3	3349.48	3349.47	0	2	340	Specific	667.6	13.46	>sp|Q9H3G5|CPVL_HUMAN Probable serine carboxypeptidase CPVL OS=Homo sapiens GN=CPVL PE=1 SV=2	8557	Lumos_200513_38.23882.23882.3	controllerType=0 controllerNumber=1 scan=23882	42.0099	rs61743617
R.QAIHVGN[+1054.370]QTFNDGTIVEK.Y	HexNAc(2)Hex(4)	N[+1054]	1009.13	3	3025.37	3025.36	0	1.2	340	Specific	726.59	14.92	>sp|Q9H3G5|CPVL_HUMAN Probable serine carboxypeptidase CPVL OS=Homo sapiens GN=CPVL PE=1 SV=2	8557	Lumos_200513_50.23922.23922.3	controllerType=0 controllerNumber=1 scan=23922	41.7276	Mock transfected
R.QAIHVGN[+1362.481]QTFNDGTIVEK.Y	HexNAc(2)Hex(5)Fuc(1)	N[+1362]	1111.83	3	3333.48	3333.47	0	2.4	340	Specific	441.39	9.19	>sp|Q9H3G5|CPVL_HUMAN Probable serine carboxypeptidase CPVL OS=Homo sapiens GN=CPVL PE=1 SV=2	8557	Lumos_200513_44.23935.23935.3	controllerType=0 controllerNumber=1 scan=23935	41.8002	rs148441237
R.QAIHVGN[+1054.370]QTFNDGTIVEK.Y	HexNAc(2)Hex(4)	N[+1054]	1009.13	3	3025.37	3025.36	0	2.3	340	Specific	822.18	17.53	>sp|Q9H3G5|CPVL_HUMAN Probable serine carboxypeptidase CPVL OS=Homo sapiens GN=CPVL PE=1 SV=2	8557	Lumos_200513_44.23959.23959.3	controllerType=0 controllerNumber=1 scan=23959	41.8306	rs148441237
R.QAIHVGN[+1362.481]QTFNDGTIVEK.Y	HexNAc(2)Hex(5)Fuc(1)	N[+1362]	1111.83	3	3333.48	3333.47	0	1.9	340	Specific	303.11	7.75	>sp|Q9H3G5|CPVL_HUMAN Probable serine carboxypeptidase CPVL OS=Homo sapiens GN=CPVL PE=1 SV=2	8557	Lumos_200513_41.23988.23988.3	controllerType=0 controllerNumber=1 scan=23988	41.9534	rs7224888
R.QAIHVGN[+1216.423]QTFNDGTIVEK.Y	HexNAc(2)Hex(5)	N[+1216]	1063.14	3	3187.42	3187.42	0	1.8	340	Specific	698.8	13.46	>sp|Q9H3G5|CPVL_HUMAN Probable serine carboxypeptidase CPVL OS=Homo sapiens GN=CPVL PE=1 SV=2	8557	Lumos_200513_38.24003.24003.3	controllerType=0 controllerNumber=1 scan=24003	42.176	rs61743617
R.QAIHVGN[+1054.370]QTFNDGTIVEK.Y	HexNAc(2)Hex(4)	N[+1054]	1009.13	3	3025.37	3025.36	0	2.7	340	Specific	844.83	16.97	>sp|Q9H3G5|CPVL_HUMAN Probable serine carboxypeptidase CPVL OS=Homo sapiens GN=CPVL PE=1 SV=2	8557	Lumos_200513_41.24004.24004.3	controllerType=0 controllerNumber=1 scan=24004	41.9737	rs7224888
R.QAIHVGN[+1200.428]QTFNDGTIVEK.Y	HexNAc(2)Hex(4)Fuc(1)	N[+1200]	1057.82	3	3171.43	3171.42	0	3.2	340	Specific	447.41	8.23	>sp|Q9H3G5|CPVL_HUMAN Probable serine carboxypeptidase CPVL OS=Homo sapiens GN=CPVL PE=1 SV=2	8557	Lumos_200513_44.24092.24092.3	controllerType=0 controllerNumber=1 scan=24092	42.0123	rs148441237
R.QAIHVGN[+1362.481]QTFNDGTIVEK.Y	HexNAc(2)Hex(5)Fuc(1)	N[+1362]	1111.83	3	3333.48	3333.47	0	2.2	340	Specific	622.6	12.46	>sp|Q9H3G5|CPVL_HUMAN Probable serine carboxypeptidase CPVL OS=Homo sapiens GN=CPVL PE=1 SV=2	8557	Lumos_200513_38.24139.24139.3	controllerType=0 controllerNumber=1 scan=24139	42.362	rs61743617
R.QAIHVGN[+1054.370]QTFNDGTIVEK.Y	HexNAc(2)Hex(4)	N[+1054]	1009.13	3	3025.37	3025.36	0	2.4	340	Specific	719.7	14.46	>sp|Q9H3G5|CPVL_HUMAN Probable serine carboxypeptidase CPVL OS=Homo sapiens GN=CPVL PE=1 SV=2	8557	Lumos_200513_38.24180.24180.3	controllerType=0 controllerNumber=1 scan=24180	42.4172	rs61743617
K.SYAGFLTVN[+1378.476]K.T	HexNAc(2)Hex(6)	N[+1378]	1239.53	2	2478.06	2478.05	0	1.6	73	Specific	494.45	8.09	>sp|Q9H3G5|CPVL_HUMAN Probable serine carboxypeptidase CPVL OS=Homo sapiens GN=CPVL PE=1 SV=2	8557	Lumos_200513_50.25185.25185.2	controllerType=0 controllerNumber=1 scan=25185	43.4441	Mock transfected
K.SYAGFLTVN[+1378.476]K.T	HexNAc(2)Hex(6)	N[+1378]	1239.53	2	2478.06	2478.05	0	1.1	73	Specific	489.4	8.59	>sp|Q9H3G5|CPVL_HUMAN Probable serine carboxypeptidase CPVL OS=Homo sapiens GN=CPVL PE=1 SV=2	8557	Lumos_200513_44.25268.25268.2	controllerType=0 controllerNumber=1 scan=25268	43.6141	rs148441237
K.SYAGFLTVN[+1378.476]K.T	HexNAc(2)Hex(6)	N[+1378]	1239.53	2	2478.06	2478.05	0	1.7	73	Specific	479.52	7.26	>sp|Q9H3G5|CPVL_HUMAN Probable serine carboxypeptidase CPVL OS=Homo sapiens GN=CPVL PE=1 SV=2	8557	Lumos_200513_41.25393.25393.2	controllerType=0 controllerNumber=1 scan=25393	43.8636	rs7224888
K.SYAGFLTVN[+1378.476]K.T	HexNAc(2)Hex(6)	N[+1378]	1239.53	2	2478.06	2478.05	0	2.6	73	Specific	470.8	7.24	>sp|Q9H3G5|CPVL_HUMAN Probable serine carboxypeptidase CPVL OS=Homo sapiens GN=CPVL PE=1 SV=2	8557	Lumos_200513_38.25585.25585.2	controllerType=0 controllerNumber=1 scan=25585	44.33	rs61743617
K.SYAGFLTVN[+1216.423]K.T	HexNAc(2)Hex(5)	N[+1216]	1158.51	2	2316.01	2316	0	3.4	73	Specific	595.5	10.15	>sp|Q9H3G5|CPVL_HUMAN Probable serine carboxypeptidase CPVL OS=Homo sapiens GN=CPVL PE=1 SV=2	8557	Lumos_200513_38.25859.25859.2	controllerType=0 controllerNumber=1 scan=25859	44.704	rs61743617
K.ILGDKVN[+1864.634]NTAVIEK.Q	HexNAc(2)Hex(9)	N[+1865]	1126.84	3	3378.5	3378.49	0	3.3	545	Specific	942.4	17.85	>sp|Q9H330|TM245_HUMAN Transmembrane protein 245 OS=Homo sapiens GN=TMEM245 PE=1 SV=2	18865	Lumos_200513_38.15353.15353.3	controllerType=0 controllerNumber=1 scan=15353	30.3549	rs61743617
K.ILGDKVN[+1702.581]NTAVIEK.Q	HexNAc(2)Hex(8)	N[+1703]	1072.82	3	3216.45	3216.44	0	3.1	545	Specific	642.2	10.18	>sp|Q9H330|TM245_HUMAN Transmembrane protein 245 OS=Homo sapiens GN=TMEM245 PE=1 SV=2	18865	Lumos_200513_38.15482.15482.3	controllerType=0 controllerNumber=1 scan=15482	30.5317	rs61743617
K.FN[+1378.476]SSSSSLEEK.I	HexNAc(2)Hex(6)	N[+1378]	1297.02	2	2593.03	2593.03	0	2.2	192	Specific	428.55	7.66	>sp|Q9H173|SIL1_HUMAN Nucleotide exchange factor SIL1 OS=Homo sapiens GN=SIL1 PE=1 SV=1	1259	Lumos_200513_41.8369.8369.2	controllerType=0 controllerNumber=1 scan=8369	20.6297	rs7224888
K.FN[+1378.476]SSSSSLEEK.I	HexNAc(2)Hex(6)	N[+1378]	1297.02	2	2593.03	2593.03	0	0.7	192	Specific	654.9	12.04	>sp|Q9H173|SIL1_HUMAN Nucleotide exchange factor SIL1 OS=Homo sapiens GN=SIL1 PE=1 SV=1	1259	Lumos_200513_38.8439.8439.3	controllerType=0 controllerNumber=1 scan=8439	20.8691	rs61743617
R.VFPYISAMVNN[+1702.581]GSLSYDHER.D	HexNAc(2)Hex(8)	N[+1703]	1334.56	3	4001.67	4001.66	0	1.9	171	Specific	742.27	15.12	>sp|Q9H0V9|LMA2L_HUMAN VIP36-like protein OS=Homo sapiens GN=LMAN2L PE=1 SV=1	3789	Lumos_200513_41.38600.38600.3	controllerType=0 controllerNumber=1 scan=38600	61.8924	rs7224888
R.VFPYISAMVNN[+1702.581]GSLSYDHER.D	HexNAc(2)Hex(8)	N[+1703]	1334.56	3	4001.66	4001.66	0	0.1	171	Specific	655.77	13.85	>sp|Q9H0V9|LMA2L_HUMAN VIP36-like protein OS=Homo sapiens GN=LMAN2L PE=1 SV=1	3789	Lumos_200513_44.38635.38635.3	controllerType=0 controllerNumber=1 scan=38635	61.8648	rs148441237
R.VFPYISAMVNN[+1540.529]GSLSYDHER.D	HexNAc(2)Hex(7)	N[+1541]	1280.54	3	3839.62	3839.61	0	2.1	171	Specific	533.3	9.96	>sp|Q9H0V9|LMA2L_HUMAN VIP36-like protein OS=Homo sapiens GN=LMAN2L PE=1 SV=1	3789	Lumos_200513_38.38716.38716.3	controllerType=0 controllerNumber=1 scan=38716	62.2485	rs61743617
R.VFPYISAMVNN[+1540.529]GSLSYDHER.D	HexNAc(2)Hex(7)	N[+1541]	1280.54	3	3839.61	3839.61	0	0.3	171	Specific	357.58	7.52	>sp|Q9H0V9|LMA2L_HUMAN VIP36-like protein OS=Homo sapiens GN=LMAN2L PE=1 SV=1	3789	Lumos_200513_50.38731.38731.3	controllerType=0 controllerNumber=1 scan=38731	61.9377	Mock transfected
R.VFPYISAMVNN[+1378.476]GSLSYDHER.D	HexNAc(2)Hex(6)	N[+1378]	1226.53	3	3677.57	3677.56	0	3	171	Specific	306.64	6.81	>sp|Q9H0V9|LMA2L_HUMAN VIP36-like protein OS=Homo sapiens GN=LMAN2L PE=1 SV=1	3789	Lumos_200513_47.38775.38775.3	controllerType=0 controllerNumber=1 scan=38775	62.058	B4GALNT2 WT
R.VFPYISAMVNN[+1702.581]GSLSYDHER.D	HexNAc(2)Hex(8)	N[+1703]	1334.56	3	4001.68	4001.66	0	3.8	171	Specific	452.3	7.64	>sp|Q9H0V9|LMA2L_HUMAN VIP36-like protein OS=Homo sapiens GN=LMAN2L PE=1 SV=1	3789	Lumos_200513_38.38863.38863.3	controllerType=0 controllerNumber=1 scan=38863	62.4489	rs61743617
R.VFPYISAMVNN[+1378.476]GSLSYDHER.D	HexNAc(2)Hex(6)	N[+1378]	1226.53	3	3677.57	3677.56	0	2.4	171	Specific	379.1	7.63	>sp|Q9H0V9|LMA2L_HUMAN VIP36-like protein OS=Homo sapiens GN=LMAN2L PE=1 SV=1	3789	Lumos_200513_38.39071.39071.3	controllerType=0 controllerNumber=1 scan=39071	62.739	rs61743617
K.N[+2596.952]NSNDIVNAIMELTV.-	HexNAc(8)Hex(6)	N[+2597]	849.358	5	4242.76	4243.76	-1	1	201	CRagged	391.7	6	>sp|Q9H009|NACA2_HUMAN Nascent polypeptide-associated complex subunit alpha-2 OS=Homo sapiens GN=NACA2 PE=1 SV=1	6169	Lumos_200513_38.55108.55108.2	controllerType=0 controllerNumber=1 scan=55108	86.3394	rs61743617
R.N[+1378.476]YSDTPPTSK.S	HexNAc(2)Hex(6)	N[+1378]	1244.5	2	2487.99	2487.99	0	1.9	81	Specific	494.61	8.23	>sp|Q9GZX9|TWSG1_HUMAN Twisted gastrulation protein homolog 1 OS=Homo sapiens GN=TWSG1 PE=1 SV=1	18592	Lumos_200513_41.4703.4703.2	controllerType=0 controllerNumber=1 scan=4703	15.5325	rs7224888
R.N[+1378.476]YSDTPPTSK.S	HexNAc(2)Hex(6)	N[+1378]	1244.5	2	2487.99	2487.99	0	2.9	81	Specific	623	11.52	>sp|Q9GZX9|TWSG1_HUMAN Twisted gastrulation protein homolog 1 OS=Homo sapiens GN=TWSG1 PE=1 SV=1	18592	Lumos_200513_38.4856.4856.2	controllerType=0 controllerNumber=1 scan=4856	15.8216	rs61743617
R.VQEVLN[+1694.603]GTEVNLQHLTALVDC[+45.988]R.S	HexNAc(3)Hex(4)Fuc(1)NeuAc(1)	C[+46], N[+1695]	1048.47	4	4190.86	4191.86	-1	2.3	346	Specific	322.12	5.06	>sp|Q9C0H2|TTYH3_HUMAN Protein tweety homolog 3 OS=Homo sapiens GN=TTYH3 PE=1 SV=3	19333	Lumos_200513_44.52408.52408.4	controllerType=0 controllerNumber=1 scan=52408	80.8106	rs148441237
R.FQLLN[+3372.190]FSSSELK.V	HexNAc(6)Hex(7)Fuc(1)NeuAc(3)	N[+3372]	1595.65	3	4784.94	4784.93	0	1.7	97	Specific	373.79	6.81	>sp|Q9BY67|CADM1_HUMAN Cell adhesion molecule 1 OS=Homo sapiens GN=CADM1 PE=1 SV=2	9741	Lumos_200513_50.51166.51166.3	controllerType=0 controllerNumber=1 scan=51166	79.0045	Mock transfected
K.DSSGN[+1702.581]ETHFTGNEVGFFKPISC[+45.988]R.N	HexNAc(2)Hex(8)	C[+46], N[+1703]	1070.19	4	4277.72	4277.72	0	1.3	92	Specific	480	9.02	>sp|Q9BX74|TM2D1_HUMAN TM2 domain-containing protein 1 OS=Homo sapiens GN=TM2D1 PE=1 SV=1	17874	Lumos_200513_47.35319.35319.4	controllerType=0 controllerNumber=1 scan=35319	57.3451	B4GALNT2 WT
K.DSSGN[+1702.581]ETHFTGNEVGFFKPISC[+45.988]R.N	HexNAc(2)Hex(8)	C[+46], N[+1703]	1070.18	4	4277.71	4277.72	0	-0.5	92	Specific	602.42	10.52	>sp|Q9BX74|TM2D1_HUMAN TM2 domain-containing protein 1 OS=Homo sapiens GN=TM2D1 PE=1 SV=1	17874	Lumos_200513_44.35359.35359.4	controllerType=0 controllerNumber=1 scan=35359	57.4016	rs148441237
K.DSSGN[+1702.581]ETHFTGNEVGFFKPISC[+45.988]R.N	HexNAc(2)Hex(8)	C[+46], N[+1703]	1070.19	4	4277.72	4277.72	0	1.1	92	Specific	570.01	8.46	>sp|Q9BX74|TM2D1_HUMAN TM2 domain-containing protein 1 OS=Homo sapiens GN=TM2D1 PE=1 SV=1	17874	Lumos_200513_41.35434.35434.4	controllerType=0 controllerNumber=1 scan=35434	57.5788	rs7224888
K.DSSGN[+1702.581]ETHFTGNEVGFFKPISC[+45.988]R.N	HexNAc(2)Hex(8)	C[+46], N[+1703]	1070.19	4	4277.73	4277.72	0	2.5	92	Specific	573.4	10.43	>sp|Q9BX74|TM2D1_HUMAN TM2 domain-containing protein 1 OS=Homo sapiens GN=TM2D1 PE=1 SV=1	17874	Lumos_200513_38.35705.35705.4	controllerType=0 controllerNumber=1 scan=35705	58.1364	rs61743617
R.FTFTSHTPGEHQIC[+45.988]LHSN[+1702.581]STK.F	HexNAc(2)Hex(8)	C[+46], N[+1703]	1030.93	4	4120.68	4120.68	0	1.1	108	Specific	877.81	17.91	>sp|Q9BVK6|TMED9_HUMAN Transmembrane emp24 domain-containing protein 9 OS=Homo sapiens GN=TMED9 PE=1 SV=2	17265	Lumos_200513_47.19165.19165.4	controllerType=0 controllerNumber=1 scan=19165	35.3104	B4GALNT2 WT
R.FTFTSHTPGEHQIC[+45.988]LHSN[+1378.476]STK.F	HexNAc(2)Hex(6)	C[+46], N[+1378]	1266.2	3	3796.59	3796.57	0	3.4	108	Specific	705.43	14.01	>sp|Q9BVK6|TMED9_HUMAN Transmembrane emp24 domain-containing protein 9 OS=Homo sapiens GN=TMED9 PE=1 SV=2	17265	Lumos_200513_47.19370.19370.3	controllerType=0 controllerNumber=1 scan=19370	35.5865	B4GALNT2 WT
R.FTFTSHTPGEHQIC[+45.988]LHSN[+1702.581]STK.F	HexNAc(2)Hex(8)	C[+46], N[+1703]	824.942	5	4120.68	4120.68	0	0.7	108	Specific	663.16	13.94	>sp|Q9BVK6|TMED9_HUMAN Transmembrane emp24 domain-containing protein 9 OS=Homo sapiens GN=TMED9 PE=1 SV=2	17265	Lumos_200513_50.19440.19440.5	controllerType=0 controllerNumber=1 scan=19440	35.6178	Mock transfected
R.FTFTSHTPGEHQIC[+45.988]LHSN[+1702.581]STK.F	HexNAc(2)Hex(8)	C[+46], N[+1703]	1030.93	4	4120.68	4120.68	0	1.7	108	Specific	726.03	15.33	>sp|Q9BVK6|TMED9_HUMAN Transmembrane emp24 domain-containing protein 9 OS=Homo sapiens GN=TMED9 PE=1 SV=2	17265	Lumos_200513_44.19511.19511.4	controllerType=0 controllerNumber=1 scan=19511	35.7706	rs148441237
R.FTFTSHTPGEHQIC[+45.988]LHSN[+1241.454]STK.F	HexNAc(3)Hex(3)Fuc(1)	C[+46], N[+1241]	915.646	4	3659.56	3659.55	0	2.6	108	Specific	469.62	8.42	>sp|Q9BVK6|TMED9_HUMAN Transmembrane emp24 domain-containing protein 9 OS=Homo sapiens GN=TMED9 PE=1 SV=2	17265	Lumos_200513_47.19569.19569.5	controllerType=0 controllerNumber=1 scan=19569	35.8587	B4GALNT2 WT
R.FTFTSHTPGEHQIC[+45.988]LHSN[+1540.529]STK.F	HexNAc(2)Hex(7)	C[+46], N[+1541]	990.413	4	3958.63	3958.62	0	1.5	108	Specific	632.74	12.82	>sp|Q9BVK6|TMED9_HUMAN Transmembrane emp24 domain-containing protein 9 OS=Homo sapiens GN=TMED9 PE=1 SV=2	17265	Lumos_200513_50.19579.19579.4	controllerType=0 controllerNumber=1 scan=19579	35.8072	Mock transfected
R.FTFTSHTPGEHQIC[+45.988]LHSN[+1444.534]STK.F	HexNAc(4)Hex(3)Fuc(1)	C[+46], N[+1445]	1288.22	3	3862.63	3862.63	0	1.2	108	Specific	695.97	13.81	>sp|Q9BVK6|TMED9_HUMAN Transmembrane emp24 domain-containing protein 9 OS=Homo sapiens GN=TMED9 PE=1 SV=2	17265	Lumos_200513_47.19600.19600.3	controllerType=0 controllerNumber=1 scan=19600	35.9013	B4GALNT2 WT
R.FTFTSHTPGEHQIC[+45.988]LHSN[+1378.476]STK.F	HexNAc(2)Hex(6)	C[+46], N[+1378]	949.9	4	3796.58	3796.57	0	1.8	108	Specific	756.58	15.9	>sp|Q9BVK6|TMED9_HUMAN Transmembrane emp24 domain-containing protein 9 OS=Homo sapiens GN=TMED9 PE=1 SV=2	17265	Lumos_200513_50.19650.19650.4	controllerType=0 controllerNumber=1 scan=19650	35.9037	Mock transfected
R.FTFTSHTPGEHQIC[+45.988]LHSN[+1702.581]STK.F	HexNAc(2)Hex(8)	C[+46], N[+1703]	1030.93	4	4120.69	4120.68	0	1.8	108	Specific	881.43	17.69	>sp|Q9BVK6|TMED9_HUMAN Transmembrane emp24 domain-containing protein 9 OS=Homo sapiens GN=TMED9 PE=1 SV=2	17265	Lumos_200513_41.19676.19676.4	controllerType=0 controllerNumber=1 scan=19676	36.075	rs7224888
R.FTFTSHTPGEHQIC[+45.988]LHSN[+1540.529]STK.F	HexNAc(2)Hex(7)	C[+46], N[+1541]	990.414	4	3958.63	3958.62	0	2.5	108	Specific	751.3	16.22	>sp|Q9BVK6|TMED9_HUMAN Transmembrane emp24 domain-containing protein 9 OS=Homo sapiens GN=TMED9 PE=1 SV=2	17265	Lumos_200513_44.19698.19698.4	controllerType=0 controllerNumber=1 scan=19698	36.0238	rs148441237
R.FTFTSHTPGEHQIC[+45.988]LHSN[+1216.423]STK.F	HexNAc(2)Hex(5)	C[+46], N[+1216]	909.387	4	3634.53	3634.52	0	1.5	108	Specific	308.4	6.1	>sp|Q9BVK6|TMED9_HUMAN Transmembrane emp24 domain-containing protein 9 OS=Homo sapiens GN=TMED9 PE=1 SV=2	17265	Lumos_200513_47.19712.19712.4	controllerType=0 controllerNumber=1 scan=19712	36.053	B4GALNT2 WT
R.FTFTSHTPGEHQIC[+45.988]LHSN[+1864.634]STK.F	HexNAc(2)Hex(9)	C[+46], N[+1865]	1071.44	4	4282.74	4282.73	0	2.7	108	Specific	435.83	6.95	>sp|Q9BVK6|TMED9_HUMAN Transmembrane emp24 domain-containing protein 9 OS=Homo sapiens GN=TMED9 PE=1 SV=2	17265	Lumos_200513_41.19715.19715.4	controllerType=0 controllerNumber=1 scan=19715	36.1277	rs7224888
R.FTFTSHTPGEHQIC[+45.988]LHSN[+1378.476]STK.F	HexNAc(2)Hex(6)	C[+46], N[+1378]	949.901	4	3796.58	3796.57	0	2.3	108	Specific	777.32	16.22	>sp|Q9BVK6|TMED9_HUMAN Transmembrane emp24 domain-containing protein 9 OS=Homo sapiens GN=TMED9 PE=1 SV=2	17265	Lumos_200513_44.19733.19733.4	controllerType=0 controllerNumber=1 scan=19733	36.0714	rs148441237
R.FTFTSHTPGEHQIC[+45.988]LHSN[+1540.529]STK.F	HexNAc(2)Hex(7)	C[+46], N[+1541]	990.414	4	3958.64	3958.62	0	2.7	108	Specific	858.2	17.54	>sp|Q9BVK6|TMED9_HUMAN Transmembrane emp24 domain-containing protein 9 OS=Homo sapiens GN=TMED9 PE=1 SV=2	17265	Lumos_200513_41.19765.19765.4	controllerType=0 controllerNumber=1 scan=19765	36.1943	rs7224888
R.FTFTSHTPGEHQIC[+45.988]LHSN[+1444.534]STK.F	HexNAc(4)Hex(3)Fuc(1)	C[+46], N[+1445]	966.414	4	3862.64	3862.63	0	1.3	108	Specific	489.59	8.81	>sp|Q9BVK6|TMED9_HUMAN Transmembrane emp24 domain-containing protein 9 OS=Homo sapiens GN=TMED9 PE=1 SV=2	17265	Lumos_200513_50.19783.19783.4	controllerType=0 controllerNumber=1 scan=19783	36.082	Mock transfected
R.FTFTSHTPGEHQIC[+45.988]LHSN[+1647.613]STK.F	HexNAc(5)Hex(3)Fuc(1)	C[+46], N[+1648]	1017.18	4	4065.72	4065.71	0	2.1	108	Specific	361.8	7.36	>sp|Q9BVK6|TMED9_HUMAN Transmembrane emp24 domain-containing protein 9 OS=Homo sapiens GN=TMED9 PE=1 SV=2	17265	Lumos_200513_44.19872.19872.4	controllerType=0 controllerNumber=1 scan=19872	36.2607	rs148441237
R.FTFTSHTPGEHQIC[+45.988]LHSN[+1378.476]STK.F	HexNAc(2)Hex(6)	C[+46], N[+1378]	949.901	4	3796.58	3796.57	0	2.5	108	Specific	829.77	16.54	>sp|Q9BVK6|TMED9_HUMAN Transmembrane emp24 domain-containing protein 9 OS=Homo sapiens GN=TMED9 PE=1 SV=2	17265	Lumos_200513_41.19887.19887.4	controllerType=0 controllerNumber=1 scan=19887	36.3621	rs7224888
R.FTFTSHTPGEHQIC[+45.988]LHSN[+1702.581]STK.F	HexNAc(2)Hex(8)	C[+46], N[+1703]	1030.93	4	4120.69	4120.68	0	2.3	108	Specific	939.2	18.01	>sp|Q9BVK6|TMED9_HUMAN Transmembrane emp24 domain-containing protein 9 OS=Homo sapiens GN=TMED9 PE=1 SV=2	17265	Lumos_200513_38.19917.19917.4	controllerType=0 controllerNumber=1 scan=19917	36.6003	rs61743617
R.FTFTSHTPGEHQIC[+45.988]LHSN[+1241.454]STK.F	HexNAc(3)Hex(3)Fuc(1)	C[+46], N[+1241]	915.644	4	3659.55	3659.55	0	1	108	Specific	391.5	7.61	>sp|Q9BVK6|TMED9_HUMAN Transmembrane emp24 domain-containing protein 9 OS=Homo sapiens GN=TMED9 PE=1 SV=2	17265	Lumos_200513_50.19935.19935.5	controllerType=0 controllerNumber=1 scan=19935	36.2911	Mock transfected
R.FTFTSHTPGEHQIC[+45.988]LHSN[+2157.783]STK.F	HexNAc(6)Hex(4)NeuAc(1)	C[+46], N[+2158]	915.785	5	4574.9	4575.88	-1	4.9	108	Specific	323.38	4.91	>sp|Q9BVK6|TMED9_HUMAN Transmembrane emp24 domain-containing protein 9 OS=Homo sapiens GN=TMED9 PE=1 SV=2	17265	Lumos_200513_50.19935.19935.5	controllerType=0 controllerNumber=1 scan=19935	36.2911	Mock transfected
R.FTFTSHTPGEHQIC[+45.988]LHSN[+1647.613]STK.F	HexNAc(5)Hex(3)Fuc(1)	C[+46], N[+1648]	1017.19	4	4065.72	4065.71	0	2.2	108	Specific	632.81	12.69	>sp|Q9BVK6|TMED9_HUMAN Transmembrane emp24 domain-containing protein 9 OS=Homo sapiens GN=TMED9 PE=1 SV=2	17265	Lumos_200513_41.19959.19959.4	controllerType=0 controllerNumber=1 scan=19959	36.4599	rs7224888
R.FTFTSHTPGEHQIC[+45.988]LHSN[+1216.423]STK.F	HexNAc(2)Hex(5)	C[+46], N[+1216]	909.385	4	3634.52	3634.52	0	0.1	108	Specific	789.8	13.54	>sp|Q9BVK6|TMED9_HUMAN Transmembrane emp24 domain-containing protein 9 OS=Homo sapiens GN=TMED9 PE=1 SV=2	17265	Lumos_200513_38.19998.19998.4	controllerType=0 controllerNumber=1 scan=19998	36.7094	rs61743617
R.FTFTSHTPGEHQIC[+45.988]LHSN[+1216.423]STK.F	HexNAc(2)Hex(5)	C[+46], N[+1216]	1212.18	3	3634.52	3634.52	0	0.6	108	Specific	555.34	10.4	>sp|Q9BVK6|TMED9_HUMAN Transmembrane emp24 domain-containing protein 9 OS=Homo sapiens GN=TMED9 PE=1 SV=2	17265	Lumos_200513_44.20023.20023.3	controllerType=0 controllerNumber=1 scan=20023	36.4652	rs148441237
R.FTFTSHTPGEHQIC[+45.988]LHSN[+1241.454]STK.F	HexNAc(3)Hex(3)Fuc(1)	C[+46], N[+1241]	915.645	4	3659.56	3659.55	0	2	108	Specific	413.08	10.35	>sp|Q9BVK6|TMED9_HUMAN Transmembrane emp24 domain-containing protein 9 OS=Homo sapiens GN=TMED9 PE=1 SV=2	17265	Lumos_200513_44.20047.20047.5	controllerType=0 controllerNumber=1 scan=20047	36.4998	rs148441237
R.FTFTSHTPGEHQIC[+45.988]LHSN[+1444.534]STK.F	HexNAc(4)Hex(3)Fuc(1)	C[+46], N[+1445]	1288.22	3	3862.64	3862.63	0	1.8	108	Specific	600.73	13.23	>sp|Q9BVK6|TMED9_HUMAN Transmembrane emp24 domain-containing protein 9 OS=Homo sapiens GN=TMED9 PE=1 SV=2	17265	Lumos_200513_44.20062.20062.3	controllerType=0 controllerNumber=1 scan=20062	36.5188	rs148441237
R.FTFTSHTPGEHQIC[+45.988]LHSN[+1540.529]STK.F	HexNAc(2)Hex(7)	C[+46], N[+1541]	792.533	5	3958.64	3958.62	0	3	108	Specific	466.6	9.45	>sp|Q9BVK6|TMED9_HUMAN Transmembrane emp24 domain-containing protein 9 OS=Homo sapiens GN=TMED9 PE=1 SV=2	17265	Lumos_200513_38.20085.20085.5	controllerType=0 controllerNumber=1 scan=20085	36.83	rs61743617
R.FTFTSHTPGEHQIC[+45.988]LHSN[+1647.613]STK.F	HexNAc(5)Hex(3)Fuc(1)	C[+46], N[+1648]	1017.19	4	4065.72	4065.71	0	2.7	108	Specific	633.8	11.99	>sp|Q9BVK6|TMED9_HUMAN Transmembrane emp24 domain-containing protein 9 OS=Homo sapiens GN=TMED9 PE=1 SV=2	17265	Lumos_200513_38.20127.20127.4	controllerType=0 controllerNumber=1 scan=20127	36.8864	rs61743617
R.FTFTSHTPGEHQIC[+45.988]LHSN[+1444.534]STK.F	HexNAc(4)Hex(3)Fuc(1)	C[+46], N[+1445]	1288.22	3	3862.64	3862.63	0	2.7	108	Specific	559.79	10.02	>sp|Q9BVK6|TMED9_HUMAN Transmembrane emp24 domain-containing protein 9 OS=Homo sapiens GN=TMED9 PE=1 SV=2	17265	Lumos_200513_41.20141.20141.3	controllerType=0 controllerNumber=1 scan=20141	36.7071	rs7224888
R.FTFTSHTPGEHQIC[+45.988]LHSN[+1378.476]STK.F	HexNAc(2)Hex(6)	C[+46], N[+1378]	949.901	4	3796.58	3796.57	0	2.7	108	Specific	806.4	15.99	>sp|Q9BVK6|TMED9_HUMAN Transmembrane emp24 domain-containing protein 9 OS=Homo sapiens GN=TMED9 PE=1 SV=2	17265	Lumos_200513_38.20194.20194.4	controllerType=0 controllerNumber=1 scan=20194	36.9779	rs61743617
R.FTFTSHTPGEHQIC[+45.988]LHSN[+1241.454]STK.F	HexNAc(3)Hex(3)Fuc(1)	C[+46], N[+1241]	915.645	4	3659.56	3659.55	0	2	108	Specific	454.13	8.28	>sp|Q9BVK6|TMED9_HUMAN Transmembrane emp24 domain-containing protein 9 OS=Homo sapiens GN=TMED9 PE=1 SV=2	17265	Lumos_200513_41.20204.20204.5	controllerType=0 controllerNumber=1 scan=20204	36.7937	rs7224888
R.FTFTSHTPGEHQIC[+45.988]LHSN[+1216.423]STK.F	HexNAc(2)Hex(5)	C[+46], N[+1216]	909.387	4	3634.53	3634.52	0	2.1	108	Specific	694.62	13.69	>sp|Q9BVK6|TMED9_HUMAN Transmembrane emp24 domain-containing protein 9 OS=Homo sapiens GN=TMED9 PE=1 SV=2	17265	Lumos_200513_41.20213.20213.4	controllerType=0 controllerNumber=1 scan=20213	36.8055	rs7224888
R.FTFTSHTPGEHQIC[+45.988]LHSN[+1241.454]STK.F	HexNAc(3)Hex(3)Fuc(1)	C[+46], N[+1241]	915.645	4	3659.56	3659.55	0	2	108	Specific	563	9.78	>sp|Q9BVK6|TMED9_HUMAN Transmembrane emp24 domain-containing protein 9 OS=Homo sapiens GN=TMED9 PE=1 SV=2	17265	Lumos_200513_38.20263.20263.5	controllerType=0 controllerNumber=1 scan=20263	37.0719	rs61743617
R.FTFTSHTPGEHQIC[+45.988]LHSN[+1444.534]STK.F	HexNAc(4)Hex(3)Fuc(1)	C[+46], N[+1445]	773.333	5	3862.64	3862.63	0	1.7	108	Specific	530.7	9.71	>sp|Q9BVK6|TMED9_HUMAN Transmembrane emp24 domain-containing protein 9 OS=Homo sapiens GN=TMED9 PE=1 SV=2	17265	Lumos_200513_38.20296.20296.5	controllerType=0 controllerNumber=1 scan=20296	37.117	rs61743617
R.SAN[+1864.634]STLAQALHWTR.S	HexNAc(2)Hex(9)	N[+1865]	1140.82	3	3420.44	3420.43	0	2	614	Specific	671.22	13.71	>sp|Q9BU23|LMF2_HUMAN Lipase maturation factor 2 OS=Homo sapiens GN=LMF2 PE=1 SV=2	6631	Lumos_200513_47.28704.28704.3	controllerType=0 controllerNumber=1 scan=28704	48.3275	B4GALNT2 WT
R.SAN[+1864.634]STLAQALHWTR.S	HexNAc(2)Hex(9)	N[+1865]	1140.82	3	3420.44	3420.43	0	1.9	614	Specific	749.78	14.59	>sp|Q9BU23|LMF2_HUMAN Lipase maturation factor 2 OS=Homo sapiens GN=LMF2 PE=1 SV=2	6631	Lumos_200513_50.28999.28999.3	controllerType=0 controllerNumber=1 scan=28999	48.6758	Mock transfected
R.SAN[+1864.634]STLAQALHWTR.S	HexNAc(2)Hex(9)	N[+1865]	1140.82	3	3420.44	3420.43	0	1.3	614	Specific	768.95	16.1	>sp|Q9BU23|LMF2_HUMAN Lipase maturation factor 2 OS=Homo sapiens GN=LMF2 PE=1 SV=2	6631	Lumos_200513_44.29012.29012.3	controllerType=0 controllerNumber=1 scan=29012	48.7338	rs148441237
R.SAN[+2026.687]STLAQALHWTR.S	HexNAc(2)Hex(10)	N[+2027]	1194.83	3	3582.49	3582.48	0	0.1	614	Specific	434.33	7.72	>sp|Q9BU23|LMF2_HUMAN Lipase maturation factor 2 OS=Homo sapiens GN=LMF2 PE=1 SV=2	6631	Lumos_200513_44.29044.29044.3	controllerType=0 controllerNumber=1 scan=29044	48.7778	rs148441237
R.SAN[+1540.529]STLAQALHWTR.S	HexNAc(2)Hex(7)	N[+1541]	1032.78	3	3096.33	3096.33	0	0.4	614	Specific	460.06	7.44	>sp|Q9BU23|LMF2_HUMAN Lipase maturation factor 2 OS=Homo sapiens GN=LMF2 PE=1 SV=2	6631	Lumos_200513_47.29056.29056.3	controllerType=0 controllerNumber=1 scan=29056	48.8078	B4GALNT2 WT
R.SAN[+1864.634]STLAQALHWTR.S	HexNAc(2)Hex(9)	N[+1865]	1140.82	3	3420.44	3420.43	0	1.1	614	Specific	780.43	15.29	>sp|Q9BU23|LMF2_HUMAN Lipase maturation factor 2 OS=Homo sapiens GN=LMF2 PE=1 SV=2	6631	Lumos_200513_41.29163.29163.3	controllerType=0 controllerNumber=1 scan=29163	49.0122	rs7224888
R.SAN[+1702.581]STLAQALHWTR.S	HexNAc(2)Hex(8)	N[+1703]	1086.8	3	3258.38	3258.38	0	0.6	614	Specific	305.51	6.55	>sp|Q9BU23|LMF2_HUMAN Lipase maturation factor 2 OS=Homo sapiens GN=LMF2 PE=1 SV=2	6631	Lumos_200513_44.29211.29211.2	controllerType=0 controllerNumber=1 scan=29211	49.0096	rs148441237
R.SAN[+1864.634]STLAQALHWTR.S	HexNAc(2)Hex(9)	N[+1865]	1140.82	3	3420.44	3420.43	0	3	614	Specific	807.3	15.94	>sp|Q9BU23|LMF2_HUMAN Lipase maturation factor 2 OS=Homo sapiens GN=LMF2 PE=1 SV=2	6631	Lumos_200513_38.29303.29303.3	controllerType=0 controllerNumber=1 scan=29303	49.4086	rs61743617
R.SAN[+1540.529]STLAQALHWTR.S	HexNAc(2)Hex(7)	N[+1541]	1032.78	3	3096.33	3096.33	0	1.4	614	Specific	500.59	10.51	>sp|Q9BU23|LMF2_HUMAN Lipase maturation factor 2 OS=Homo sapiens GN=LMF2 PE=1 SV=2	6631	Lumos_200513_44.29311.29311.3	controllerType=0 controllerNumber=1 scan=29311	49.1498	rs148441237
R.SAN[+1540.529]STLAQALHWTR.S	HexNAc(2)Hex(7)	N[+1541]	1032.78	3	3096.33	3096.33	0	0.4	614	Specific	505.47	7.54	>sp|Q9BU23|LMF2_HUMAN Lipase maturation factor 2 OS=Homo sapiens GN=LMF2 PE=1 SV=2	6631	Lumos_200513_41.29347.29347.3	controllerType=0 controllerNumber=1 scan=29347	49.2689	rs7224888
R.SAN[+1702.581]STLAQALHWTR.S	HexNAc(2)Hex(8)	N[+1703]	1086.8	3	3258.38	3258.38	0	1.9	614	Specific	335.6	7.61	>sp|Q9BU23|LMF2_HUMAN Lipase maturation factor 2 OS=Homo sapiens GN=LMF2 PE=1 SV=2	6631	Lumos_200513_41.29376.29376.2	controllerType=0 controllerNumber=1 scan=29376	49.3123	rs7224888
R.SAN[+1702.581]STLAQALHWTR.S	HexNAc(2)Hex(8)	N[+1703]	1086.8	3	3258.39	3258.38	0	2.2	614	Specific	761	15.21	>sp|Q9BU23|LMF2_HUMAN Lipase maturation factor 2 OS=Homo sapiens GN=LMF2 PE=1 SV=2	6631	Lumos_200513_38.29515.29515.3	controllerType=0 controllerNumber=1 scan=29515	49.7009	rs61743617
R.SAN[+1540.529]STLAQALHWTR.S	HexNAc(2)Hex(7)	N[+1541]	1032.78	3	3096.33	3096.33	0	1.5	614	Specific	535.1	9.46	>sp|Q9BU23|LMF2_HUMAN Lipase maturation factor 2 OS=Homo sapiens GN=LMF2 PE=1 SV=2	6631	Lumos_200513_38.29654.29654.3	controllerType=0 controllerNumber=1 scan=29654	49.8938	rs61743617
R.SQN[+2026.687]DTVTPDVWYTSKPK.E	HexNAc(2)Hex(10)	N[+2027]	1331.56	3	3992.65	3992.64	0	2.1	375	Specific	724.03	15.12	>sp|Q9BTY2|FUCO2_HUMAN Plasma alpha-L-fucosidase OS=Homo sapiens GN=FUCA2 PE=1 SV=2	14673	Lumos_200513_47.20750.20750.3	controllerType=0 controllerNumber=1 scan=20750	37.4648	B4GALNT2 WT
R.SQN[+1864.634]DTVTPDVWYTSKPK.E	HexNAc(2)Hex(9)	N[+1865]	1277.54	3	3830.6	3830.59	0	2.3	375	Specific	876.27	18.12	>sp|Q9BTY2|FUCO2_HUMAN Plasma alpha-L-fucosidase OS=Homo sapiens GN=FUCA2 PE=1 SV=2	14673	Lumos_200513_47.20767.20767.3	controllerType=0 controllerNumber=1 scan=20767	37.4863	B4GALNT2 WT
R.SQN[+2026.687]DTVTPDVWYTSKPK.E	HexNAc(2)Hex(10)	N[+2027]	1331.55	3	3992.65	3992.64	0	1.7	375	Specific	767.34	15.99	>sp|Q9BTY2|FUCO2_HUMAN Plasma alpha-L-fucosidase OS=Homo sapiens GN=FUCA2 PE=1 SV=2	14673	Lumos_200513_50.20904.20904.3	controllerType=0 controllerNumber=1 scan=20904	37.6103	Mock transfected
R.SQN[+2026.687]DTVTPDVWYTSKPK.E	HexNAc(2)Hex(10)	N[+2027]	1331.56	3	3992.65	3992.64	0	2.7	375	Specific	789.17	16.1	>sp|Q9BTY2|FUCO2_HUMAN Plasma alpha-L-fucosidase OS=Homo sapiens GN=FUCA2 PE=1 SV=2	14673	Lumos_200513_44.21016.21016.3	controllerType=0 controllerNumber=1 scan=21016	37.8177	rs148441237
R.SQN[+1864.634]DTVTPDVWYTSKPK.E	HexNAc(2)Hex(9)	N[+1865]	1277.54	3	3830.6	3830.59	0	2.5	375	Specific	823.63	16.78	>sp|Q9BTY2|FUCO2_HUMAN Plasma alpha-L-fucosidase OS=Homo sapiens GN=FUCA2 PE=1 SV=2	14673	Lumos_200513_50.21023.21023.3	controllerType=0 controllerNumber=1 scan=21023	37.7708	Mock transfected
R.SQN[+1864.634]DTVTPDVWYTSKPK.E	HexNAc(2)Hex(9)	N[+1865]	1277.54	3	3830.6	3830.59	0	3.5	375	Specific	869.61	17.7	>sp|Q9BTY2|FUCO2_HUMAN Plasma alpha-L-fucosidase OS=Homo sapiens GN=FUCA2 PE=1 SV=2	14673	Lumos_200513_44.21088.21088.3	controllerType=0 controllerNumber=1 scan=21088	37.9155	rs148441237
R.SQN[+1540.529]DTVTPDVWYTSKPK.E	HexNAc(2)Hex(7)	N[+1541]	1169.5	3	3506.49	3506.48	0	0.6	375	Specific	617.92	12.66	>sp|Q9BTY2|FUCO2_HUMAN Plasma alpha-L-fucosidase OS=Homo sapiens GN=FUCA2 PE=1 SV=2	14673	Lumos_200513_47.21103.21103.3	controllerType=0 controllerNumber=1 scan=21103	37.9449	B4GALNT2 WT
R.SQN[+1864.634]DTVTPDVWYTSKPK.E	HexNAc(2)Hex(9)	N[+1865]	1277.54	3	3830.6	3830.59	0	2.5	375	Specific	838.39	16.69	>sp|Q9BTY2|FUCO2_HUMAN Plasma alpha-L-fucosidase OS=Homo sapiens GN=FUCA2 PE=1 SV=2	14673	Lumos_200513_41.21157.21157.3	controllerType=0 controllerNumber=1 scan=21157	38.0881	rs7224888
R.SQN[+2026.687]DTVTPDVWYTSKPK.E	HexNAc(2)Hex(10)	N[+2027]	1331.56	3	3992.65	3992.64	0	2.1	375	Specific	861.9	17.21	>sp|Q9BTY2|FUCO2_HUMAN Plasma alpha-L-fucosidase OS=Homo sapiens GN=FUCA2 PE=1 SV=2	14673	Lumos_200513_38.21219.21219.3	controllerType=0 controllerNumber=1 scan=21219	38.3689	rs61743617
R.SQN[+1540.529]DTVTPDVWYTSKPK.E	HexNAc(2)Hex(7)	N[+1541]	1169.5	3	3506.49	3506.48	0	0.4	375	Specific	481.63	9.98	>sp|Q9BTY2|FUCO2_HUMAN Plasma alpha-L-fucosidase OS=Homo sapiens GN=FUCA2 PE=1 SV=2	14673	Lumos_200513_50.21277.21277.3	controllerType=0 controllerNumber=1 scan=21277	38.1157	Mock transfected
R.SQN[+2026.687]DTVTPDVWYTSKPK.E	HexNAc(2)Hex(10)	N[+2027]	1331.56	3	3992.65	3992.64	0	2.2	375	Specific	617.19	12.84	>sp|Q9BTY2|FUCO2_HUMAN Plasma alpha-L-fucosidase OS=Homo sapiens GN=FUCA2 PE=1 SV=2	14673	Lumos_200513_41.21287.21287.3	controllerType=0 controllerNumber=1 scan=21287	38.2663	rs7224888
R.SQN[+1378.476]DTVTPDVWYTSKPK.E	HexNAc(2)Hex(6)	N[+1378]	1115.48	3	3344.44	3344.43	0	2.6	375	Specific	435.67	8.3	>sp|Q9BTY2|FUCO2_HUMAN Plasma alpha-L-fucosidase OS=Homo sapiens GN=FUCA2 PE=1 SV=2	14673	Lumos_200513_47.21335.21335.3	controllerType=0 controllerNumber=1 scan=21335	38.2652	B4GALNT2 WT
R.SQN[+1864.634]DTVTPDVWYTSKPK.E	HexNAc(2)Hex(9)	N[+1865]	1277.54	3	3830.6	3830.59	0	3.3	375	Specific	837.2	15.94	>sp|Q9BTY2|FUCO2_HUMAN Plasma alpha-L-fucosidase OS=Homo sapiens GN=FUCA2 PE=1 SV=2	14673	Lumos_200513_38.21412.21412.3	controllerType=0 controllerNumber=1 scan=21412	38.6341	rs61743617
R.SQN[+1702.581]DTVTPDVWYTSKPK.E	HexNAc(2)Hex(8)	N[+1703]	1223.52	3	3668.55	3668.54	0	2.4	375	Specific	825.9	16.18	>sp|Q9BTY2|FUCO2_HUMAN Plasma alpha-L-fucosidase OS=Homo sapiens GN=FUCA2 PE=1 SV=2	14673	Lumos_200513_38.21537.21537.3	controllerType=0 controllerNumber=1 scan=21537	38.8033	rs61743617
R.SQN[+1378.476]DTVTPDVWYTSKPK.E	HexNAc(2)Hex(6)	N[+1378]	1115.48	3	3344.44	3344.43	0	1.9	375	Specific	668.87	14.63	>sp|Q9BTY2|FUCO2_HUMAN Plasma alpha-L-fucosidase OS=Homo sapiens GN=FUCA2 PE=1 SV=2	14673	Lumos_200513_44.21567.21567.3	controllerType=0 controllerNumber=1 scan=21567	38.5686	rs148441237
R.SQN[+1540.529]DTVTPDVWYTSKPK.E	HexNAc(2)Hex(7)	N[+1541]	1169.5	3	3506.48	3506.48	0	0.3	375	Specific	368.2	7.01	>sp|Q9BTY2|FUCO2_HUMAN Plasma alpha-L-fucosidase OS=Homo sapiens GN=FUCA2 PE=1 SV=2	14673	Lumos_200513_41.21577.21577.3	controllerType=0 controllerNumber=1 scan=21577	38.6614	rs7224888
R.SQN[+1540.529]DTVTPDVWYTSKPK.E	HexNAc(2)Hex(7)	N[+1541]	1169.5	3	3506.49	3506.48	0	1.6	375	Specific	526.1	9.46	>sp|Q9BTY2|FUCO2_HUMAN Plasma alpha-L-fucosidase OS=Homo sapiens GN=FUCA2 PE=1 SV=2	14673	Lumos_200513_38.21702.21702.3	controllerType=0 controllerNumber=1 scan=21702	39.0294	rs61743617
R.SQN[+1378.476]DTVTPDVWYTSKPK.E	HexNAc(2)Hex(6)	N[+1378]	1115.48	3	3344.44	3344.43	0	2	375	Specific	653.8	11.85	>sp|Q9BTY2|FUCO2_HUMAN Plasma alpha-L-fucosidase OS=Homo sapiens GN=FUCA2 PE=1 SV=2	14673	Lumos_200513_38.21838.21838.3	controllerType=0 controllerNumber=1 scan=21838	39.2155	rs61743617
R.SQN[+1216.423]DTVTPDVWYTSKPK.E	HexNAc(2)Hex(5)	N[+1216]	1061.47	3	3182.38	3182.38	0	1.5	375	Specific	377.9	6.98	>sp|Q9BTY2|FUCO2_HUMAN Plasma alpha-L-fucosidase OS=Homo sapiens GN=FUCA2 PE=1 SV=2	14673	Lumos_200513_38.22040.22040.4	controllerType=0 controllerNumber=1 scan=22040	39.4882	rs61743617
R.LLGN[+2026.687]SSR.A	HexNAc(2)Hex(10)	N[+2027]	1387.06	2	2773.11	2773.1	0	2.5	336	Specific	350.9	2.75	>sp|Q9BTN0|LRFN3_HUMAN Leucine-rich repeat and fibronectin type-III domain-containing protein 3 OS=Homo sapiens GN=LRFN3 PE=2 SV=1	6414	Lumos_200513_38.3323.3323.2	controllerType=0 controllerNumber=1 scan=3323	13.679	rs61743617
R.LLGN[+2026.687]SSR.A	HexNAc(2)Hex(10)	N[+2027]	1387.06	2	2773.11	2773.1	0	1.9	336	Specific	349.61	3.78	>sp|Q9BTN0|LRFN3_HUMAN Leucine-rich repeat and fibronectin type-III domain-containing protein 3 OS=Homo sapiens GN=LRFN3 PE=2 SV=1	6414	Lumos_200513_50.3327.3327.2	controllerType=0 controllerNumber=1 scan=3327	13.5854	Mock transfected
R.LLGN[+1216.423]SSR.A	HexNAc(2)Hex(5)	N[+1216]	981.926	2	1962.85	1962.84	0	3.6	336	Specific	324.18	2.43	>sp|Q9BTN0|LRFN3_HUMAN Leucine-rich repeat and fibronectin type-III domain-containing protein 3 OS=Homo sapiens GN=LRFN3 PE=2 SV=1	6414	Lumos_200513_44.3641.3641.2	controllerType=0 controllerNumber=1 scan=3641	14.041	rs148441237
R.LLGN[+1768.640]SSR.A	HexNAc(4)Hex(5)Fuc(1)	N[+1769]	1258.04	2	2515.06	2515.05	0	3.7	336	Specific	333.14	1.57	>sp|Q9BTN0|LRFN3_HUMAN Leucine-rich repeat and fibronectin type-III domain-containing protein 3 OS=Homo sapiens GN=LRFN3 PE=2 SV=1	6414	Lumos_200513_44.4030.4030.2	controllerType=0 controllerNumber=1 scan=4030	14.6061	rs148441237
R.LLGN[+1565.560]SSR.A	HexNAc(3)Hex(5)Fuc(1)	N[+1566]	1156.5	2	2311.98	2311.98	0	3.7	336	Specific	308.48	1.25	>sp|Q9BTN0|LRFN3_HUMAN Leucine-rich repeat and fibronectin type-III domain-containing protein 3 OS=Homo sapiens GN=LRFN3 PE=2 SV=1	6414	Lumos_200513_44.4040.4040.2	controllerType=0 controllerNumber=1 scan=4040	14.6213	rs148441237
R.LLGN[+1768.640]SSR.A	HexNAc(4)Hex(5)Fuc(1)	N[+1769]	1258.04	2	2515.06	2515.05	0	3.1	336	Specific	307.6	1.51	>sp|Q9BTN0|LRFN3_HUMAN Leucine-rich repeat and fibronectin type-III domain-containing protein 3 OS=Homo sapiens GN=LRFN3 PE=2 SV=1	6414	Lumos_200513_38.4114.4114.2	controllerType=0 controllerNumber=1 scan=4114	14.7614	rs61743617
K.VVM[+15.995]DIPYELWN[+1378.476]ETSAEVADLKK.Q	HexNAc(2)Hex(6)	M[+16], N[+1378]	986.946	4	3944.76	3944.75	0	3.3	143	Specific	337.2	5.17	>sp|Q9BT09|CNPY3_HUMAN Protein canopy homolog 3 OS=Homo sapiens GN=CNPY3 PE=1 SV=1	9320	Lumos_200513_38.50827.50827.4	controllerType=0 controllerNumber=1 scan=50827	79.1399	rs61743617
K.VVMDIPYELWN[+1378.476]ETSAEVADLKK.Q	HexNAc(2)Hex(6)	N[+1378]	982.948	4	3928.77	3928.76	0	3.9	143	Specific	721.1	13.15	>sp|Q9BT09|CNPY3_HUMAN Protein canopy homolog 3 OS=Homo sapiens GN=CNPY3 PE=1 SV=1	9320	Lumos_200513_38.54555.54555.4	controllerType=0 controllerNumber=1 scan=54555	85.3865	rs61743617
K.VVMDIPYELWN[+1378.476]ETSAEVADLKK.Q	HexNAc(2)Hex(6)	N[+1378]	982.948	4	3928.77	3928.76	0	4	143	Specific	699.31	12.13	>sp|Q9BT09|CNPY3_HUMAN Protein canopy homolog 3 OS=Homo sapiens GN=CNPY3 PE=1 SV=1	9320	Lumos_200513_41.55117.55117.4	controllerType=0 controllerNumber=1 scan=55117	85.2453	rs7224888
K.VVMDIPYELWN[+1702.581]ETSAEVADLKK.Q	HexNAc(2)Hex(8)	N[+1703]	1063.97	4	4252.87	4252.86	0	1.9	143	Specific	310.68	6.14	>sp|Q9BT09|CNPY3_HUMAN Protein canopy homolog 3 OS=Homo sapiens GN=CNPY3 PE=1 SV=1	9320	Lumos_200513_47.55328.55328.4	controllerType=0 controllerNumber=1 scan=55328	85.0611	B4GALNT2 WT
K.VVMDIPYELWN[+1216.423]ETSAEVADLKK.Q	HexNAc(2)Hex(5)	N[+1216]	942.433	4	3766.71	3766.7	0	2.5	143	Specific	646.51	13.1	>sp|Q9BT09|CNPY3_HUMAN Protein canopy homolog 3 OS=Homo sapiens GN=CNPY3 PE=1 SV=1	9320	Lumos_200513_44.55349.55349.4	controllerType=0 controllerNumber=1 scan=55349	85.4511	rs148441237
K.VVMDIPYELWN[+1378.476]ETSAEVADLKK.Q	HexNAc(2)Hex(6)	N[+1378]	982.947	4	3928.77	3928.76	0	3.2	143	Specific	738.02	14.15	>sp|Q9BT09|CNPY3_HUMAN Protein canopy homolog 3 OS=Homo sapiens GN=CNPY3 PE=1 SV=1	9320	Lumos_200513_50.55412.55412.4	controllerType=0 controllerNumber=1 scan=55412	85.3002	Mock transfected
K.VVMDIPYELWN[+1378.476]ETSAEVADLKK.Q	HexNAc(2)Hex(6)	N[+1378]	982.948	4	3928.77	3928.76	0	3.6	143	Specific	755.48	15.01	>sp|Q9BT09|CNPY3_HUMAN Protein canopy homolog 3 OS=Homo sapiens GN=CNPY3 PE=1 SV=1	9320	Lumos_200513_47.55490.55490.4	controllerType=0 controllerNumber=1 scan=55490	85.3303	B4GALNT2 WT
K.VVMDIPYELWN[+1216.423]ETSAEVADLKK.Q	HexNAc(2)Hex(5)	N[+1216]	942.435	4	3766.72	3766.7	0	3.7	143	Specific	695.05	12.44	>sp|Q9BT09|CNPY3_HUMAN Protein canopy homolog 3 OS=Homo sapiens GN=CNPY3 PE=1 SV=1	9320	Lumos_200513_47.55495.55495.4	controllerType=0 controllerNumber=1 scan=55495	85.3409	B4GALNT2 WT
R.QRYPAN[+1702.581]C[+45.988]TVR.D	HexNAc(2)Hex(8)	C[+46], N[+1703]	986.063	3	2956.17	2956.17	0	1.5	152	Specific	492.61	8.25	>sp|Q9BRN9|TM2D3_HUMAN TM2 domain-containing protein 3 OS=Homo sapiens GN=TM2D3 PE=2 SV=2	18868	Lumos_200513_47.11046.11046.3	controllerType=0 controllerNumber=1 scan=11046	24.2051	B4GALNT2 WT
R.QRYPAN[+1702.581]C[+45.988]TVR.D	HexNAc(2)Hex(8)	C[+46], N[+1703]	986.062	3	2956.17	2956.17	0	0.8	152	Specific	404.25	7.27	>sp|Q9BRN9|TM2D3_HUMAN TM2 domain-containing protein 3 OS=Homo sapiens GN=TM2D3 PE=2 SV=2	18868	Lumos_200513_50.11355.11355.3	controllerType=0 controllerNumber=1 scan=11355	24.5875	Mock transfected
R.QRYPAN[+1702.581]C[+45.988]TVR.D	HexNAc(2)Hex(8)	C[+46], N[+1703]	986.063	3	2956.17	2956.17	0	1.8	152	Specific	555.56	9.25	>sp|Q9BRN9|TM2D3_HUMAN TM2 domain-containing protein 3 OS=Homo sapiens GN=TM2D3 PE=2 SV=2	18868	Lumos_200513_44.11393.11393.3	controllerType=0 controllerNumber=1 scan=11393	24.6953	rs148441237
R.QRYPAN[+1864.634]C[+45.988]TVR.D	HexNAc(2)Hex(9)	C[+46], N[+1865]	1040.08	3	3118.23	3118.22	0	3	152	Specific	475.79	6.99	>sp|Q9BRN9|TM2D3_HUMAN TM2 domain-containing protein 3 OS=Homo sapiens GN=TM2D3 PE=2 SV=2	18868	Lumos_200513_41.11487.11487.3	controllerType=0 controllerNumber=1 scan=11487	24.8941	rs7224888
R.QRYPAN[+1702.581]C[+45.988]TVR.D	HexNAc(2)Hex(8)	C[+46], N[+1703]	986.063	3	2956.18	2956.17	0	2.3	152	Specific	515.87	8.06	>sp|Q9BRN9|TM2D3_HUMAN TM2 domain-containing protein 3 OS=Homo sapiens GN=TM2D3 PE=2 SV=2	18868	Lumos_200513_41.11534.11534.3	controllerType=0 controllerNumber=1 scan=11534	24.9569	rs7224888
R.QRYPAN[+1864.634]C[+45.988]TVR.D	HexNAc(2)Hex(9)	C[+46], N[+1865]	1040.08	3	3118.23	3118.22	0	2.3	152	Specific	396.5	7.04	>sp|Q9BRN9|TM2D3_HUMAN TM2 domain-containing protein 3 OS=Homo sapiens GN=TM2D3 PE=2 SV=2	18868	Lumos_200513_38.11621.11621.3	controllerType=0 controllerNumber=1 scan=11621	25.2409	rs61743617
R.QRYPAN[+1702.581]C[+45.988]TVR.D	HexNAc(2)Hex(8)	C[+46], N[+1703]	986.063	3	2956.17	2956.17	0	1.5	152	Specific	601.8	10.09	>sp|Q9BRN9|TM2D3_HUMAN TM2 domain-containing protein 3 OS=Homo sapiens GN=TM2D3 PE=2 SV=2	18868	Lumos_200513_38.11648.11648.3	controllerType=0 controllerNumber=1 scan=11648	25.2784	rs61743617
R.DHVHC[+45.988]LGN[+1702.581]R.T	HexNAc(2)Hex(8)	C[+46], N[+1703]	1400.03	2	2799.06	2799.06	0	1.3	162	Specific	561.9	8.65	>sp|Q9BRN9|TM2D3_HUMAN TM2 domain-containing protein 3 OS=Homo sapiens GN=TM2D3 PE=2 SV=2	18868	Lumos_200513_47.5321.5321.2	controllerType=0 controllerNumber=1 scan=5321	16.3673	B4GALNT2 WT
R.DHVHC[+45.988]LGN[+1702.581]R.T	HexNAc(2)Hex(8)	C[+46], N[+1703]	933.693	3	2799.06	2799.06	0	2	162	Specific	504.47	6.5	>sp|Q9BRN9|TM2D3_HUMAN TM2 domain-containing protein 3 OS=Homo sapiens GN=TM2D3 PE=2 SV=2	18868	Lumos_200513_50.5332.5332.3	controllerType=0 controllerNumber=1 scan=5332	16.325	Mock transfected
R.DHVHC[+45.988]LGN[+1864.634]R.T	HexNAc(2)Hex(9)	C[+46], N[+1865]	987.712	3	2961.12	2961.11	0	3.4	162	Specific	598.88	10.54	>sp|Q9BRN9|TM2D3_HUMAN TM2 domain-containing protein 3 OS=Homo sapiens GN=TM2D3 PE=2 SV=2	18868	Lumos_200513_41.5446.5446.3	controllerType=0 controllerNumber=1 scan=5446	16.5524	rs7224888
R.DHVHC[+45.988]LGN[+1702.581]R.T	HexNAc(2)Hex(8)	C[+46], N[+1703]	1400.04	2	2799.06	2799.06	0	1.9	162	Specific	635.82	11.35	>sp|Q9BRN9|TM2D3_HUMAN TM2 domain-containing protein 3 OS=Homo sapiens GN=TM2D3 PE=2 SV=2	18868	Lumos_200513_44.5486.5486.2	controllerType=0 controllerNumber=1 scan=5486	16.599	rs148441237
R.DHVHC[+45.988]LGN[+1702.581]R.T	HexNAc(2)Hex(8)	C[+46], N[+1703]	1400.04	2	2799.06	2799.06	0	2.2	162	Specific	567.7	9.63	>sp|Q9BRN9|TM2D3_HUMAN TM2 domain-containing protein 3 OS=Homo sapiens GN=TM2D3 PE=2 SV=2	18868	Lumos_200513_41.5552.5552.2	controllerType=0 controllerNumber=1 scan=5552	16.7	rs7224888
R.DHVHC[+45.988]LGN[+1864.634]R.T	HexNAc(2)Hex(9)	C[+46], N[+1865]	987.712	3	2961.12	2961.11	0	3.1	162	Specific	628.9	11.07	>sp|Q9BRN9|TM2D3_HUMAN TM2 domain-containing protein 3 OS=Homo sapiens GN=TM2D3 PE=2 SV=2	18868	Lumos_200513_38.5730.5730.3	controllerType=0 controllerNumber=1 scan=5730	17.0394	rs61743617
R.DHVHC[+45.988]LGN[+1702.581]R.T	HexNAc(2)Hex(8)	C[+46], N[+1703]	1400.04	2	2799.07	2799.06	0	2.3	162	Specific	616.6	11.2	>sp|Q9BRN9|TM2D3_HUMAN TM2 domain-containing protein 3 OS=Homo sapiens GN=TM2D3 PE=2 SV=2	18868	Lumos_200513_38.5841.5841.2	controllerType=0 controllerNumber=1 scan=5841	17.1931	rs61743617
R.DHVHC[+45.988]LGN[+1378.476]R.T	HexNAc(2)Hex(6)	C[+46], N[+1378]	825.657	3	2474.96	2474.95	0	1.4	162	Specific	366.9	4.87	>sp|Q9BRN9|TM2D3_HUMAN TM2 domain-containing protein 3 OS=Homo sapiens GN=TM2D3 PE=2 SV=2	18868	Lumos_200513_38.6157.6157.3	controllerType=0 controllerNumber=1 scan=6157	17.6525	rs61743617
R.RHLLGFSEQEPVQGVEPLQGSSQGPKEPQPSPTDQPSFSN[+2026.687]LTAFPGGAK.E	HexNAc(2)Hex(10)	N[+2027]	1437.66	5	7184.25	7185.24	-1	2.8	437	Specific	383.9	8.88	>sp|Q99941|ATF6B_HUMAN Cyclic AMP-dependent transcription factor ATF-6 beta OS=Homo sapiens GN=ATF6B PE=1 SV=2	240	Lumos_200513_38.37150.37150.5	controllerType=0 controllerNumber=1 scan=37150	60.107	rs61743617
R.GRGWTGAAAGAGGATAAPPSGNQNGAEGDQIN[+1866.688]ASKNEEDAGK.M	HexNAc(6)Hex(4)	N[+1867]	1445.13	4	5777.5	5777.48	0	3.2	29	Specific	518.38	10.19	>sp|Q99729|ROAA_HUMAN Heterogeneous nuclear ribonucleoprotein A/B OS=Homo sapiens GN=HNRNPAB PE=1 SV=2	1519	Lumos_200513_41.24129.24129.4	controllerType=0 controllerNumber=1 scan=24129	42.1454	rs7224888
R.GWTGAAAGAGGATAAPPSGNQNGAEGDQIN[+2960.068]ASKNEEDAGK.M	HexNAc(7)Hex(5)Fuc(1)NeuAc(2)	N[+2960]	1332.36	5	6657.76	6657.74	0	3.6	31	Specific	318.87	5.8	>sp|Q99729|ROAA_HUMAN Heterogeneous nuclear ribonucleoprotein A/B OS=Homo sapiens GN=HNRNPAB PE=1 SV=2	1519	Lumos_200513_44.24412.24412.5	controllerType=0 controllerNumber=1 scan=24412	42.4488	rs148441237
R.GRGWTGAAAGAGGATAAPPSGNQNGAEGDQIN[+2772.984]ASKNEEDAGK.M	HexNAc(6)Hex(6)NeuAc(2)	N[+2773]	1337.77	5	6684.81	6683.78	1	4.8	29	Specific	515	8.37	>sp|Q99729|ROAA_HUMAN Heterogeneous nuclear ribonucleoprotein A/B OS=Homo sapiens GN=HNRNPAB PE=1 SV=2	1519	Lumos_200513_50.25346.25346.5	controllerType=0 controllerNumber=1 scan=25346	43.6652	Mock transfected
R.AAQN[+1751.624]ISKTIATSQNRIYLTADNLVLNLQDESFTR.G	HexNAc(4)Hex(4)NeuAc(1)	N[+1752]	1112.93	5	5560.62	5560.61	0	2.3	256	Specific	318.84	5.57	>sp|Q99623|PHB2_HUMAN Prohibitin-2 OS=Homo sapiens GN=PHB2 PE=1 SV=2	4395	Lumos_200513_41.53348.53348.5	controllerType=0 controllerNumber=1 scan=53348	82.3643	rs7224888
R.HLYTTTGGETDFTN[+2026.687]VTSLR.G	HexNAc(2)Hex(10)	N[+2027]	1380.58	3	4139.72	4139.71	0	2.2	393	Specific	787.81	16.37	>sp|Q99523|SORT_HUMAN Sortilin OS=Homo sapiens GN=SORT1 PE=1 SV=3	2805	Lumos_200513_47.26516.26516.3	controllerType=0 controllerNumber=1 scan=26516	45.3264	B4GALNT2 WT
R.HLYTTTGGETDFTN[+2026.687]VTSLR.G	HexNAc(2)Hex(10)	N[+2027]	1380.58	3	4139.72	4139.71	0	2.4	393	Specific	776.25	15.78	>sp|Q99523|SORT_HUMAN Sortilin OS=Homo sapiens GN=SORT1 PE=1 SV=3	2805	Lumos_200513_50.26536.26536.3	controllerType=0 controllerNumber=1 scan=26536	45.2827	Mock transfected
R.HLYTTTGGETDFTN[+1864.634]VTSLR.G	HexNAc(2)Hex(9)	N[+1865]	1326.56	3	3977.66	3977.65	0	2.2	393	Specific	680.2	14.37	>sp|Q99523|SORT_HUMAN Sortilin OS=Homo sapiens GN=SORT1 PE=1 SV=3	2805	Lumos_200513_47.26586.26586.3	controllerType=0 controllerNumber=1 scan=26586	45.4221	B4GALNT2 WT
R.HLYTTTGGETDFTN[+2026.687]VTSLR.G	HexNAc(2)Hex(10)	N[+2027]	1380.58	3	4139.72	4139.71	0	2.8	393	Specific	778.59	16.25	>sp|Q99523|SORT_HUMAN Sortilin OS=Homo sapiens GN=SORT1 PE=1 SV=3	2805	Lumos_200513_44.26694.26694.3	controllerType=0 controllerNumber=1 scan=26694	45.5616	rs148441237
R.HLYTTTGGETDFTN[+2026.687]VTSLR.G	HexNAc(2)Hex(10)	N[+2027]	1380.58	3	4139.72	4139.71	0	2.9	393	Specific	842.38	16.66	>sp|Q99523|SORT_HUMAN Sortilin OS=Homo sapiens GN=SORT1 PE=1 SV=3	2805	Lumos_200513_41.26710.26710.3	controllerType=0 controllerNumber=1 scan=26710	45.6545	rs7224888
R.HLYTTTGGETDFTN[+1864.634]VTSLR.G	HexNAc(2)Hex(9)	N[+1865]	1326.56	3	3977.67	3977.65	0	2.9	393	Specific	775.79	16.25	>sp|Q99523|SORT_HUMAN Sortilin OS=Homo sapiens GN=SORT1 PE=1 SV=3	2805	Lumos_200513_44.26712.26712.3	controllerType=0 controllerNumber=1 scan=26712	45.5843	rs148441237
R.HLYTTTGGETDFTN[+1864.634]VTSLR.G	HexNAc(2)Hex(9)	N[+1865]	1326.56	3	3977.66	3977.65	0	1.7	393	Specific	667.54	13.99	>sp|Q99523|SORT_HUMAN Sortilin OS=Homo sapiens GN=SORT1 PE=1 SV=3	2805	Lumos_200513_50.26757.26757.3	controllerType=0 controllerNumber=1 scan=26757	45.5867	Mock transfected
R.HLYTTTGGETDFTN[+1864.634]VTSLR.G	HexNAc(2)Hex(9)	N[+1865]	1326.56	3	3977.66	3977.65	0	2.1	393	Specific	652.62	14.12	>sp|Q99523|SORT_HUMAN Sortilin OS=Homo sapiens GN=SORT1 PE=1 SV=3	2805	Lumos_200513_41.26827.26827.2	controllerType=0 controllerNumber=1 scan=26827	45.8125	rs7224888
R.HLYTTTGGETDFTN[+2026.687]VTSLR.G	HexNAc(2)Hex(10)	N[+2027]	1380.58	3	4139.72	4139.71	0	2.4	393	Specific	660.6	13.44	>sp|Q99523|SORT_HUMAN Sortilin OS=Homo sapiens GN=SORT1 PE=1 SV=3	2805	Lumos_200513_38.27057.27057.3	controllerType=0 controllerNumber=1 scan=27057	46.3352	rs61743617
R.HLYTTTGGETDFTN[+1864.634]VTSLR.G	HexNAc(2)Hex(9)	N[+1865]	1326.56	3	3977.67	3977.65	0	3.8	393	Specific	541.8	9.46	>sp|Q99523|SORT_HUMAN Sortilin OS=Homo sapiens GN=SORT1 PE=1 SV=3	2805	Lumos_200513_38.27130.27130.3	controllerType=0 controllerNumber=1 scan=27130	46.4345	rs61743617
K.NFKDITDLIN[+2553.910]NTFIR.T	HexNAc(5)Hex(5)Fuc(1)NeuAc(2)	N[+2554]	1095.23	4	4377.89	4377.87	0	2.6	153	Specific	412.22	6.8	>sp|Q99523|SORT_HUMAN Sortilin OS=Homo sapiens GN=SORT1 PE=1 SV=3	2805	Lumos_200513_44.52934.52934.4	controllerType=0 controllerNumber=1 scan=52934	81.5668	rs148441237
K.TYN[+1702.581]ASVLPVR.V	HexNAc(2)Hex(8)	N[+1703]	1411.61	2	2822.2	2822.2	0	2.6	368	Specific	513.62	8.27	>sp|Q96S52|PIGS_HUMAN GPI transamidase component PIG-S OS=Homo sapiens GN=PIGS PE=1 SV=3	443	Lumos_200513_50.21272.21272.2	controllerType=0 controllerNumber=1 scan=21272	38.1094	Mock transfected
K.TYN[+1378.476]ASVLPVR.V	HexNAc(2)Hex(6)	N[+1378]	1249.55	2	2498.1	2498.09	0	3	368	Specific	613.46	12.24	>sp|Q96S52|PIGS_HUMAN GPI transamidase component PIG-S OS=Homo sapiens GN=PIGS PE=1 SV=3	443	Lumos_200513_47.21274.21274.2	controllerType=0 controllerNumber=1 scan=21274	38.181	B4GALNT2 WT
K.TYN[+1702.581]ASVLPVR.V	HexNAc(2)Hex(8)	N[+1703]	1411.61	2	2822.2	2822.2	0	2.3	368	Specific	567.36	10.21	>sp|Q96S52|PIGS_HUMAN GPI transamidase component PIG-S OS=Homo sapiens GN=PIGS PE=1 SV=3	443	Lumos_200513_41.21439.21439.2	controllerType=0 controllerNumber=1 scan=21439	38.4732	rs7224888
K.TYN[+1216.423]ASVLPVR.V	HexNAc(2)Hex(5)	N[+1216]	1168.52	2	2336.04	2336.04	0	1.7	368	Specific	622.95	12.82	>sp|Q96S52|PIGS_HUMAN GPI transamidase component PIG-S OS=Homo sapiens GN=PIGS PE=1 SV=3	443	Lumos_200513_47.21528.21528.2	controllerType=0 controllerNumber=1 scan=21528	38.526	B4GALNT2 WT
K.TYN[+1702.581]ASVLPVR.V	HexNAc(2)Hex(8)	N[+1703]	1411.61	2	2822.21	2822.2	0	3	368	Specific	453.3	6.91	>sp|Q96S52|PIGS_HUMAN GPI transamidase component PIG-S OS=Homo sapiens GN=PIGS PE=1 SV=3	443	Lumos_200513_38.21536.21536.2	controllerType=0 controllerNumber=1 scan=21536	38.802	rs61743617
K.TYN[+1378.476]ASVLPVR.V	HexNAc(2)Hex(6)	N[+1378]	1249.55	2	2498.1	2498.09	0	2.1	368	Specific	603.86	12.37	>sp|Q96S52|PIGS_HUMAN GPI transamidase component PIG-S OS=Homo sapiens GN=PIGS PE=1 SV=3	443	Lumos_200513_50.21547.21547.2	controllerType=0 controllerNumber=1 scan=21547	38.4848	Mock transfected
K.TYN[+1378.476]ASVLPVR.V	HexNAc(2)Hex(6)	N[+1378]	1249.55	2	2498.1	2498.09	0	2.2	368	Specific	646.27	13.11	>sp|Q96S52|PIGS_HUMAN GPI transamidase component PIG-S OS=Homo sapiens GN=PIGS PE=1 SV=3	443	Lumos_200513_44.21581.21581.2	controllerType=0 controllerNumber=1 scan=21581	38.5863	rs148441237
K.TYN[+1378.476]ASVLPVR.V	HexNAc(2)Hex(6)	N[+1378]	1249.55	2	2498.1	2498.09	0	2.3	368	Specific	645.28	12.28	>sp|Q96S52|PIGS_HUMAN GPI transamidase component PIG-S OS=Homo sapiens GN=PIGS PE=1 SV=3	443	Lumos_200513_41.21651.21651.2	controllerType=0 controllerNumber=1 scan=21651	38.7619	rs7224888
K.TYN[+1540.529]ASVLPVR.V	HexNAc(2)Hex(7)	N[+1541]	1330.58	2	2660.15	2660.14	0	0.9	368	Specific	485.2	6.6	>sp|Q96S52|PIGS_HUMAN GPI transamidase component PIG-S OS=Homo sapiens GN=PIGS PE=1 SV=3	443	Lumos_200513_38.21778.21778.2	controllerType=0 controllerNumber=1 scan=21778	39.1328	rs61743617
K.TYN[+1216.423]ASVLPVR.V	HexNAc(2)Hex(5)	N[+1216]	1168.52	2	2336.04	2336.04	0	1.2	368	Specific	585.53	11.51	>sp|Q96S52|PIGS_HUMAN GPI transamidase component PIG-S OS=Homo sapiens GN=PIGS PE=1 SV=3	443	Lumos_200513_50.21812.21812.2	controllerType=0 controllerNumber=1 scan=21812	38.8435	Mock transfected
K.TYN[+1216.423]ASVLPVR.V	HexNAc(2)Hex(5)	N[+1216]	1168.53	2	2336.04	2336.04	0	2.3	368	Specific	617.76	13.11	>sp|Q96S52|PIGS_HUMAN GPI transamidase component PIG-S OS=Homo sapiens GN=PIGS PE=1 SV=3	443	Lumos_200513_44.21842.21842.2	controllerType=0 controllerNumber=1 scan=21842	38.9403	rs148441237
K.TYN[+1378.476]ASVLPVR.V	HexNAc(2)Hex(6)	N[+1378]	1249.55	2	2498.1	2498.09	0	3	368	Specific	641.2	11.52	>sp|Q96S52|PIGS_HUMAN GPI transamidase component PIG-S OS=Homo sapiens GN=PIGS PE=1 SV=3	443	Lumos_200513_38.21845.21845.2	controllerType=0 controllerNumber=1 scan=21845	39.2243	rs61743617
K.TYN[+1216.423]ASVLPVR.V	HexNAc(2)Hex(5)	N[+1216]	1168.52	2	2336.04	2336.04	0	1.7	368	Specific	589.36	11.42	>sp|Q96S52|PIGS_HUMAN GPI transamidase component PIG-S OS=Homo sapiens GN=PIGS PE=1 SV=3	443	Lumos_200513_41.21946.21946.2	controllerType=0 controllerNumber=1 scan=21946	39.1626	rs7224888
K.TYN[+1216.423]ASVLPVR.V	HexNAc(2)Hex(5)	N[+1216]	1168.53	2	2336.04	2336.04	0	2.4	368	Specific	674.3	12.76	>sp|Q96S52|PIGS_HUMAN GPI transamidase component PIG-S OS=Homo sapiens GN=PIGS PE=1 SV=3	443	Lumos_200513_38.22100.22100.2	controllerType=0 controllerNumber=1 scan=22100	39.5709	rs61743617
R.GHAHLAALVNHESYN[+1298.476]FSHR.I	HexNAc(4)Hex(3)	N[+1298]	692.512	5	3458.53	3458.52	0	1.5	198	Specific	329.37	5.27	>sp|Q96RQ1|ERGI2_HUMAN Endoplasmic reticulum-Golgi intermediate compartment protein 2 OS=Homo sapiens GN=ERGIC2 PE=1 SV=2	15585	Lumos_200513_41.16687.16687.2	controllerType=0 controllerNumber=1 scan=16687	31.9919	rs7224888
R.GHAHLAALVNHESYN[+1298.476]FSHR.I	HexNAc(4)Hex(3)	N[+1298]	865.389	4	3458.54	3458.52	0	3.3	198	Specific	435	5.31	>sp|Q96RQ1|ERGI2_HUMAN Endoplasmic reticulum-Golgi intermediate compartment protein 2 OS=Homo sapiens GN=ERGIC2 PE=1 SV=2	15585	Lumos_200513_38.17139.17139.4	controllerType=0 controllerNumber=1 scan=17139	32.7948	rs61743617
K.TFNMNFISPFTQYN[+2026.687]TTR.A	HexNAc(2)Hex(10)	N[+2027]	1370.23	3	4108.68	4108.66	0	3.9	447	Specific	595.5	9.99	>sp|Q96MM7|H6ST2_HUMAN Heparan-sulfate 6-O-sulfotransferase 2 OS=Homo sapiens GN=HS6ST2 PE=2 SV=2	13087	Lumos_200513_38.46795.46795.3	controllerType=0 controllerNumber=1 scan=46795	73.3382	rs61743617
R.TVN[+1702.581]VSVPK.K	HexNAc(2)Hex(8)	N[+1703]	1273.54	2	2546.08	2546.07	0	0.9	89	Specific	670.28	12.38	>sp|Q96KA5|CLP1L_HUMAN Cleft lip and palate transmembrane protein 1-like protein OS=Homo sapiens GN=CLPTM1L PE=1 SV=1	8856	Lumos_200513_47.12366.12366.2	controllerType=0 controllerNumber=1 scan=12366	26.0074	B4GALNT2 WT
R.TVN[+1540.529]VSVPK.K	HexNAc(2)Hex(7)	N[+1541]	1192.52	2	2384.02	2384.02	0	0.7	89	Specific	639.2	10.95	>sp|Q96KA5|CLP1L_HUMAN Cleft lip and palate transmembrane protein 1-like protein OS=Homo sapiens GN=CLPTM1L PE=1 SV=1	8856	Lumos_200513_47.12525.12525.2	controllerType=0 controllerNumber=1 scan=12525	26.2222	B4GALNT2 WT
R.TVN[+1702.581]VSVPK.K	HexNAc(2)Hex(8)	N[+1703]	1273.54	2	2546.08	2546.07	0	1	89	Specific	667.4	12.78	>sp|Q96KA5|CLP1L_HUMAN Cleft lip and palate transmembrane protein 1-like protein OS=Homo sapiens GN=CLPTM1L PE=1 SV=1	8856	Lumos_200513_44.12581.12581.2	controllerType=0 controllerNumber=1 scan=12581	26.3151	rs148441237
R.TVN[+1702.581]VSVPK.K	HexNAc(2)Hex(8)	N[+1703]	1273.54	2	2546.08	2546.07	0	1.1	89	Specific	659.16	12.15	>sp|Q96KA5|CLP1L_HUMAN Cleft lip and palate transmembrane protein 1-like protein OS=Homo sapiens GN=CLPTM1L PE=1 SV=1	8856	Lumos_200513_50.12585.12585.2	controllerType=0 controllerNumber=1 scan=12585	26.2639	Mock transfected
R.TVN[+1378.476]VSVPK.K	HexNAc(2)Hex(6)	N[+1378]	1111.49	2	2221.97	2221.97	0	1.3	89	Specific	664.18	12.38	>sp|Q96KA5|CLP1L_HUMAN Cleft lip and palate transmembrane protein 1-like protein OS=Homo sapiens GN=CLPTM1L PE=1 SV=1	8856	Lumos_200513_47.12616.12616.2	controllerType=0 controllerNumber=1 scan=12616	26.3476	B4GALNT2 WT
R.TVN[+1540.529]VSVPK.K	HexNAc(2)Hex(7)	N[+1541]	1192.52	2	2384.03	2384.02	0	2.1	89	Specific	650.29	12.01	>sp|Q96KA5|CLP1L_HUMAN Cleft lip and palate transmembrane protein 1-like protein OS=Homo sapiens GN=CLPTM1L PE=1 SV=1	8856	Lumos_200513_50.12749.12749.2	controllerType=0 controllerNumber=1 scan=12749	26.4848	Mock transfected
R.TVN[+1216.423]VSVPK.K	HexNAc(2)Hex(5)	N[+1216]	1030.46	2	2059.92	2059.92	0	0.8	89	Specific	543.74	7.62	>sp|Q96KA5|CLP1L_HUMAN Cleft lip and palate transmembrane protein 1-like protein OS=Homo sapiens GN=CLPTM1L PE=1 SV=1	8856	Lumos_200513_47.12769.12769.2	controllerType=0 controllerNumber=1 scan=12769	26.5546	B4GALNT2 WT
R.TVN[+1702.581]VSVPK.K	HexNAc(2)Hex(8)	N[+1703]	1273.54	2	2546.08	2546.07	0	2.2	89	Specific	654.59	11.98	>sp|Q96KA5|CLP1L_HUMAN Cleft lip and palate transmembrane protein 1-like protein OS=Homo sapiens GN=CLPTM1L PE=1 SV=1	8856	Lumos_200513_41.12781.12781.2	controllerType=0 controllerNumber=1 scan=12781	26.6645	rs7224888
R.TVN[+1540.529]VSVPK.K	HexNAc(2)Hex(7)	N[+1541]	1192.51	2	2384.02	2384.02	0	-0.8	89	Specific	633.48	9.23	>sp|Q96KA5|CLP1L_HUMAN Cleft lip and palate transmembrane protein 1-like protein OS=Homo sapiens GN=CLPTM1L PE=1 SV=1	8856	Lumos_200513_44.12797.12797.2	controllerType=0 controllerNumber=1 scan=12797	26.6089	rs148441237
R.TVN[+1378.476]VSVPK.K	HexNAc(2)Hex(6)	N[+1378]	1111.49	2	2221.97	2221.97	0	1.2	89	Specific	629.32	11.78	>sp|Q96KA5|CLP1L_HUMAN Cleft lip and palate transmembrane protein 1-like protein OS=Homo sapiens GN=CLPTM1L PE=1 SV=1	8856	Lumos_200513_44.12841.12841.2	controllerType=0 controllerNumber=1 scan=12841	26.6716	rs148441237
R.TVN[+1702.581]VSVPK.K	HexNAc(2)Hex(8)	N[+1703]	1273.54	2	2546.08	2546.07	0	2.2	89	Specific	682.7	11.49	>sp|Q96KA5|CLP1L_HUMAN Cleft lip and palate transmembrane protein 1-like protein OS=Homo sapiens GN=CLPTM1L PE=1 SV=1	8856	Lumos_200513_38.12893.12893.2	controllerType=0 controllerNumber=1 scan=12893	26.9867	rs61743617
R.TVN[+1378.476]VSVPK.K	HexNAc(2)Hex(6)	N[+1378]	1111.49	2	2221.97	2221.97	0	1.2	89	Specific	635.11	11.15	>sp|Q96KA5|CLP1L_HUMAN Cleft lip and palate transmembrane protein 1-like protein OS=Homo sapiens GN=CLPTM1L PE=1 SV=1	8856	Lumos_200513_50.12899.12899.2	controllerType=0 controllerNumber=1 scan=12899	26.6958	Mock transfected
R.TVN[+1540.529]VSVPK.K	HexNAc(2)Hex(7)	N[+1541]	1192.52	2	2384.03	2384.02	0	2.4	89	Specific	649.64	10.98	>sp|Q96KA5|CLP1L_HUMAN Cleft lip and palate transmembrane protein 1-like protein OS=Homo sapiens GN=CLPTM1L PE=1 SV=1	8856	Lumos_200513_41.12935.12935.2	controllerType=0 controllerNumber=1 scan=12935	26.8746	rs7224888
R.TVN[+1540.529]VSVPK.K	HexNAc(2)Hex(7)	N[+1541]	1192.52	2	2384.03	2384.02	0	3.2	89	Specific	662.2	11.22	>sp|Q96KA5|CLP1L_HUMAN Cleft lip and palate transmembrane protein 1-like protein OS=Homo sapiens GN=CLPTM1L PE=1 SV=1	8856	Lumos_200513_38.13011.13011.2	controllerType=0 controllerNumber=1 scan=13011	27.1461	rs61743617
R.TVN[+1216.423]VSVPK.K	HexNAc(2)Hex(5)	N[+1216]	1030.46	2	2059.92	2059.92	0	1.8	89	Specific	566.78	9.69	>sp|Q96KA5|CLP1L_HUMAN Cleft lip and palate transmembrane protein 1-like protein OS=Homo sapiens GN=CLPTM1L PE=1 SV=1	8856	Lumos_200513_44.13032.13032.2	controllerType=0 controllerNumber=1 scan=13032	26.9329	rs148441237
R.TVN[+1216.423]VSVPK.K	HexNAc(2)Hex(5)	N[+1216]	1030.46	2	2059.92	2059.92	0	0.9	89	Specific	495.37	6.86	>sp|Q96KA5|CLP1L_HUMAN Cleft lip and palate transmembrane protein 1-like protein OS=Homo sapiens GN=CLPTM1L PE=1 SV=1	8856	Lumos_200513_50.13033.13033.2	controllerType=0 controllerNumber=1 scan=13033	26.876	Mock transfected
R.TVN[+1378.476]VSVPK.K	HexNAc(2)Hex(6)	N[+1378]	1111.49	2	2221.97	2221.97	0	1.4	89	Specific	672.76	11.94	>sp|Q96KA5|CLP1L_HUMAN Cleft lip and palate transmembrane protein 1-like protein OS=Homo sapiens GN=CLPTM1L PE=1 SV=1	8856	Lumos_200513_41.13065.13065.2	controllerType=0 controllerNumber=1 scan=13065	27.0532	rs7224888
R.TVN[+1378.476]VSVPK.K	HexNAc(2)Hex(6)	N[+1378]	1111.49	2	2221.98	2221.97	0	3.3	89	Specific	662.5	11.22	>sp|Q96KA5|CLP1L_HUMAN Cleft lip and palate transmembrane protein 1-like protein OS=Homo sapiens GN=CLPTM1L PE=1 SV=1	8856	Lumos_200513_38.13263.13263.2	controllerType=0 controllerNumber=1 scan=13263	27.5078	rs61743617
R.TVN[+1216.423]VSVPK.K	HexNAc(2)Hex(5)	N[+1216]	1030.46	2	2059.92	2059.92	0	1.2	89	Specific	608.95	10.94	>sp|Q96KA5|CLP1L_HUMAN Cleft lip and palate transmembrane protein 1-like protein OS=Homo sapiens GN=CLPTM1L PE=1 SV=1	8856	Lumos_200513_41.13274.13274.2	controllerType=0 controllerNumber=1 scan=13274	27.3376	rs7224888
R.TVN[+1216.423]VSVPK.K	HexNAc(2)Hex(5)	N[+1216]	1030.46	2	2059.91	2059.92	0	-1.3	89	Specific	575.6	6.58	>sp|Q96KA5|CLP1L_HUMAN Cleft lip and palate transmembrane protein 1-like protein OS=Homo sapiens GN=CLPTM1L PE=1 SV=1	8856	Lumos_200513_38.13359.13359.3	controllerType=0 controllerNumber=1 scan=13359	27.6359	rs61743617
R.TVN[+1444.534]VSVPK.K	HexNAc(4)Hex(3)Fuc(1)	N[+1445]	1144.52	2	2288.03	2288.03	0	-0.2	89	Specific	481.18	6.07	>sp|Q96KA5|CLP1L_HUMAN Cleft lip and palate transmembrane protein 1-like protein OS=Homo sapiens GN=CLPTM1L PE=1 SV=1	8856	Lumos_200513_44.13440.13440.2	controllerType=0 controllerNumber=1 scan=13440	27.4877	rs148441237
R.TVN[+1444.534]VSVPK.K	HexNAc(4)Hex(3)Fuc(1)	N[+1445]	1144.52	2	2288.03	2288.03	0	3.2	89	Specific	402.96	5.69	>sp|Q96KA5|CLP1L_HUMAN Cleft lip and palate transmembrane protein 1-like protein OS=Homo sapiens GN=CLPTM1L PE=1 SV=1	8856	Lumos_200513_50.13490.13490.2	controllerType=0 controllerNumber=1 scan=13490	27.4993	Mock transfected
R.TVN[+1444.534]VSVPK.K	HexNAc(4)Hex(3)Fuc(1)	N[+1445]	1144.52	2	2288.04	2288.03	0	3.7	89	Specific	315.6	3.63	>sp|Q96KA5|CLP1L_HUMAN Cleft lip and palate transmembrane protein 1-like protein OS=Homo sapiens GN=CLPTM1L PE=1 SV=1	8856	Lumos_200513_38.13931.13931.2	controllerType=0 controllerNumber=1 scan=13931	28.4165	rs61743617
R.VKDLMVIN[+1702.581]R.S	HexNAc(2)Hex(8)	N[+1703]	1395.61	2	2790.22	2790.21	0	2.6	222	Specific	621.11	10.45	>sp|Q96KA5|CLP1L_HUMAN Cleft lip and palate transmembrane protein 1-like protein OS=Homo sapiens GN=CLPTM1L PE=1 SV=1	8856	Lumos_200513_47.15358.15358.2	controllerType=0 controllerNumber=1 scan=15358	30.0972	B4GALNT2 WT
R.VKDLMVIN[+1702.581]R.S	HexNAc(2)Hex(8)	N[+1703]	1395.61	2	2790.22	2790.21	0	1.8	222	Specific	609.49	10.74	>sp|Q96KA5|CLP1L_HUMAN Cleft lip and palate transmembrane protein 1-like protein OS=Homo sapiens GN=CLPTM1L PE=1 SV=1	8856	Lumos_200513_50.15488.15488.2	controllerType=0 controllerNumber=1 scan=15488	30.2237	Mock transfected
R.VKDLMVIN[+1864.634]R.S	HexNAc(2)Hex(9)	N[+1865]	984.762	3	2952.27	2952.26	0	2.6	222	Specific	459.1	7.47	>sp|Q96KA5|CLP1L_HUMAN Cleft lip and palate transmembrane protein 1-like protein OS=Homo sapiens GN=CLPTM1L PE=1 SV=1	8856	Lumos_200513_41.15545.15545.3	controllerType=0 controllerNumber=1 scan=15545	30.4332	rs7224888
R.VKDLMVIN[+1702.581]R.S	HexNAc(2)Hex(8)	N[+1703]	1395.61	2	2790.22	2790.21	0	2.2	222	Specific	582.66	10.26	>sp|Q96KA5|CLP1L_HUMAN Cleft lip and palate transmembrane protein 1-like protein OS=Homo sapiens GN=CLPTM1L PE=1 SV=1	8856	Lumos_200513_44.15638.15638.2	controllerType=0 controllerNumber=1 scan=15638	30.4835	rs148441237
R.VKDLMVIN[+1702.581]R.S	HexNAc(2)Hex(8)	N[+1703]	1395.61	2	2790.22	2790.21	0	2.3	222	Specific	586.61	10.76	>sp|Q96KA5|CLP1L_HUMAN Cleft lip and palate transmembrane protein 1-like protein OS=Homo sapiens GN=CLPTM1L PE=1 SV=1	8856	Lumos_200513_41.15665.15665.2	controllerType=0 controllerNumber=1 scan=15665	30.5991	rs7224888
R.VKDLMVIN[+1864.634]R.S	HexNAc(2)Hex(9)	N[+1865]	984.763	3	2952.27	2952.26	0	3.3	222	Specific	416.1	6.67	>sp|Q96KA5|CLP1L_HUMAN Cleft lip and palate transmembrane protein 1-like protein OS=Homo sapiens GN=CLPTM1L PE=1 SV=1	8856	Lumos_200513_38.15898.15898.3	controllerType=0 controllerNumber=1 scan=15898	31.1009	rs61743617
R.VKDLMVIN[+1702.581]R.S	HexNAc(2)Hex(8)	N[+1703]	1395.61	2	2790.22	2790.21	0	2.6	222	Specific	588.4	10.22	>sp|Q96KA5|CLP1L_HUMAN Cleft lip and palate transmembrane protein 1-like protein OS=Homo sapiens GN=CLPTM1L PE=1 SV=1	8856	Lumos_200513_38.15993.15993.2	controllerType=0 controllerNumber=1 scan=15993	31.2316	rs61743617
K.DLMVIN[+1702.581]R.S	HexNAc(2)Hex(8)	N[+1703]	1282.03	2	2563.05	2563.05	0	2.4	224	Specific	458.22	6.25	>sp|Q96KA5|CLP1L_HUMAN Cleft lip and palate transmembrane protein 1-like protein OS=Homo sapiens GN=CLPTM1L PE=1 SV=1	8856	Lumos_200513_50.19236.19236.2	controllerType=0 controllerNumber=1 scan=19236	35.3387	Mock transfected
K.DLMVIN[+1702.581]R.S	HexNAc(2)Hex(8)	N[+1703]	1282.03	2	2563.05	2563.05	0	1.7	224	Specific	505.77	7.45	>sp|Q96KA5|CLP1L_HUMAN Cleft lip and palate transmembrane protein 1-like protein OS=Homo sapiens GN=CLPTM1L PE=1 SV=1	8856	Lumos_200513_44.19254.19254.2	controllerType=0 controllerNumber=1 scan=19254	35.4179	rs148441237
K.DLMVIN[+1702.581]R.S	HexNAc(2)Hex(8)	N[+1703]	1282.03	2	2563.05	2563.05	0	1.9	224	Specific	465.1	6.57	>sp|Q96KA5|CLP1L_HUMAN Cleft lip and palate transmembrane protein 1-like protein OS=Homo sapiens GN=CLPTM1L PE=1 SV=1	8856	Lumos_200513_41.19411.19411.2	controllerType=0 controllerNumber=1 scan=19411	35.7104	rs7224888
K.DLMVIN[+1702.581]R.S	HexNAc(2)Hex(8)	N[+1703]	1282.03	2	2563.05	2563.05	0	2.4	224	Specific	508.6	6.05	>sp|Q96KA5|CLP1L_HUMAN Cleft lip and palate transmembrane protein 1-like protein OS=Homo sapiens GN=CLPTM1L PE=1 SV=1	8856	Lumos_200513_38.19593.19593.2	controllerType=0 controllerNumber=1 scan=19593	36.1549	rs61743617
K.LVALAVIDEKN[+1864.634]TSVEHTR.L	HexNAc(2)Hex(9)	N[+1865]	1287.25	3	3859.73	3859.72	0	2.3	248	Specific	792.31	15.63	>sp|Q96JJ7|TMX3_HUMAN Protein disulfide-isomerase TMX3 OS=Homo sapiens GN=TMX3 PE=1 SV=2	17118	Lumos_200513_47.21810.21810.3	controllerType=0 controllerNumber=1 scan=21810	38.9098	B4GALNT2 WT
K.LVALAVIDEKN[+1702.581]TSVEHTR.L	HexNAc(2)Hex(8)	N[+1703]	1233.23	3	3697.68	3697.67	0	2.6	248	Specific	891.14	17.16	>sp|Q96JJ7|TMX3_HUMAN Protein disulfide-isomerase TMX3 OS=Homo sapiens GN=TMX3 PE=1 SV=2	17118	Lumos_200513_47.21891.21891.3	controllerType=0 controllerNumber=1 scan=21891	39.0223	B4GALNT2 WT
K.LVALAVIDEKN[+1540.529]TSVEHTR.L	HexNAc(2)Hex(7)	N[+1541]	1179.21	3	3535.62	3535.62	0	2.4	248	Specific	668.39	13.63	>sp|Q96JJ7|TMX3_HUMAN Protein disulfide-isomerase TMX3 OS=Homo sapiens GN=TMX3 PE=1 SV=2	17118	Lumos_200513_47.22037.22037.3	controllerType=0 controllerNumber=1 scan=22037	39.2205	B4GALNT2 WT
K.LVALAVIDEKN[+1864.634]TSVEHTR.L	HexNAc(2)Hex(9)	N[+1865]	1287.25	3	3859.73	3859.72	0	2.1	248	Specific	608.34	12.5	>sp|Q96JJ7|TMX3_HUMAN Protein disulfide-isomerase TMX3 OS=Homo sapiens GN=TMX3 PE=1 SV=2	17118	Lumos_200513_50.22060.22060.3	controllerType=0 controllerNumber=1 scan=22060	39.1809	Mock transfected
K.LVALAVIDEKN[+1702.581]TSVEHTR.L	HexNAc(2)Hex(8)	N[+1703]	1233.23	3	3697.67	3697.67	0	1.7	248	Specific	793.67	15.5	>sp|Q96JJ7|TMX3_HUMAN Protein disulfide-isomerase TMX3 OS=Homo sapiens GN=TMX3 PE=1 SV=2	17118	Lumos_200513_50.22084.22084.3	controllerType=0 controllerNumber=1 scan=22084	39.2146	Mock transfected
K.LVALAVIDEKN[+1702.581]TSVEHTR.L	HexNAc(2)Hex(8)	N[+1703]	925.174	4	3697.68	3697.67	0	2.2	248	Specific	769.19	16.45	>sp|Q96JJ7|TMX3_HUMAN Protein disulfide-isomerase TMX3 OS=Homo sapiens GN=TMX3 PE=1 SV=2	17118	Lumos_200513_44.22096.22096.4	controllerType=0 controllerNumber=1 scan=22096	39.2889	rs148441237
K.LVALAVIDEKN[+1864.634]TSVEHTR.L	HexNAc(2)Hex(9)	N[+1865]	1287.25	3	3859.73	3859.72	0	2.5	248	Specific	806.88	17	>sp|Q96JJ7|TMX3_HUMAN Protein disulfide-isomerase TMX3 OS=Homo sapiens GN=TMX3 PE=1 SV=2	17118	Lumos_200513_44.22108.22108.3	controllerType=0 controllerNumber=1 scan=22108	39.304	rs148441237
K.LVALAVIDEKN[+1540.529]TSVEHTR.L	HexNAc(2)Hex(7)	N[+1541]	1179.21	3	3535.62	3535.62	0	2.4	248	Specific	757.78	15.29	>sp|Q96JJ7|TMX3_HUMAN Protein disulfide-isomerase TMX3 OS=Homo sapiens GN=TMX3 PE=1 SV=2	17118	Lumos_200513_50.22205.22205.3	controllerType=0 controllerNumber=1 scan=22205	39.3777	Mock transfected
K.LVALAVIDEKN[+1702.581]TSVEHTR.L	HexNAc(2)Hex(8)	N[+1703]	1233.23	3	3697.68	3697.67	0	2.6	248	Specific	854.13	17.45	>sp|Q96JJ7|TMX3_HUMAN Protein disulfide-isomerase TMX3 OS=Homo sapiens GN=TMX3 PE=1 SV=2	17118	Lumos_200513_41.22209.22209.3	controllerType=0 controllerNumber=1 scan=22209	39.5222	rs7224888
K.LVALAVIDEKN[+1378.476]TSVEHTR.L	HexNAc(2)Hex(6)	N[+1378]	1125.2	3	3373.57	3373.56	0	3	248	Specific	600.55	12.16	>sp|Q96JJ7|TMX3_HUMAN Protein disulfide-isomerase TMX3 OS=Homo sapiens GN=TMX3 PE=1 SV=2	17118	Lumos_200513_47.22274.22274.3	controllerType=0 controllerNumber=1 scan=22274	39.5406	B4GALNT2 WT
K.LVALAVIDEKN[+1540.529]TSVEHTR.L	HexNAc(2)Hex(7)	N[+1541]	1179.21	3	3535.62	3535.62	0	2.2	248	Specific	709.78	15	>sp|Q96JJ7|TMX3_HUMAN Protein disulfide-isomerase TMX3 OS=Homo sapiens GN=TMX3 PE=1 SV=2	17118	Lumos_200513_44.22345.22345.3	controllerType=0 controllerNumber=1 scan=22345	39.6274	rs148441237
K.LVALAVIDEKN[+1540.529]TSVEHTR.L	HexNAc(2)Hex(7)	N[+1541]	1179.21	3	3535.63	3535.62	0	2.8	248	Specific	718.51	14.45	>sp|Q96JJ7|TMX3_HUMAN Protein disulfide-isomerase TMX3 OS=Homo sapiens GN=TMX3 PE=1 SV=2	17118	Lumos_200513_41.22351.22351.3	controllerType=0 controllerNumber=1 scan=22351	39.7157	rs7224888
K.LVALAVIDEKN[+1378.476]TSVEHTR.L	HexNAc(2)Hex(6)	N[+1378]	1125.19	3	3373.57	3373.56	0	1.6	248	Specific	638.28	12.5	>sp|Q96JJ7|TMX3_HUMAN Protein disulfide-isomerase TMX3 OS=Homo sapiens GN=TMX3 PE=1 SV=2	17118	Lumos_200513_50.22419.22419.3	controllerType=0 controllerNumber=1 scan=22419	39.6688	Mock transfected
K.LVALAVIDEKN[+1864.634]TSVEHTR.L	HexNAc(2)Hex(9)	N[+1865]	1287.25	3	3859.73	3859.72	0	3.4	248	Specific	926.4	17.65	>sp|Q96JJ7|TMX3_HUMAN Protein disulfide-isomerase TMX3 OS=Homo sapiens GN=TMX3 PE=1 SV=2	17118	Lumos_200513_38.22433.22433.3	controllerType=0 controllerNumber=1 scan=22433	40.0268	rs61743617
K.LVALAVIDEKN[+1702.581]TSVEHTR.L	HexNAc(2)Hex(8)	N[+1703]	925.175	4	3697.68	3697.67	0	2.2	248	Specific	852	17.37	>sp|Q96JJ7|TMX3_HUMAN Protein disulfide-isomerase TMX3 OS=Homo sapiens GN=TMX3 PE=1 SV=2	17118	Lumos_200513_38.22467.22467.4	controllerType=0 controllerNumber=1 scan=22467	40.0731	rs61743617
K.LVALAVIDEKN[+1540.529]TSVEHTR.L	HexNAc(2)Hex(7)	N[+1541]	884.661	4	3535.62	3535.61	0	2.3	248	Specific	789.6	15.37	>sp|Q96JJ7|TMX3_HUMAN Protein disulfide-isomerase TMX3 OS=Homo sapiens GN=TMX3 PE=1 SV=2	17118	Lumos_200513_38.22555.22555.4	controllerType=0 controllerNumber=1 scan=22555	40.1911	rs61743617
K.LVALAVIDEKN[+1378.476]TSVEHTR.L	HexNAc(2)Hex(6)	N[+1378]	1125.19	3	3373.57	3373.56	0	2	248	Specific	609.07	12.6	>sp|Q96JJ7|TMX3_HUMAN Protein disulfide-isomerase TMX3 OS=Homo sapiens GN=TMX3 PE=1 SV=2	17118	Lumos_200513_41.22607.22607.3	controllerType=0 controllerNumber=1 scan=22607	40.0635	rs7224888
K.IFIFN[+1864.634]QTGIEAK.K	HexNAc(2)Hex(9)	N[+1865]	1623.2	2	3245.39	3245.39	0	1.8	289	Specific	813.51	16.82	>sp|Q96J42|TXD15_HUMAN Thioredoxin domain-containing protein 15 OS=Homo sapiens GN=TXNDC15 PE=1 SV=1	17377	Lumos_200513_47.34344.34344.2	controllerType=0 controllerNumber=1 scan=34344	56.0192	B4GALNT2 WT
K.IFIFN[+1702.581]QTGIEAK.K	HexNAc(2)Hex(8)	N[+1703]	1542.17	2	3083.34	3083.33	0	1.9	289	Specific	751.73	15.82	>sp|Q96J42|TXD15_HUMAN Thioredoxin domain-containing protein 15 OS=Homo sapiens GN=TXNDC15 PE=1 SV=1	17377	Lumos_200513_47.34455.34455.2	controllerType=0 controllerNumber=1 scan=34455	56.1698	B4GALNT2 WT
K.IFIFN[+1864.634]QTGIEAK.K	HexNAc(2)Hex(9)	N[+1865]	1623.2	2	3245.39	3245.39	0	1.7	289	Specific	664.44	14.22	>sp|Q96J42|TXD15_HUMAN Thioredoxin domain-containing protein 15 OS=Homo sapiens GN=TXNDC15 PE=1 SV=1	17377	Lumos_200513_44.34607.34607.2	controllerType=0 controllerNumber=1 scan=34607	56.3793	rs148441237
K.IFIFN[+1864.634]QTGIEAK.K	HexNAc(2)Hex(9)	N[+1865]	1082.47	3	3245.4	3245.39	0	2.9	289	Specific	383	6.59	>sp|Q96J42|TXD15_HUMAN Thioredoxin domain-containing protein 15 OS=Homo sapiens GN=TXNDC15 PE=1 SV=1	17377	Lumos_200513_38.34639.34639.3	controllerType=0 controllerNumber=1 scan=34639	56.6858	rs61743617
K.IFIFN[+1702.581]QTGIEAK.K	HexNAc(2)Hex(8)	N[+1703]	1542.17	2	3083.34	3083.33	0	1.9	289	Specific	609.29	12.59	>sp|Q96J42|TXD15_HUMAN Thioredoxin domain-containing protein 15 OS=Homo sapiens GN=TXNDC15 PE=1 SV=1	17377	Lumos_200513_50.34649.34649.2	controllerType=0 controllerNumber=1 scan=34649	56.3835	Mock transfected
K.IFIFN[+1702.581]QTGIEAK.K	HexNAc(2)Hex(8)	N[+1703]	1542.17	2	3083.34	3083.33	0	1.3	289	Specific	792.21	15.24	>sp|Q96J42|TXD15_HUMAN Thioredoxin domain-containing protein 15 OS=Homo sapiens GN=TXNDC15 PE=1 SV=1	17377	Lumos_200513_41.34671.34671.2	controllerType=0 controllerNumber=1 scan=34671	56.5362	rs7224888
K.IFIFN[+1702.581]QTGIEAK.K	HexNAc(2)Hex(8)	N[+1703]	1542.17	2	3083.34	3083.33	0	0.8	289	Specific	737.9	14.76	>sp|Q96J42|TXD15_HUMAN Thioredoxin domain-containing protein 15 OS=Homo sapiens GN=TXNDC15 PE=1 SV=1	17377	Lumos_200513_44.34679.34679.2	controllerType=0 controllerNumber=1 scan=34679	56.4772	rs148441237
K.IFIFN[+1702.581]QTGIEAK.K	HexNAc(2)Hex(8)	N[+1703]	1542.17	2	3083.34	3083.33	0	2.6	289	Specific	786.5	14.76	>sp|Q96J42|TXD15_HUMAN Thioredoxin domain-containing protein 15 OS=Homo sapiens GN=TXNDC15 PE=1 SV=1	17377	Lumos_200513_38.34846.34846.2	controllerType=0 controllerNumber=1 scan=34846	56.968	rs61743617
K.VNGNPHSTPVSGPPAFLTQGWGSTYQAWQQPTQQVPSQQSQPQSSQPN[+1378.476]YSK.A	HexNAc(2)Hex(6)	N[+1378]	1384.23	5	6917.11	6916.09	1	2.2	468	Specific	835.4	16.29	>sp|Q96I24|FUBP3_HUMAN Far upstream element-binding protein 3 OS=Homo sapiens GN=FUBP3 PE=1 SV=2	14326	Lumos_200513_50.45069.45069.5	controllerType=0 controllerNumber=1 scan=45069	70.5841	Mock transfected
K.VNGNPHSTPVSGPPAFLTQGWGSTYQAWQQPTQQVPSQQSQPQSSQPN[+1378.476]YSK.A	HexNAc(2)Hex(6)	N[+1378]	1384.23	5	6917.12	6916.09	1	3	468	Specific	966.6	18.46	>sp|Q96I24|FUBP3_HUMAN Far upstream element-binding protein 3 OS=Homo sapiens GN=FUBP3 PE=1 SV=2	14326	Lumos_200513_38.45090.45090.4	controllerType=0 controllerNumber=1 scan=45090	70.9764	rs61743617
K.VNGNPHSTPVSGPPAFLTQGWGSTYQAWQQPTQQVPSQQSQPQSSQPN[+1378.476]YSK.A	HexNAc(2)Hex(6)	N[+1378]	1384.23	5	6917.11	6916.09	1	1.3	468	Specific	788.18	15.42	>sp|Q96I24|FUBP3_HUMAN Far upstream element-binding protein 3 OS=Homo sapiens GN=FUBP3 PE=1 SV=2	14326	Lumos_200513_47.45172.45172.4	controllerType=0 controllerNumber=1 scan=45172	70.7738	B4GALNT2 WT
K.KWGHN[+1864.634]ITEFQQR.F	HexNAc(2)Hex(9)	N[+1865]	1136.81	3	3408.42	3408.41	0	1.6	276	Specific	467.7	8.33	>sp|Q96HE7|ERO1A_HUMAN ERO1-like protein alpha OS=Homo sapiens GN=ERO1A PE=1 SV=2	13303	Lumos_200513_47.12788.12788.3	controllerType=0 controllerNumber=1 scan=12788	26.582	B4GALNT2 WT
K.KWGHN[+1864.634]ITEFQQR.F	HexNAc(2)Hex(9)	N[+1865]	1136.81	3	3408.42	3408.41	0	1.4	276	Specific	809.27	16.11	>sp|Q96HE7|ERO1A_HUMAN ERO1-like protein alpha OS=Homo sapiens GN=ERO1A PE=1 SV=2	13303	Lumos_200513_50.13006.13006.3	controllerType=0 controllerNumber=1 scan=13006	26.8419	Mock transfected
K.KWGHN[+1864.634]ITEFQQR.F	HexNAc(2)Hex(9)	N[+1865]	1136.81	3	3408.41	3408.41	0	1.3	276	Specific	555.17	10.29	>sp|Q96HE7|ERO1A_HUMAN ERO1-like protein alpha OS=Homo sapiens GN=ERO1A PE=1 SV=2	13303	Lumos_200513_44.13055.13055.3	controllerType=0 controllerNumber=1 scan=13055	26.9654	rs148441237
K.KWGHN[+1864.634]ITEFQQR.F	HexNAc(2)Hex(9)	N[+1865]	1136.81	3	3408.41	3408.41	0	0.9	276	Specific	754.89	14.45	>sp|Q96HE7|ERO1A_HUMAN ERO1-like protein alpha OS=Homo sapiens GN=ERO1A PE=1 SV=2	13303	Lumos_200513_41.13288.13288.3	controllerType=0 controllerNumber=1 scan=13288	27.3553	rs7224888
K.KWGHN[+1378.476]ITEFQQR.F	HexNAc(2)Hex(6)	N[+1378]	974.757	3	2922.26	2922.25	0	1.8	276	Specific	475.96	7.44	>sp|Q96HE7|ERO1A_HUMAN ERO1-like protein alpha OS=Homo sapiens GN=ERO1A PE=1 SV=2	13303	Lumos_200513_41.13634.13634.3	controllerType=0 controllerNumber=1 scan=13634	27.8269	rs7224888
K.KWGHN[+1864.634]ITEFQQR.F	HexNAc(2)Hex(9)	N[+1865]	1136.81	3	3408.42	3408.41	0	2.4	276	Specific	760.2	14.34	>sp|Q96HE7|ERO1A_HUMAN ERO1-like protein alpha OS=Homo sapiens GN=ERO1A PE=1 SV=2	13303	Lumos_200513_38.13710.13710.3	controllerType=0 controllerNumber=1 scan=13710	28.1158	rs61743617
K.KWGHN[+1378.476]ITEFQQR.F	HexNAc(2)Hex(6)	N[+1378]	974.758	3	2922.26	2922.25	0	2.5	276	Specific	624.9	9.95	>sp|Q96HE7|ERO1A_HUMAN ERO1-like protein alpha OS=Homo sapiens GN=ERO1A PE=1 SV=2	13303	Lumos_200513_38.13973.13973.3	controllerType=0 controllerNumber=1 scan=13973	28.4731	rs61743617
K.WGHN[+1864.634]ITEFQQR.F	HexNAc(2)Hex(9)	N[+1865]	1094.11	3	3280.32	3280.32	0	1.7	277	Specific	860.54	17.82	>sp|Q96HE7|ERO1A_HUMAN ERO1-like protein alpha OS=Homo sapiens GN=ERO1A PE=1 SV=2	13303	Lumos_200513_47.16456.16456.3	controllerType=0 controllerNumber=1 scan=16456	31.5955	B4GALNT2 WT
K.WGHN[+1702.581]ITEFQQR.F	HexNAc(2)Hex(8)	N[+1703]	1040.09	3	3118.26	3118.26	0	-0.1	277	Specific	744.29	13.84	>sp|Q96HE7|ERO1A_HUMAN ERO1-like protein alpha OS=Homo sapiens GN=ERO1A PE=1 SV=2	13303	Lumos_200513_47.16543.16543.3	controllerType=0 controllerNumber=1 scan=16543	31.7122	B4GALNT2 WT
K.WGHN[+1864.634]ITEFQQR.F	HexNAc(2)Hex(9)	N[+1865]	1094.11	3	3280.32	3280.32	0	2.1	277	Specific	833.02	17.11	>sp|Q96HE7|ERO1A_HUMAN ERO1-like protein alpha OS=Homo sapiens GN=ERO1A PE=1 SV=2	13303	Lumos_200513_44.16696.16696.3	controllerType=0 controllerNumber=1 scan=16696	31.9234	rs148441237
K.WGHN[+1864.634]ITEFQQR.F	HexNAc(2)Hex(9)	N[+1865]	1640.67	2	3280.32	3280.32	0	2.4	277	Specific	838.7	15.97	>sp|Q96HE7|ERO1A_HUMAN ERO1-like protein alpha OS=Homo sapiens GN=ERO1A PE=1 SV=2	13303	Lumos_200513_50.16703.16703.2	controllerType=0 controllerNumber=1 scan=16703	31.885	Mock transfected
K.WGHN[+1702.581]ITEFQQR.F	HexNAc(2)Hex(8)	N[+1703]	1040.09	3	3118.27	3118.26	0	1.5	277	Specific	801.07	16.51	>sp|Q96HE7|ERO1A_HUMAN ERO1-like protein alpha OS=Homo sapiens GN=ERO1A PE=1 SV=2	13303	Lumos_200513_50.16770.16770.3	controllerType=0 controllerNumber=1 scan=16770	31.9765	Mock transfected
K.WGHN[+1864.634]ITEFQQR.F	HexNAc(2)Hex(9)	N[+1865]	1094.11	3	3280.32	3280.32	0	2.9	277	Specific	817.51	16.28	>sp|Q96HE7|ERO1A_HUMAN ERO1-like protein alpha OS=Homo sapiens GN=ERO1A PE=1 SV=2	13303	Lumos_200513_41.16777.16777.3	controllerType=0 controllerNumber=1 scan=16777	32.116	rs7224888
K.WGHN[+1702.581]ITEFQQR.F	HexNAc(2)Hex(8)	N[+1703]	1040.09	3	3118.27	3118.26	0	2	277	Specific	720.32	15.22	>sp|Q96HE7|ERO1A_HUMAN ERO1-like protein alpha OS=Homo sapiens GN=ERO1A PE=1 SV=2	13303	Lumos_200513_44.16826.16826.3	controllerType=0 controllerNumber=1 scan=16826	32.1024	rs148441237
K.WGHN[+1702.581]ITEFQQR.F	HexNAc(2)Hex(8)	N[+1703]	1040.09	3	3118.27	3118.26	0	2.1	277	Specific	806.72	16.42	>sp|Q96HE7|ERO1A_HUMAN ERO1-like protein alpha OS=Homo sapiens GN=ERO1A PE=1 SV=2	13303	Lumos_200513_41.16908.16908.3	controllerType=0 controllerNumber=1 scan=16908	32.2956	rs7224888
K.WGHN[+1378.476]ITEFQQR.F	HexNAc(2)Hex(6)	N[+1378]	1397.59	2	2794.17	2794.16	0	2.9	277	Specific	742.56	13.82	>sp|Q96HE7|ERO1A_HUMAN ERO1-like protein alpha OS=Homo sapiens GN=ERO1A PE=1 SV=2	13303	Lumos_200513_47.17008.17008.2	controllerType=0 controllerNumber=1 scan=17008	32.3485	B4GALNT2 WT
K.WGHN[+1378.476]ITEFQQR.F	HexNAc(2)Hex(6)	N[+1378]	932.059	3	2794.16	2794.16	0	1.8	277	Specific	668.73	11.96	>sp|Q96HE7|ERO1A_HUMAN ERO1-like protein alpha OS=Homo sapiens GN=ERO1A PE=1 SV=2	13303	Lumos_200513_50.17082.17082.3	controllerType=0 controllerNumber=1 scan=17082	32.3985	Mock transfected
K.WGHN[+1864.634]ITEFQQR.F	HexNAc(2)Hex(9)	N[+1865]	1094.11	3	3280.32	3280.32	0	3	277	Specific	827.5	15.52	>sp|Q96HE7|ERO1A_HUMAN ERO1-like protein alpha OS=Homo sapiens GN=ERO1A PE=1 SV=2	13303	Lumos_200513_38.17099.17099.3	controllerType=0 controllerNumber=1 scan=17099	32.7405	rs61743617
K.WGHN[+1378.476]ITEFQQR.F	HexNAc(2)Hex(6)	N[+1378]	932.059	3	2794.16	2794.16	0	1.8	277	Specific	717.54	15.22	>sp|Q96HE7|ERO1A_HUMAN ERO1-like protein alpha OS=Homo sapiens GN=ERO1A PE=1 SV=2	13303	Lumos_200513_44.17160.17160.3	controllerType=0 controllerNumber=1 scan=17160	32.5554	rs148441237
K.WGHN[+1702.581]ITEFQQR.F	HexNAc(2)Hex(8)	N[+1703]	1040.1	3	3118.27	3118.26	0	2.7	277	Specific	839.9	15.76	>sp|Q96HE7|ERO1A_HUMAN ERO1-like protein alpha OS=Homo sapiens GN=ERO1A PE=1 SV=2	13303	Lumos_200513_38.17178.17178.3	controllerType=0 controllerNumber=1 scan=17178	32.8474	rs61743617
K.WGHN[+1378.476]ITEFQQR.F	HexNAc(2)Hex(6)	N[+1378]	932.059	3	2794.16	2794.16	0	1.4	277	Specific	743.61	14.24	>sp|Q96HE7|ERO1A_HUMAN ERO1-like protein alpha OS=Homo sapiens GN=ERO1A PE=1 SV=2	13303	Lumos_200513_41.17249.17249.3	controllerType=0 controllerNumber=1 scan=17249	32.7596	rs7224888
K.WGHN[+1540.529]ITEFQQR.F	HexNAc(2)Hex(7)	N[+1541]	986.077	3	2956.22	2956.21	0	2.6	277	Specific	479.7	7.65	>sp|Q96HE7|ERO1A_HUMAN ERO1-like protein alpha OS=Homo sapiens GN=ERO1A PE=1 SV=2	13303	Lumos_200513_38.17425.17425.3	controllerType=0 controllerNumber=1 scan=17425	33.1843	rs61743617
K.WGHN[+1378.476]ITEFQQR.F	HexNAc(2)Hex(6)	N[+1378]	932.06	3	2794.16	2794.16	0	2.7	277	Specific	794.6	14.76	>sp|Q96HE7|ERO1A_HUMAN ERO1-like protein alpha OS=Homo sapiens GN=ERO1A PE=1 SV=2	13303	Lumos_200513_38.17461.17461.3	controllerType=0 controllerNumber=1 scan=17461	33.2332	rs61743617
K.VTSIPSPSSAFTPAHATTSSHASPSPVAAVTPPLFAASGLHANAN[+203.079]LSADQSPSALSAGK.T	HexNAc(1)	N[+203]	1460.48	4	5838.91	5839.9	-1	2	140	Specific	1245.92	24.75	>sp|Q96HC4|PDLI5_HUMAN PDZ and LIM domain protein 5 OS=Homo sapiens GN=PDLIM5 PE=1 SV=5	4653	Lumos_200513_47.43016.43016.4	controllerType=0 controllerNumber=1 scan=43016	67.8264	B4GALNT2 WT
K.VTSIPSPSSAFTPAHATTSSHASPSPVAAVTPPLFAASGLHANAN[+203.079]LSADQSPSALSAGK.T	HexNAc(1)	N[+203]	1168.79	5	5839.92	5839.9	0	1.8	140	Specific	1372.45	28.46	>sp|Q96HC4|PDLI5_HUMAN PDZ and LIM domain protein 5 OS=Homo sapiens GN=PDLIM5 PE=1 SV=5	4653	Lumos_200513_41.43050.43050.5	controllerType=0 controllerNumber=1 scan=43050	67.9511	rs7224888
K.VTSIPSPSSAFTPAHATTSSHASPSPVAAVTPPLFAASGLHANAN[+203.079]LSADQSPSALSAGK.T	HexNAc(1)	N[+203]	1168.79	5	5839.92	5839.9	0	2.2	140	Specific	1302.93	27.37	>sp|Q96HC4|PDLI5_HUMAN PDZ and LIM domain protein 5 OS=Homo sapiens GN=PDLIM5 PE=1 SV=5	4653	Lumos_200513_50.43060.43060.5	controllerType=0 controllerNumber=1 scan=43060	67.8341	Mock transfected
K.VTSIPSPSSAFTPAHATTSSHASPSPVAAVTPPLFAASGLHANAN[+203.079]LSADQSPSALSAGK.T	HexNAc(1)	N[+203]	1460.74	4	5839.93	5839.9	0	3.5	140	Specific	1219.79	24.68	>sp|Q96HC4|PDLI5_HUMAN PDZ and LIM domain protein 5 OS=Homo sapiens GN=PDLIM5 PE=1 SV=5	4653	Lumos_200513_44.43120.43120.4	controllerType=0 controllerNumber=1 scan=43120	67.9658	rs148441237
R.TDC[+45.988]DSSTTSLC[+45.988]SFPVAN[+1864.634]VSLTK.G	HexNAc(2)Hex(9)	C[+46]*2, N[+1865]	1411.56	3	4232.66	4232.65	0	2.4	72	Specific	745.9	13.88	>sp|Q96G97|BSCL2_HUMAN Seipin OS=Homo sapiens GN=BSCL2 PE=1 SV=3	9490	Lumos_200513_38.47566.47566.3	controllerType=0 controllerNumber=1 scan=47566	74.4113	rs61743617
R.TDC[+45.988]DSSTTSLC[+45.988]SFPVAN[+1864.634]VSLTK.G	HexNAc(2)Hex(9)	C[+46]*2, N[+1865]	1411.23	3	4231.66	4232.65	-1	3.6	72	Specific	726.2	12.97	>sp|Q96G97|BSCL2_HUMAN Seipin OS=Homo sapiens GN=BSCL2 PE=1 SV=3	9490	Lumos_200513_41.47587.47587.3	controllerType=0 controllerNumber=1 scan=47587	74.1722	rs7224888
R.LWLPVN[+1864.634]LTWADLEDRDGR.V	HexNAc(2)Hex(9)	N[+1865]	1345.26	3	4033.76	4033.74	0	3.5	14	Specific	463.9	7.58	>sp|Q96G23|CERS2_HUMAN Ceramide synthase 2 OS=Homo sapiens GN=CERS2 PE=1 SV=1	10931	Lumos_200513_38.51676.51676.3	controllerType=0 controllerNumber=1 scan=51676	80.449	rs61743617
R.LWLPVN[+1864.634]LTWADLEDRDGR.V	HexNAc(2)Hex(9)	N[+1865]	1345.26	3	4033.76	4033.74	0	3.7	14	Specific	605.34	11.88	>sp|Q96G23|CERS2_HUMAN Ceramide synthase 2 OS=Homo sapiens GN=CERS2 PE=1 SV=1	10931	Lumos_200513_50.51938.51938.3	controllerType=0 controllerNumber=1 scan=51938	80.1099	Mock transfected
R.LWLPVN[+1702.581]LTWADLEDRDGR.V	HexNAc(2)Hex(8)	N[+1703]	1291.24	3	3871.7	3871.69	0	3	14	Specific	620.71	12.57	>sp|Q96G23|CERS2_HUMAN Ceramide synthase 2 OS=Homo sapiens GN=CERS2 PE=1 SV=1	10931	Lumos_200513_41.51951.51951.3	controllerType=0 controllerNumber=1 scan=51951	80.2804	rs7224888
R.LWLPVN[+1702.581]LTWADLEDRDGR.V	HexNAc(2)Hex(8)	N[+1703]	1291.24	3	3871.7	3871.69	0	3.4	14	Specific	692.33	13.22	>sp|Q96G23|CERS2_HUMAN Ceramide synthase 2 OS=Homo sapiens GN=CERS2 PE=1 SV=1	10931	Lumos_200513_47.51958.51958.3	controllerType=0 controllerNumber=1 scan=51958	80.0963	B4GALNT2 WT
R.LWLPVN[+1864.634]LTWADLEDRDGR.V	HexNAc(2)Hex(9)	N[+1865]	1345.26	3	4033.76	4033.74	0	3.3	14	Specific	704.52	14.62	>sp|Q96G23|CERS2_HUMAN Ceramide synthase 2 OS=Homo sapiens GN=CERS2 PE=1 SV=1	10931	Lumos_200513_44.51981.51981.3	controllerType=0 controllerNumber=1 scan=51981	80.2039	rs148441237
R.LWLPVN[+1864.634]LTWADLEDRDGR.V	HexNAc(2)Hex(9)	N[+1865]	1345.26	3	4033.76	4033.74	0	4.2	14	Specific	542.05	9.32	>sp|Q96G23|CERS2_HUMAN Ceramide synthase 2 OS=Homo sapiens GN=CERS2 PE=1 SV=1	10931	Lumos_200513_41.51983.51983.3	controllerType=0 controllerNumber=1 scan=51983	80.3262	rs7224888
R.LWLPVN[+1702.581]LTWADLEDRDGR.V	HexNAc(2)Hex(8)	N[+1703]	1291.24	3	3871.7	3871.69	0	3.6	14	Specific	661.51	12.88	>sp|Q96G23|CERS2_HUMAN Ceramide synthase 2 OS=Homo sapiens GN=CERS2 PE=1 SV=1	10931	Lumos_200513_50.52004.52004.3	controllerType=0 controllerNumber=1 scan=52004	80.2053	Mock transfected
R.LWLPVN[+1702.581]LTWADLEDRDGR.V	HexNAc(2)Hex(8)	N[+1703]	1291.24	3	3871.7	3871.69	0	3.3	14	Specific	638.31	12.62	>sp|Q96G23|CERS2_HUMAN Ceramide synthase 2 OS=Homo sapiens GN=CERS2 PE=1 SV=1	10931	Lumos_200513_44.52087.52087.3	controllerType=0 controllerNumber=1 scan=52087	80.3505	rs148441237
R.LWLPVN[+1864.634]LTWADLEDRDGR.V	HexNAc(2)Hex(9)	N[+1865]	1345.26	3	4033.75	4033.74	0	2	14	Specific	502.06	9.12	>sp|Q96G23|CERS2_HUMAN Ceramide synthase 2 OS=Homo sapiens GN=CERS2 PE=1 SV=1	10931	Lumos_200513_47.52112.52112.3	controllerType=0 controllerNumber=1 scan=52112	80.3138	B4GALNT2 WT
R.LWLPVN[+1540.529]LTWADLEDRDGR.V	HexNAc(2)Hex(7)	N[+1541]	1237.22	3	3709.65	3709.64	0	2.4	14	Specific	670.89	14.05	>sp|Q96G23|CERS2_HUMAN Ceramide synthase 2 OS=Homo sapiens GN=CERS2 PE=1 SV=1	10931	Lumos_200513_47.52141.52141.3	controllerType=0 controllerNumber=1 scan=52141	80.356	B4GALNT2 WT
R.LWLPVN[+1540.529]LTWADLEDRDGR.V	HexNAc(2)Hex(7)	N[+1541]	1237.22	3	3709.65	3709.64	0	4	14	Specific	561.94	9.48	>sp|Q96G23|CERS2_HUMAN Ceramide synthase 2 OS=Homo sapiens GN=CERS2 PE=1 SV=1	10931	Lumos_200513_41.52143.52143.3	controllerType=0 controllerNumber=1 scan=52143	80.5501	rs7224888
R.LWLPVN[+1540.529]LTWADLEDRDGR.V	HexNAc(2)Hex(7)	N[+1541]	1237.22	3	3709.65	3709.64	0	3.3	14	Specific	618.21	12.62	>sp|Q96G23|CERS2_HUMAN Ceramide synthase 2 OS=Homo sapiens GN=CERS2 PE=1 SV=1	10931	Lumos_200513_44.52164.52164.3	controllerType=0 controllerNumber=1 scan=52164	80.4606	rs148441237
R.LWLPVN[+1540.529]LTWADLEDRDGR.V	HexNAc(2)Hex(7)	N[+1541]	1237.22	3	3709.65	3709.64	0	2.2	14	Specific	490.74	10.03	>sp|Q96G23|CERS2_HUMAN Ceramide synthase 2 OS=Homo sapiens GN=CERS2 PE=1 SV=1	10931	Lumos_200513_50.52240.52240.3	controllerType=0 controllerNumber=1 scan=52240	80.5515	Mock transfected
R.LWLPVN[+1378.476]LTWADLEDRDGR.V	HexNAc(2)Hex(6)	N[+1378]	1183.2	3	3547.59	3547.58	0	2.6	14	Specific	567.21	10.67	>sp|Q96G23|CERS2_HUMAN Ceramide synthase 2 OS=Homo sapiens GN=CERS2 PE=1 SV=1	10931	Lumos_200513_41.52283.52283.3	controllerType=0 controllerNumber=1 scan=52283	80.7621	rs7224888
R.LWLPVN[+1378.476]LTWADLEDRDGR.V	HexNAc(2)Hex(6)	N[+1378]	1183.2	3	3547.59	3547.58	0	3	14	Specific	590.72	11.34	>sp|Q96G23|CERS2_HUMAN Ceramide synthase 2 OS=Homo sapiens GN=CERS2 PE=1 SV=1	10931	Lumos_200513_50.52382.52382.3	controllerType=0 controllerNumber=1 scan=52382	80.7513	Mock transfected
R.LWLPVN[+1378.476]LTWADLEDRDGR.V	HexNAc(2)Hex(6)	N[+1378]	1183.2	3	3547.59	3547.58	0	2.3	14	Specific	622.9	13.05	>sp|Q96G23|CERS2_HUMAN Ceramide synthase 2 OS=Homo sapiens GN=CERS2 PE=1 SV=1	10931	Lumos_200513_47.52400.52400.3	controllerType=0 controllerNumber=1 scan=52400	80.7311	B4GALNT2 WT
R.LWLPVN[+1216.423]LTWADLEDRDGR.V	HexNAc(2)Hex(5)	N[+1216]	1129.19	3	3385.54	3385.53	0	3.6	14	Specific	514.59	9.51	>sp|Q96G23|CERS2_HUMAN Ceramide synthase 2 OS=Homo sapiens GN=CERS2 PE=1 SV=1	10931	Lumos_200513_41.52472.52472.3	controllerType=0 controllerNumber=1 scan=52472	81.0455	rs7224888
R.LWLPVN[+1378.476]LTWADLEDRDGR.V	HexNAc(2)Hex(6)	N[+1378]	1183.2	3	3547.59	3547.58	0	2.4	14	Specific	500.15	10.86	>sp|Q96G23|CERS2_HUMAN Ceramide synthase 2 OS=Homo sapiens GN=CERS2 PE=1 SV=1	10931	Lumos_200513_44.52476.52476.3	controllerType=0 controllerNumber=1 scan=52476	80.9036	rs148441237
R.LWLPVN[+1216.423]LTWADLEDRDGR.V	HexNAc(2)Hex(5)	N[+1216]	1129.19	3	3385.54	3385.53	0	2.7	14	Specific	505.11	8.23	>sp|Q96G23|CERS2_HUMAN Ceramide synthase 2 OS=Homo sapiens GN=CERS2 PE=1 SV=1	10931	Lumos_200513_50.52496.52496.3	controllerType=0 controllerNumber=1 scan=52496	80.9151	Mock transfected
R.LWLPVN[+1216.423]LTWADLEDRDGR.V	HexNAc(2)Hex(5)	N[+1216]	1129.18	3	3385.54	3385.53	0	2.1	14	Specific	596.34	12.05	>sp|Q96G23|CERS2_HUMAN Ceramide synthase 2 OS=Homo sapiens GN=CERS2 PE=1 SV=1	10931	Lumos_200513_47.52576.52576.3	controllerType=0 controllerNumber=1 scan=52576	80.9879	B4GALNT2 WT
R.LWLPVN[+1216.423]LTWADLEDRDGR.V	HexNAc(2)Hex(5)	N[+1216]	1129.19	3	3385.54	3385.53	0	2.7	14	Specific	625.34	13.03	>sp|Q96G23|CERS2_HUMAN Ceramide synthase 2 OS=Homo sapiens GN=CERS2 PE=1 SV=1	10931	Lumos_200513_44.52606.52606.3	controllerType=0 controllerNumber=1 scan=52606	81.0938	rs148441237
R.YHYN[+1702.581]GTFEDGK.K	HexNAc(2)Hex(8)	N[+1703]	1011.72	3	3033.16	3033.15	0	2.2	67	Specific	535.23	9.93	>sp|Q96AY3|FKB10_HUMAN Peptidyl-prolyl cis-trans isomerase FKBP10 OS=Homo sapiens GN=FKBP10 PE=1 SV=1	14766	Lumos_200513_41.10059.10059.3	controllerType=0 controllerNumber=1 scan=10059	22.9453	rs7224888
R.YHYN[+1378.476]GTFEDGK.K	HexNAc(2)Hex(6)	N[+1378]	1355.03	2	2709.05	2709.05	0	2.3	67	Specific	793.5	15.66	>sp|Q96AY3|FKB10_HUMAN Peptidyl-prolyl cis-trans isomerase FKBP10 OS=Homo sapiens GN=FKBP10 PE=1 SV=1	14766	Lumos_200513_44.10078.10078.2	controllerType=0 controllerNumber=1 scan=10078	22.9004	rs148441237
R.YHYN[+1540.529]GTFEDGK.K	HexNAc(2)Hex(7)	N[+1541]	957.707	3	2871.11	2871.1	0	2.5	67	Specific	429.31	7.77	>sp|Q96AY3|FKB10_HUMAN Peptidyl-prolyl cis-trans isomerase FKBP10 OS=Homo sapiens GN=FKBP10 PE=1 SV=1	14766	Lumos_200513_41.10169.10169.3	controllerType=0 controllerNumber=1 scan=10169	23.0961	rs7224888
R.YHYN[+1702.581]GTFEDGK.K	HexNAc(2)Hex(8)	N[+1703]	1011.73	3	3033.16	3033.15	0	3.4	67	Specific	729.4	13.52	>sp|Q96AY3|FKB10_HUMAN Peptidyl-prolyl cis-trans isomerase FKBP10 OS=Homo sapiens GN=FKBP10 PE=1 SV=1	14766	Lumos_200513_38.10194.10194.3	controllerType=0 controllerNumber=1 scan=10194	23.286	rs61743617
R.YHYN[+1378.476]GTFEDGK.K	HexNAc(2)Hex(6)	N[+1378]	1355.03	2	2709.05	2709.05	0	1.2	67	Specific	755.63	14.81	>sp|Q96AY3|FKB10_HUMAN Peptidyl-prolyl cis-trans isomerase FKBP10 OS=Homo sapiens GN=FKBP10 PE=1 SV=1	14766	Lumos_200513_41.10315.10315.2	controllerType=0 controllerNumber=1 scan=10315	23.2944	rs7224888
R.YHYN[+1378.476]GTFEDGK.K	HexNAc(2)Hex(6)	N[+1378]	1355.03	2	2709.05	2709.05	0	1.7	67	Specific	811.6	15.09	>sp|Q96AY3|FKB10_HUMAN Peptidyl-prolyl cis-trans isomerase FKBP10 OS=Homo sapiens GN=FKBP10 PE=1 SV=1	14766	Lumos_200513_38.10486.10486.2	controllerType=0 controllerNumber=1 scan=10486	23.6851	rs61743617
R.YHYN[+1216.423]GTFEDGK.K	HexNAc(2)Hex(5)	N[+1216]	849.673	3	2547	2546.99	0	4.2	67	Specific	344.8	4.04	>sp|Q96AY3|FKB10_HUMAN Peptidyl-prolyl cis-trans isomerase FKBP10 OS=Homo sapiens GN=FKBP10 PE=1 SV=1	14766	Lumos_200513_38.10722.10722.3	controllerType=0 controllerNumber=1 scan=10722	24.0076	rs61743617
R.YHYN[+1864.634]GTLLDGTSFDTSYSK.G	HexNAc(2)Hex(9)	N[+1865]	1345.21	3	4033.62	4033.61	0	1.3	179	Specific	790.69	16.34	>sp|Q96AY3|FKB10_HUMAN Peptidyl-prolyl cis-trans isomerase FKBP10 OS=Homo sapiens GN=FKBP10 PE=1 SV=1	14766	Lumos_200513_47.29423.29423.3	controllerType=0 controllerNumber=1 scan=29423	49.313	B4GALNT2 WT
R.YHYN[+1702.581]GTLLDGTSFDTSYSK.G	HexNAc(2)Hex(8)	N[+1703]	1291.19	3	3871.57	3871.56	0	1.9	179	Specific	860.87	18.48	>sp|Q96AY3|FKB10_HUMAN Peptidyl-prolyl cis-trans isomerase FKBP10 OS=Homo sapiens GN=FKBP10 PE=1 SV=1	14766	Lumos_200513_47.29425.29425.3	controllerType=0 controllerNumber=1 scan=29425	49.3155	B4GALNT2 WT
R.YHYN[+1864.634]GTLLDGTSFDTSYSK.G	HexNAc(2)Hex(9)	N[+1865]	1345.21	3	4033.62	4033.61	0	2.2	179	Specific	938.37	19.67	>sp|Q96AY3|FKB10_HUMAN Peptidyl-prolyl cis-trans isomerase FKBP10 OS=Homo sapiens GN=FKBP10 PE=1 SV=1	14766	Lumos_200513_44.29636.29636.3	controllerType=0 controllerNumber=1 scan=29636	49.5983	rs148441237
R.YHYN[+1864.634]GTLLDGTSFDTSYSK.G	HexNAc(2)Hex(9)	N[+1865]	1345.21	3	4033.62	4033.61	0	1.1	179	Specific	930.66	18.57	>sp|Q96AY3|FKB10_HUMAN Peptidyl-prolyl cis-trans isomerase FKBP10 OS=Homo sapiens GN=FKBP10 PE=1 SV=1	14766	Lumos_200513_41.29684.29684.3	controllerType=0 controllerNumber=1 scan=29684	49.7322	rs7224888
R.YHYN[+1702.581]GTLLDGTSFDTSYSK.G	HexNAc(2)Hex(8)	N[+1703]	1291.19	3	3871.56	3871.56	0	0.8	179	Specific	901.99	19.32	>sp|Q96AY3|FKB10_HUMAN Peptidyl-prolyl cis-trans isomerase FKBP10 OS=Homo sapiens GN=FKBP10 PE=1 SV=1	14766	Lumos_200513_44.29701.29701.3	controllerType=0 controllerNumber=1 scan=29701	49.6874	rs148441237
R.YHYN[+1702.581]GTLLDGTSFDTSYSK.G	HexNAc(2)Hex(8)	N[+1703]	1291.19	3	3871.57	3871.56	0	1.7	179	Specific	824.48	16.99	>sp|Q96AY3|FKB10_HUMAN Peptidyl-prolyl cis-trans isomerase FKBP10 OS=Homo sapiens GN=FKBP10 PE=1 SV=1	14766	Lumos_200513_50.29724.29724.3	controllerType=0 controllerNumber=1 scan=29724	49.6673	Mock transfected
R.YHYN[+1864.634]GTLLDGTSFDTSYSK.G	HexNAc(2)Hex(9)	N[+1865]	1345.21	3	4033.62	4033.61	0	1.6	179	Specific	779.56	15.92	>sp|Q96AY3|FKB10_HUMAN Peptidyl-prolyl cis-trans isomerase FKBP10 OS=Homo sapiens GN=FKBP10 PE=1 SV=1	14766	Lumos_200513_50.29727.29727.3	controllerType=0 controllerNumber=1 scan=29727	49.6711	Mock transfected
R.YHYN[+1702.581]GTLLDGTSFDTSYSK.G	HexNAc(2)Hex(8)	N[+1703]	1291.19	3	3871.56	3871.56	0	1.4	179	Specific	924.27	18.93	>sp|Q96AY3|FKB10_HUMAN Peptidyl-prolyl cis-trans isomerase FKBP10 OS=Homo sapiens GN=FKBP10 PE=1 SV=1	14766	Lumos_200513_41.29818.29818.3	controllerType=0 controllerNumber=1 scan=29818	49.9119	rs7224888
R.YHYN[+1864.634]GTLLDGTSFDTSYSK.G	HexNAc(2)Hex(9)	N[+1865]	1345.21	3	4033.62	4033.61	0	2.3	179	Specific	726.8	14.46	>sp|Q96AY3|FKB10_HUMAN Peptidyl-prolyl cis-trans isomerase FKBP10 OS=Homo sapiens GN=FKBP10 PE=1 SV=1	14766	Lumos_200513_38.29945.29945.3	controllerType=0 controllerNumber=1 scan=29945	50.2928	rs61743617
R.YHYN[+1702.581]GTLLDGTSFDTSYSK.G	HexNAc(2)Hex(8)	N[+1703]	1291.19	3	3871.57	3871.56	0	2.7	179	Specific	815.1	16.44	>sp|Q96AY3|FKB10_HUMAN Peptidyl-prolyl cis-trans isomerase FKBP10 OS=Homo sapiens GN=FKBP10 PE=1 SV=1	14766	Lumos_200513_38.29979.29979.3	controllerType=0 controllerNumber=1 scan=29979	50.3391	rs61743617
R.YHYN[+1540.529]GTLLDGTSFDTSYSK.G	HexNAc(2)Hex(7)	N[+1541]	1237.17	3	3709.51	3709.51	0	1.1	179	Specific	876.6	16.72	>sp|Q96AY3|FKB10_HUMAN Peptidyl-prolyl cis-trans isomerase FKBP10 OS=Homo sapiens GN=FKBP10 PE=1 SV=1	14766	Lumos_200513_38.30042.30042.3	controllerType=0 controllerNumber=1 scan=30042	50.4221	rs61743617
R.YHYN[+1864.634]GSLMDGTLFDSSYSR.N	HexNAc(2)Hex(9)	N[+1865]	1359.87	3	4077.6	4077.59	0	1.4	291	Specific	840.87	17.48	>sp|Q96AY3|FKB10_HUMAN Peptidyl-prolyl cis-trans isomerase FKBP10 OS=Homo sapiens GN=FKBP10 PE=1 SV=1	14766	Lumos_200513_47.34430.34430.3	controllerType=0 controllerNumber=1 scan=34430	56.1382	B4GALNT2 WT
R.YHYN[+1702.581]GSLMDGTLFDSSYSR.N	HexNAc(2)Hex(8)	N[+1703]	1305.85	3	3915.55	3915.54	0	2.1	291	Specific	957.74	20.37	>sp|Q96AY3|FKB10_HUMAN Peptidyl-prolyl cis-trans isomerase FKBP10 OS=Homo sapiens GN=FKBP10 PE=1 SV=1	14766	Lumos_200513_47.34588.34588.3	controllerType=0 controllerNumber=1 scan=34588	56.3518	B4GALNT2 WT
R.YHYN[+1864.634]GSLMDGTLFDSSYSR.N	HexNAc(2)Hex(9)	N[+1865]	1359.87	3	4077.6	4077.59	0	1.1	291	Specific	866.89	17.92	>sp|Q96AY3|FKB10_HUMAN Peptidyl-prolyl cis-trans isomerase FKBP10 OS=Homo sapiens GN=FKBP10 PE=1 SV=1	14766	Lumos_200513_50.34639.34639.3	controllerType=0 controllerNumber=1 scan=34639	56.3709	Mock transfected
R.YHYN[+1702.581]GSLMDGTLFDSSYSR.N	HexNAc(2)Hex(8)	N[+1703]	1305.85	3	3915.55	3915.54	0	1.9	291	Specific	915.11	18.99	>sp|Q96AY3|FKB10_HUMAN Peptidyl-prolyl cis-trans isomerase FKBP10 OS=Homo sapiens GN=FKBP10 PE=1 SV=1	14766	Lumos_200513_50.34712.34712.3	controllerType=0 controllerNumber=1 scan=34712	56.4702	Mock transfected
R.YHYN[+1702.581]GSLMDGTLFDSSYSR.N	HexNAc(2)Hex(8)	N[+1703]	1305.86	3	3915.55	3915.54	0	2.4	291	Specific	961.49	19.97	>sp|Q96AY3|FKB10_HUMAN Peptidyl-prolyl cis-trans isomerase FKBP10 OS=Homo sapiens GN=FKBP10 PE=1 SV=1	14766	Lumos_200513_41.34792.34792.3	controllerType=0 controllerNumber=1 scan=34792	56.7029	rs7224888
R.YHYN[+1864.634]GSLMDGTLFDSSYSR.N	HexNAc(2)Hex(9)	N[+1865]	1359.87	3	4077.6	4077.59	0	2.2	291	Specific	885.6	18.67	>sp|Q96AY3|FKB10_HUMAN Peptidyl-prolyl cis-trans isomerase FKBP10 OS=Homo sapiens GN=FKBP10 PE=1 SV=1	14766	Lumos_200513_44.34796.34796.3	controllerType=0 controllerNumber=1 scan=34796	56.6388	rs148441237
R.YHYN[+1864.634]GSLMDGTLFDSSYSR.N	HexNAc(2)Hex(9)	N[+1865]	1359.87	3	4077.6	4077.59	0	2.4	291	Specific	882.4	17.97	>sp|Q96AY3|FKB10_HUMAN Peptidyl-prolyl cis-trans isomerase FKBP10 OS=Homo sapiens GN=FKBP10 PE=1 SV=1	14766	Lumos_200513_41.34862.34862.3	controllerType=0 controllerNumber=1 scan=34862	56.7981	rs7224888
R.YHYN[+1864.634]GSLMDGTLFDSSYSR.N	HexNAc(2)Hex(9)	N[+1865]	1359.87	3	4077.61	4077.59	0	2.7	291	Specific	888.3	17.44	>sp|Q96AY3|FKB10_HUMAN Peptidyl-prolyl cis-trans isomerase FKBP10 OS=Homo sapiens GN=FKBP10 PE=1 SV=1	14766	Lumos_200513_38.34871.34871.3	controllerType=0 controllerNumber=1 scan=34871	57.003	rs61743617
R.YHYN[+1540.529]GSLMDGTLFDSSYSR.N	HexNAc(2)Hex(7)	N[+1541]	1251.84	3	3753.5	3753.49	0	2.2	291	Specific	874.4	18.37	>sp|Q96AY3|FKB10_HUMAN Peptidyl-prolyl cis-trans isomerase FKBP10 OS=Homo sapiens GN=FKBP10 PE=1 SV=1	14766	Lumos_200513_47.34874.34874.3	controllerType=0 controllerNumber=1 scan=34874	56.7406	B4GALNT2 WT
R.YHYN[+1702.581]GSLMDGTLFDSSYSR.N	HexNAc(2)Hex(8)	N[+1703]	1305.85	3	3915.55	3915.54	0	2.2	291	Specific	903.42	19.67	>sp|Q96AY3|FKB10_HUMAN Peptidyl-prolyl cis-trans isomerase FKBP10 OS=Homo sapiens GN=FKBP10 PE=1 SV=1	14766	Lumos_200513_44.34940.34940.3	controllerType=0 controllerNumber=1 scan=34940	56.8344	rs148441237
R.YHYN[+1540.529]GSLMDGTLFDSSYSR.N	HexNAc(2)Hex(7)	N[+1541]	1251.84	3	3753.5	3753.49	0	1.8	291	Specific	887.35	18.78	>sp|Q96AY3|FKB10_HUMAN Peptidyl-prolyl cis-trans isomerase FKBP10 OS=Homo sapiens GN=FKBP10 PE=1 SV=1	14766	Lumos_200513_44.34980.34980.3	controllerType=0 controllerNumber=1 scan=34980	56.8884	rs148441237
R.YHYN[+1540.529]GSLMDGTLFDSSYSR.N	HexNAc(2)Hex(7)	N[+1541]	1251.84	3	3753.5	3753.49	0	2.3	291	Specific	824.5	16.97	>sp|Q96AY3|FKB10_HUMAN Peptidyl-prolyl cis-trans isomerase FKBP10 OS=Homo sapiens GN=FKBP10 PE=1 SV=1	14766	Lumos_200513_41.35067.35067.3	controllerType=0 controllerNumber=1 scan=35067	57.0744	rs7224888
R.YHYN[+1702.581]GSLMDGTLFDSSYSR.N	HexNAc(2)Hex(8)	N[+1703]	1305.86	3	3915.55	3915.54	0	2.9	291	Specific	930.2	18.44	>sp|Q96AY3|FKB10_HUMAN Peptidyl-prolyl cis-trans isomerase FKBP10 OS=Homo sapiens GN=FKBP10 PE=1 SV=1	14766	Lumos_200513_38.35085.35085.3	controllerType=0 controllerNumber=1 scan=35085	57.2939	rs61743617
R.YHYN[+1378.476]GSLMDGTLFDSSYSR.N	HexNAc(2)Hex(6)	N[+1378]	1197.82	3	3591.44	3591.44	0	1.9	291	Specific	460.08	8.74	>sp|Q96AY3|FKB10_HUMAN Peptidyl-prolyl cis-trans isomerase FKBP10 OS=Homo sapiens GN=FKBP10 PE=1 SV=1	14766	Lumos_200513_41.35139.35139.4	controllerType=0 controllerNumber=1 scan=35139	57.1751	rs7224888
R.YHYN[+1378.476]GSLMDGTLFDSSYSR.N	HexNAc(2)Hex(6)	N[+1378]	1197.82	3	3591.44	3591.44	0	2.3	291	Specific	476.62	10.96	>sp|Q96AY3|FKB10_HUMAN Peptidyl-prolyl cis-trans isomerase FKBP10 OS=Homo sapiens GN=FKBP10 PE=1 SV=1	14766	Lumos_200513_44.35170.35170.3	controllerType=0 controllerNumber=1 scan=35170	57.1455	rs148441237
R.YHYN[+1540.529]GSLMDGTLFDSSYSR.N	HexNAc(2)Hex(7)	N[+1541]	1251.84	3	3753.5	3753.49	0	3.8	291	Specific	798.3	14.83	>sp|Q96AY3|FKB10_HUMAN Peptidyl-prolyl cis-trans isomerase FKBP10 OS=Homo sapiens GN=FKBP10 PE=1 SV=1	14766	Lumos_200513_38.35322.35322.3	controllerType=0 controllerNumber=1 scan=35322	57.6144	rs61743617
R.N[+1378.476]HTYNTYIGQGYIIPGMDQGLQGAC[+45.988]M[+15.995]GER.R	HexNAc(2)Hex(6)	C[+46], M[+16], N[+1378]	1157.73	4	4627.91	4627.9	0	2	310	Specific	404.5	7.18	>sp|Q96AY3|FKB10_HUMAN Peptidyl-prolyl cis-trans isomerase FKBP10 OS=Homo sapiens GN=FKBP10 PE=1 SV=1	14766	Lumos_200513_44.42810.42810.4	controllerType=0 controllerNumber=1 scan=42810	67.5463	rs148441237
R.N[+1378.476]HTYNTYIGQGYIIPGMDQGLQGAC[+45.988]M[+15.995]GER.R	HexNAc(2)Hex(6)	C[+46], M[+16], N[+1378]	1543.3	3	4627.9	4627.9	0	-0.5	310	Specific	389.4	6.14	>sp|Q96AY3|FKB10_HUMAN Peptidyl-prolyl cis-trans isomerase FKBP10 OS=Homo sapiens GN=FKBP10 PE=1 SV=1	14766	Lumos_200513_38.42926.42926.3	controllerType=0 controllerNumber=1 scan=42926	68.0131	rs61743617
R.YHYN[+1864.634]C[+45.988]SLLDGTQLFTSHDYGAPQEATLGANK.V	HexNAc(2)Hex(9)	C[+46], N[+1865]	1332.05	4	5325.19	5325.19	0	0.5	404	Specific	1155.32	23.9	>sp|Q96AY3|FKB10_HUMAN Peptidyl-prolyl cis-trans isomerase FKBP10 OS=Homo sapiens GN=FKBP10 PE=1 SV=1	14766	Lumos_200513_47.43339.43339.4	controllerType=0 controllerNumber=1 scan=43339	68.2688	B4GALNT2 WT
R.YHYN[+1702.581]C[+45.988]SLLDGTQLFTSHDYGAPQEATLGANK.V	HexNAc(2)Hex(8)	C[+46], N[+1703]	1291.54	4	5163.14	5163.14	0	0.9	404	Specific	1159.6	24.32	>sp|Q96AY3|FKB10_HUMAN Peptidyl-prolyl cis-trans isomerase FKBP10 OS=Homo sapiens GN=FKBP10 PE=1 SV=1	14766	Lumos_200513_47.43342.43342.4	controllerType=0 controllerNumber=1 scan=43342	68.2726	B4GALNT2 WT
R.YHYN[+1864.634]C[+45.988]SLLDGTQLFTSHDYGAPQEATLGANK.V	HexNAc(2)Hex(9)	C[+46], N[+1865]	1332.06	4	5325.2	5325.19	0	1.4	404	Specific	1107.74	23.65	>sp|Q96AY3|FKB10_HUMAN Peptidyl-prolyl cis-trans isomerase FKBP10 OS=Homo sapiens GN=FKBP10 PE=1 SV=1	14766	Lumos_200513_44.43372.43372.4	controllerType=0 controllerNumber=1 scan=43372	68.3133	rs148441237
R.YHYN[+1864.634]C[+45.988]SLLDGTQLFTSHDYGAPQEATLGANK.V	HexNAc(2)Hex(9)	C[+46], N[+1865]	1332.06	4	5325.2	5325.19	0	1.6	404	Specific	1222.85	25.17	>sp|Q96AY3|FKB10_HUMAN Peptidyl-prolyl cis-trans isomerase FKBP10 OS=Homo sapiens GN=FKBP10 PE=1 SV=1	14766	Lumos_200513_50.43382.43382.4	controllerType=0 controllerNumber=1 scan=43382	68.2721	Mock transfected
R.YHYN[+1864.634]C[+45.988]SLLDGTQLFTSHDYGAPQEATLGANK.V	HexNAc(2)Hex(9)	C[+46], N[+1865]	1332.06	4	5325.21	5325.19	0	2.7	404	Specific	1101.3	22.5	>sp|Q96AY3|FKB10_HUMAN Peptidyl-prolyl cis-trans isomerase FKBP10 OS=Homo sapiens GN=FKBP10 PE=1 SV=1	14766	Lumos_200513_38.43469.43469.4	controllerType=0 controllerNumber=1 scan=43469	68.7581	rs61743617
R.YHYN[+1702.581]C[+45.988]SLLDGTQLFTSHDYGAPQEATLGANK.V	HexNAc(2)Hex(8)	C[+46], N[+1703]	1291.54	4	5163.15	5163.14	0	2.5	404	Specific	1069.72	22.66	>sp|Q96AY3|FKB10_HUMAN Peptidyl-prolyl cis-trans isomerase FKBP10 OS=Homo sapiens GN=FKBP10 PE=1 SV=1	14766	Lumos_200513_44.43478.43478.4	controllerType=0 controllerNumber=1 scan=43478	68.4575	rs148441237
R.YHYN[+1702.581]C[+45.988]SLLDGTQLFTSHDYGAPQEATLGANK.V	HexNAc(2)Hex(8)	C[+46], N[+1703]	1291.54	4	5163.15	5163.14	0	2.6	404	Specific	1075	21.5	>sp|Q96AY3|FKB10_HUMAN Peptidyl-prolyl cis-trans isomerase FKBP10 OS=Homo sapiens GN=FKBP10 PE=1 SV=1	14766	Lumos_200513_38.43503.43503.4	controllerType=0 controllerNumber=1 scan=43503	68.8045	rs61743617
R.YHYN[+1540.529]C[+45.988]SLLDGTQLFTSHDYGAPQEATLGANK.V	HexNAc(2)Hex(7)	C[+46], N[+1541]	1251.03	4	5001.1	5001.09	0	2	404	Specific	1245.36	25.35	>sp|Q96AY3|FKB10_HUMAN Peptidyl-prolyl cis-trans isomerase FKBP10 OS=Homo sapiens GN=FKBP10 PE=1 SV=1	14766	Lumos_200513_47.43512.43512.4	controllerType=0 controllerNumber=1 scan=43512	68.5151	B4GALNT2 WT
R.YHYN[+1702.581]C[+45.988]SLLDGTQLFTSHDYGAPQEATLGANK.V	HexNAc(2)Hex(8)	C[+46], N[+1703]	1291.54	4	5163.15	5163.14	0	3.2	404	Specific	1209.08	24.68	>sp|Q96AY3|FKB10_HUMAN Peptidyl-prolyl cis-trans isomerase FKBP10 OS=Homo sapiens GN=FKBP10 PE=1 SV=1	14766	Lumos_200513_50.43519.43519.4	controllerType=0 controllerNumber=1 scan=43519	68.4652	Mock transfected
R.YHYN[+1378.476]C[+45.988]SLLDGTQLFTSHDYGAPQEATLGANK.V	HexNAc(2)Hex(6)	C[+46], N[+1378]	1210.52	4	4839.04	4839.03	0	1.9	404	Specific	1211.38	25.25	>sp|Q96AY3|FKB10_HUMAN Peptidyl-prolyl cis-trans isomerase FKBP10 OS=Homo sapiens GN=FKBP10 PE=1 SV=1	14766	Lumos_200513_50.43552.43552.3	controllerType=0 controllerNumber=1 scan=43552	68.5175	Mock transfected
R.YHYN[+1702.581]C[+45.988]SLLDGTQLFTSHDYGAPQEATLGANK.V	HexNAc(2)Hex(8)	C[+46], N[+1703]	1291.54	4	5163.15	5163.14	0	2	404	Specific	1050.48	22.1	>sp|Q96AY3|FKB10_HUMAN Peptidyl-prolyl cis-trans isomerase FKBP10 OS=Homo sapiens GN=FKBP10 PE=1 SV=1	14766	Lumos_200513_41.43581.43581.4	controllerType=0 controllerNumber=1 scan=43581	68.6881	rs7224888
R.YHYN[+1540.529]C[+45.988]SLLDGTQLFTSHDYGAPQEATLGANK.V	HexNAc(2)Hex(7)	C[+46], N[+1541]	1251.03	4	5001.09	5001.09	0	1.6	404	Specific	1178.46	24.77	>sp|Q96AY3|FKB10_HUMAN Peptidyl-prolyl cis-trans isomerase FKBP10 OS=Homo sapiens GN=FKBP10 PE=1 SV=1	14766	Lumos_200513_44.43616.43616.4	controllerType=0 controllerNumber=1 scan=43616	68.6551	rs148441237
R.YHYN[+1378.476]C[+45.988]SLLDGTQLFTSHDYGAPQEATLGANK.V	HexNAc(2)Hex(6)	C[+46], N[+1378]	1210.52	4	4839.04	4839.03	0	1.3	404	Specific	1224.77	25.46	>sp|Q96AY3|FKB10_HUMAN Peptidyl-prolyl cis-trans isomerase FKBP10 OS=Homo sapiens GN=FKBP10 PE=1 SV=1	14766	Lumos_200513_47.43623.43623.4	controllerType=0 controllerNumber=1 scan=43623	68.6681	B4GALNT2 WT
R.YHYN[+1540.529]C[+45.988]SLLDGTQLFTSHDYGAPQEATLGANK.V	HexNAc(2)Hex(7)	C[+46], N[+1541]	1251.03	4	5001.09	5001.09	0	1	404	Specific	1213.6	24.89	>sp|Q96AY3|FKB10_HUMAN Peptidyl-prolyl cis-trans isomerase FKBP10 OS=Homo sapiens GN=FKBP10 PE=1 SV=1	14766	Lumos_200513_50.43653.43653.4	controllerType=0 controllerNumber=1 scan=43653	68.6559	Mock transfected
R.YHYN[+1540.529]C[+45.988]SLLDGTQLFTSHDYGAPQEATLGANK.V	HexNAc(2)Hex(7)	C[+46], N[+1541]	1251.03	4	5001.1	5001.09	0	2.4	404	Specific	1201.4	24.53	>sp|Q96AY3|FKB10_HUMAN Peptidyl-prolyl cis-trans isomerase FKBP10 OS=Homo sapiens GN=FKBP10 PE=1 SV=1	14766	Lumos_200513_38.43680.43680.4	controllerType=0 controllerNumber=1 scan=43680	69.0471	rs61743617
R.YHYN[+1378.476]C[+45.988]SLLDGTQLFTSHDYGAPQEATLGANK.V	HexNAc(2)Hex(6)	C[+46], N[+1378]	1210.52	4	4839.04	4839.03	0	1.9	404	Specific	1226.4	25.77	>sp|Q96AY3|FKB10_HUMAN Peptidyl-prolyl cis-trans isomerase FKBP10 OS=Homo sapiens GN=FKBP10 PE=1 SV=1	14766	Lumos_200513_44.43687.43687.4	controllerType=0 controllerNumber=1 scan=43687	68.7531	rs148441237
R.YHYN[+1540.529]C[+45.988]SLLDGTQLFTSHDYGAPQEATLGANK.V	HexNAc(2)Hex(7)	C[+46], N[+1541]	1251.03	4	5001.09	5001.09	0	1.4	404	Specific	1260.76	25.92	>sp|Q96AY3|FKB10_HUMAN Peptidyl-prolyl cis-trans isomerase FKBP10 OS=Homo sapiens GN=FKBP10 PE=1 SV=1	14766	Lumos_200513_41.43690.43690.4	controllerType=0 controllerNumber=1 scan=43690	68.8362	rs7224888
R.YHYN[+1216.423]C[+45.988]SLLDGTQLFTSHDYGAPQEATLGANK.V	HexNAc(2)Hex(5)	C[+46], N[+1216]	1170	4	4676.99	4676.98	0	3.2	404	Specific	1032.75	20.52	>sp|Q96AY3|FKB10_HUMAN Peptidyl-prolyl cis-trans isomerase FKBP10 OS=Homo sapiens GN=FKBP10 PE=1 SV=1	14766	Lumos_200513_47.43777.43777.4	controllerType=0 controllerNumber=1 scan=43777	68.8765	B4GALNT2 WT
R.YHYN[+1378.476]C[+45.988]SLLDGTQLFTSHDYGAPQEATLGANK.V	HexNAc(2)Hex(6)	C[+46], N[+1378]	1210.52	4	4839.04	4839.03	0	2	404	Specific	1279.82	26.1	>sp|Q96AY3|FKB10_HUMAN Peptidyl-prolyl cis-trans isomerase FKBP10 OS=Homo sapiens GN=FKBP10 PE=1 SV=1	14766	Lumos_200513_41.43798.43798.4	controllerType=0 controllerNumber=1 scan=43798	68.9832	rs7224888
R.YHYN[+1378.476]C[+45.988]SLLDGTQLFTSHDYGAPQEATLGANK.V	HexNAc(2)Hex(6)	C[+46], N[+1378]	1210.52	4	4839.05	4839.03	0	2.5	404	Specific	1234.3	24.5	>sp|Q96AY3|FKB10_HUMAN Peptidyl-prolyl cis-trans isomerase FKBP10 OS=Homo sapiens GN=FKBP10 PE=1 SV=1	14766	Lumos_200513_38.43824.43824.4	controllerType=0 controllerNumber=1 scan=43824	69.2434	rs61743617
R.YHYN[+1216.423]C[+45.988]SLLDGTQLFTSHDYGAPQEATLGANK.V	HexNAc(2)Hex(5)	C[+46], N[+1216]	1170	4	4676.99	4676.98	0	2.1	404	Specific	1001.38	21.66	>sp|Q96AY3|FKB10_HUMAN Peptidyl-prolyl cis-trans isomerase FKBP10 OS=Homo sapiens GN=FKBP10 PE=1 SV=1	14766	Lumos_200513_44.43944.43944.4	controllerType=0 controllerNumber=1 scan=43944	69.1035	rs148441237
R.YHYN[+1216.423]C[+45.988]SLLDGTQLFTSHDYGAPQEATLGANK.V	HexNAc(2)Hex(5)	C[+46], N[+1216]	1170	4	4676.99	4676.98	0	2	404	Specific	940.6	18.53	>sp|Q96AY3|FKB10_HUMAN Peptidyl-prolyl cis-trans isomerase FKBP10 OS=Homo sapiens GN=FKBP10 PE=1 SV=1	14766	Lumos_200513_38.44013.44013.4	controllerType=0 controllerNumber=1 scan=44013	69.5007	rs61743617
R.N[+1864.634]HTYNTYIGQGYIIPGMDQGLQGAC[+45.988]MGER.R	HexNAc(2)Hex(9)	C[+46], N[+1865]	1275.27	4	5098.07	5098.06	0	2.7	310	Specific	882.4	16.92	>sp|Q96AY3|FKB10_HUMAN Peptidyl-prolyl cis-trans isomerase FKBP10 OS=Homo sapiens GN=FKBP10 PE=1 SV=1	14766	Lumos_200513_38.45152.45152.4	controllerType=0 controllerNumber=1 scan=45152	71.0617	rs61743617
R.N[+1864.634]HTYNTYIGQGYIIPGMDQGLQGAC[+45.988]MGER.R	HexNAc(2)Hex(9)	C[+46], N[+1865]	1275.27	4	5098.07	5098.06	0	1.6	310	Specific	481.94	10.33	>sp|Q96AY3|FKB10_HUMAN Peptidyl-prolyl cis-trans isomerase FKBP10 OS=Homo sapiens GN=FKBP10 PE=1 SV=1	14766	Lumos_200513_47.45168.45168.4	controllerType=0 controllerNumber=1 scan=45168	70.7688	B4GALNT2 WT
R.N[+1864.634]HTYNTYIGQGYIIPGMDQGLQGAC[+45.988]MGER.R	HexNAc(2)Hex(9)	C[+46], N[+1865]	1700.03	3	5098.07	5098.06	0	1.9	310	Specific	838.21	17.25	>sp|Q96AY3|FKB10_HUMAN Peptidyl-prolyl cis-trans isomerase FKBP10 OS=Homo sapiens GN=FKBP10 PE=1 SV=1	14766	Lumos_200513_50.45188.45188.3	controllerType=0 controllerNumber=1 scan=45188	70.7448	Mock transfected
R.N[+1864.634]HTYNTYIGQGYIIPGMDQGLQGAC[+45.988]MGER.R	HexNAc(2)Hex(9)	C[+46], N[+1865]	1699.69	3	5097.06	5098.06	-1	1.3	310	Specific	827.63	16.25	>sp|Q96AY3|FKB10_HUMAN Peptidyl-prolyl cis-trans isomerase FKBP10 OS=Homo sapiens GN=FKBP10 PE=1 SV=1	14766	Lumos_200513_41.45215.45215.3	controllerType=0 controllerNumber=1 scan=45215	70.9261	rs7224888
R.N[+1702.581]HTYNTYIGQGYIIPGMDQGLQGAC[+45.988]MGER.R	HexNAc(2)Hex(8)	C[+46], N[+1703]	1646.34	3	4937.02	4936.01	1	0.7	310	Specific	362.78	8.32	>sp|Q96AY3|FKB10_HUMAN Peptidyl-prolyl cis-trans isomerase FKBP10 OS=Homo sapiens GN=FKBP10 PE=1 SV=1	14766	Lumos_200513_47.45253.45253.3	controllerType=0 controllerNumber=1 scan=45253	70.8832	B4GALNT2 WT
R.N[+1540.529]HTYNTYIGQGYIIPGMDQGLQGAC[+45.988]MGER.R	HexNAc(2)Hex(7)	C[+46], N[+1541]	1194.25	4	4773.96	4773.96	0	1.4	310	Specific	846.74	17.01	>sp|Q96AY3|FKB10_HUMAN Peptidyl-prolyl cis-trans isomerase FKBP10 OS=Homo sapiens GN=FKBP10 PE=1 SV=1	14766	Lumos_200513_47.45283.45283.4	controllerType=0 controllerNumber=1 scan=45283	70.9248	B4GALNT2 WT
R.N[+1702.581]HTYNTYIGQGYIIPGMDQGLQGAC[+45.988]MGER.R	HexNAc(2)Hex(8)	C[+46], N[+1703]	1646.01	3	4936.02	4936.01	0	2.7	310	Specific	558.86	10.59	>sp|Q96AY3|FKB10_HUMAN Peptidyl-prolyl cis-trans isomerase FKBP10 OS=Homo sapiens GN=FKBP10 PE=1 SV=1	14766	Lumos_200513_41.45320.45320.3	controllerType=0 controllerNumber=1 scan=45320	71.0691	rs7224888
R.N[+1702.581]HTYNTYIGQGYIIPGMDQGLQGAC[+45.988]MGER.R	HexNAc(2)Hex(8)	C[+46], N[+1703]	1234.76	4	4936.02	4936.01	0	2.9	310	Specific	456.3	8.84	>sp|Q96AY3|FKB10_HUMAN Peptidyl-prolyl cis-trans isomerase FKBP10 OS=Homo sapiens GN=FKBP10 PE=1 SV=1	14766	Lumos_200513_38.45331.45331.4	controllerType=0 controllerNumber=1 scan=45331	71.3053	rs61743617
R.N[+1378.476]HTYNTYIGQGYIIPGMDQGLQGAC[+45.988]MGER.R	HexNAc(2)Hex(6)	C[+46], N[+1378]	1538.31	3	4612.91	4611.9	1	1.3	310	Specific	949.94	19.32	>sp|Q96AY3|FKB10_HUMAN Peptidyl-prolyl cis-trans isomerase FKBP10 OS=Homo sapiens GN=FKBP10 PE=1 SV=1	14766	Lumos_200513_47.45359.45359.3	controllerType=0 controllerNumber=1 scan=45359	71.0276	B4GALNT2 WT
R.N[+1540.529]HTYNTYIGQGYIIPGMDQGLQGAC[+45.988]MGER.R	HexNAc(2)Hex(7)	C[+46], N[+1541]	1194.25	4	4773.97	4773.96	0	1.9	310	Specific	851.6	16.94	>sp|Q96AY3|FKB10_HUMAN Peptidyl-prolyl cis-trans isomerase FKBP10 OS=Homo sapiens GN=FKBP10 PE=1 SV=1	14766	Lumos_200513_38.45371.45371.4	controllerType=0 controllerNumber=1 scan=45371	71.3593	rs61743617
R.N[+1054.370]HTYNTYIGQGYIIPGMDQGLQGAC[+45.988]MGER.R	HexNAc(2)Hex(4)	C[+46], N[+1054]	1072.45	4	4286.78	4287.8	-1	-2.3	310	Specific	528.03	3.69	>sp|Q96AY3|FKB10_HUMAN Peptidyl-prolyl cis-trans isomerase FKBP10 OS=Homo sapiens GN=FKBP10 PE=1 SV=1	14766	Lumos_200513_47.45392.45392.4	controllerType=0 controllerNumber=1 scan=45392	71.0726	B4GALNT2 WT
R.N[+1540.529]HTYNTYIGQGYIIPGMDQGLQGAC[+45.988]MGER.R	HexNAc(2)Hex(7)	C[+46], N[+1541]	1591.66	3	4772.96	4773.96	-1	2.3	310	Specific	866.8	17.44	>sp|Q96AY3|FKB10_HUMAN Peptidyl-prolyl cis-trans isomerase FKBP10 OS=Homo sapiens GN=FKBP10 PE=1 SV=1	14766	Lumos_200513_50.45430.45430.3	controllerType=0 controllerNumber=1 scan=45430	71.0748	Mock transfected
R.N[+1540.529]HTYNTYIGQGYIIPGMDQGLQGAC[+45.988]MGER.R	HexNAc(2)Hex(7)	C[+46], N[+1541]	1591.99	3	4773.96	4773.96	0	1.4	310	Specific	782.17	15.92	>sp|Q96AY3|FKB10_HUMAN Peptidyl-prolyl cis-trans isomerase FKBP10 OS=Homo sapiens GN=FKBP10 PE=1 SV=1	14766	Lumos_200513_41.45500.45500.3	controllerType=0 controllerNumber=1 scan=45500	71.3145	rs7224888
R.N[+1378.476]HTYNTYIGQGYIIPGMDQGLQGAC[+45.988]MGER.R	HexNAc(2)Hex(6)	C[+46], N[+1378]	1537.98	3	4611.92	4611.9	0	3.5	310	Specific	925.69	18.83	>sp|Q96AY3|FKB10_HUMAN Peptidyl-prolyl cis-trans isomerase FKBP10 OS=Homo sapiens GN=FKBP10 PE=1 SV=1	14766	Lumos_200513_44.45505.45505.3	controllerType=0 controllerNumber=1 scan=45505	71.2287	rs148441237
R.N[+1378.476]HTYNTYIGQGYIIPGMDQGLQGAC[+45.988]MGER.R	HexNAc(2)Hex(6)	C[+46], N[+1378]	1537.98	3	4611.92	4611.9	0	3	310	Specific	1048.9	20.26	>sp|Q96AY3|FKB10_HUMAN Peptidyl-prolyl cis-trans isomerase FKBP10 OS=Homo sapiens GN=FKBP10 PE=1 SV=1	14766	Lumos_200513_38.45510.45510.3	controllerType=0 controllerNumber=1 scan=45510	71.5505	rs61743617
R.N[+1378.476]HTYNTYIGQGYIIPGMDQGLQGAC[+45.988]MGER.R	HexNAc(2)Hex(6)	C[+46], N[+1378]	1537.97	3	4611.91	4611.9	0	1	310	Specific	865.68	17.89	>sp|Q96AY3|FKB10_HUMAN Peptidyl-prolyl cis-trans isomerase FKBP10 OS=Homo sapiens GN=FKBP10 PE=1 SV=1	14766	Lumos_200513_50.45527.45527.3	controllerType=0 controllerNumber=1 scan=45527	71.2079	Mock transfected
R.N[+1540.529]HTYNTYIGQGYIIPGMDQGLQGAC[+45.988]MGER.R	HexNAc(2)Hex(7)	C[+46], N[+1541]	1194.49	4	4774.96	4773.96	1	-0.3	310	Specific	538.43	9.48	>sp|Q96AY3|FKB10_HUMAN Peptidyl-prolyl cis-trans isomerase FKBP10 OS=Homo sapiens GN=FKBP10 PE=1 SV=1	14766	Lumos_200513_44.45553.45553.4	controllerType=0 controllerNumber=1 scan=45553	71.2985	rs148441237
R.N[+1378.476]HTYNTYIGQGYIIPGMDQGLQGAC[+45.988]MGER.R	HexNAc(2)Hex(6)	C[+46], N[+1378]	1537.97	3	4611.91	4611.9	0	0.8	310	Specific	1014.14	20.56	>sp|Q96AY3|FKB10_HUMAN Peptidyl-prolyl cis-trans isomerase FKBP10 OS=Homo sapiens GN=FKBP10 PE=1 SV=1	14766	Lumos_200513_41.45557.45557.3	controllerType=0 controllerNumber=1 scan=45557	71.3936	rs7224888
R.N[+1216.423]HTYNTYIGQGYIIPGMDQGLQGAC[+45.988]MGER.R	HexNAc(2)Hex(5)	C[+46], N[+1216]	1483.96	3	4449.87	4449.85	0	3.5	310	Specific	598.9	10.89	>sp|Q96AY3|FKB10_HUMAN Peptidyl-prolyl cis-trans isomerase FKBP10 OS=Homo sapiens GN=FKBP10 PE=1 SV=1	14766	Lumos_200513_38.45766.45766.3	controllerType=0 controllerNumber=1 scan=45766	71.9033	rs61743617
R.N[+1216.423]HTYNTYIGQGYIIPGMDQGLQGAC[+45.988]MGER.R	HexNAc(2)Hex(5)	C[+46], N[+1216]	1483.63	3	4448.86	4449.85	-1	3.2	310	Specific	578.64	9.77	>sp|Q96AY3|FKB10_HUMAN Peptidyl-prolyl cis-trans isomerase FKBP10 OS=Homo sapiens GN=FKBP10 PE=1 SV=1	14766	Lumos_200513_41.45831.45831.3	controllerType=0 controllerNumber=1 scan=45831	71.7687	rs7224888
R.YHYN[+1702.581]GTFEDGKK.F	HexNAc(2)Hex(8)	N[+1703]	1054.42	3	3161.26	3161.25	0	2.9	67	Specific	701.06	13.75	>sp|Q96AY3|FKB10_HUMAN Peptidyl-prolyl cis-trans isomerase FKBP10 OS=Homo sapiens GN=FKBP10 PE=1 SV=1	14766	Lumos_200513_47.6170.6170.3	controllerType=0 controllerNumber=1 scan=6170	17.5267	B4GALNT2 WT
R.YHYN[+1540.529]GTFEDGKK.F	HexNAc(2)Hex(7)	N[+1541]	1000.4	3	2999.2	2999.19	0	2	67	Specific	627.4	12.22	>sp|Q96AY3|FKB10_HUMAN Peptidyl-prolyl cis-trans isomerase FKBP10 OS=Homo sapiens GN=FKBP10 PE=1 SV=1	14766	Lumos_200513_47.6308.6308.3	controllerType=0 controllerNumber=1 scan=6308	17.715	B4GALNT2 WT
R.YHYN[+1378.476]GTFEDGKK.F	HexNAc(2)Hex(6)	N[+1378]	946.387	3	2837.15	2837.14	0	1.8	67	Specific	731.99	14.33	>sp|Q96AY3|FKB10_HUMAN Peptidyl-prolyl cis-trans isomerase FKBP10 OS=Homo sapiens GN=FKBP10 PE=1 SV=1	14766	Lumos_200513_47.6336.6336.3	controllerType=0 controllerNumber=1 scan=6336	17.7538	B4GALNT2 WT
R.YHYN[+1702.581]GTFEDGKK.F	HexNAc(2)Hex(8)	N[+1703]	1054.42	3	3161.25	3161.25	0	2.7	67	Specific	750.43	14.53	>sp|Q96AY3|FKB10_HUMAN Peptidyl-prolyl cis-trans isomerase FKBP10 OS=Homo sapiens GN=FKBP10 PE=1 SV=1	14766	Lumos_200513_50.6379.6379.3	controllerType=0 controllerNumber=1 scan=6379	17.7681	Mock transfected
R.YHYN[+1702.581]GTFEDGKK.F	HexNAc(2)Hex(8)	N[+1703]	1054.42	3	3161.25	3161.25	0	2.3	67	Specific	807.84	16.59	>sp|Q96AY3|FKB10_HUMAN Peptidyl-prolyl cis-trans isomerase FKBP10 OS=Homo sapiens GN=FKBP10 PE=1 SV=1	14766	Lumos_200513_44.6472.6472.3	controllerType=0 controllerNumber=1 scan=6472	17.9532	rs148441237
R.YHYN[+1540.529]GTFEDGKK.F	HexNAc(2)Hex(7)	N[+1541]	1000.41	3	2999.2	2999.19	0	2.8	67	Specific	659.41	12.53	>sp|Q96AY3|FKB10_HUMAN Peptidyl-prolyl cis-trans isomerase FKBP10 OS=Homo sapiens GN=FKBP10 PE=1 SV=1	14766	Lumos_200513_50.6550.6550.3	controllerType=0 controllerNumber=1 scan=6550	18.0023	Mock transfected
R.YHYN[+1540.529]GTFEDGKK.F	HexNAc(2)Hex(7)	N[+1541]	1000.41	3	2999.2	2999.19	0	3.3	67	Specific	743.91	13.76	>sp|Q96AY3|FKB10_HUMAN Peptidyl-prolyl cis-trans isomerase FKBP10 OS=Homo sapiens GN=FKBP10 PE=1 SV=1	14766	Lumos_200513_44.6615.6615.3	controllerType=0 controllerNumber=1 scan=6615	18.1487	rs148441237
R.YHYN[+1378.476]GTFEDGKK.F	HexNAc(2)Hex(6)	N[+1378]	1419.08	2	2837.15	2837.14	0	3.7	67	Specific	744.86	12.91	>sp|Q96AY3|FKB10_HUMAN Peptidyl-prolyl cis-trans isomerase FKBP10 OS=Homo sapiens GN=FKBP10 PE=1 SV=1	14766	Lumos_200513_50.6622.6622.2	controllerType=0 controllerNumber=1 scan=6622	18.1004	Mock transfected
R.YHYN[+1702.581]GTFEDGKK.F	HexNAc(2)Hex(8)	N[+1703]	1054.42	3	3161.25	3161.25	0	2.6	67	Specific	760.18	14.76	>sp|Q96AY3|FKB10_HUMAN Peptidyl-prolyl cis-trans isomerase FKBP10 OS=Homo sapiens GN=FKBP10 PE=1 SV=1	14766	Lumos_200513_41.6659.6659.3	controllerType=0 controllerNumber=1 scan=6659	18.2655	rs7224888
R.YHYN[+1864.634]GTFEDGKK.F	HexNAc(2)Hex(9)	N[+1865]	1108.44	3	3323.31	3323.3	0	2.1	67	Specific	551.95	9.53	>sp|Q96AY3|FKB10_HUMAN Peptidyl-prolyl cis-trans isomerase FKBP10 OS=Homo sapiens GN=FKBP10 PE=1 SV=1	14766	Lumos_200513_41.6674.6674.3	controllerType=0 controllerNumber=1 scan=6674	18.2864	rs7224888
R.YHYN[+1216.423]GTFEDGKK.F	HexNAc(2)Hex(5)	N[+1216]	892.37	3	2675.1	2675.09	0	2.8	67	Specific	646.34	10.65	>sp|Q96AY3|FKB10_HUMAN Peptidyl-prolyl cis-trans isomerase FKBP10 OS=Homo sapiens GN=FKBP10 PE=1 SV=1	14766	Lumos_200513_44.6708.6708.3	controllerType=0 controllerNumber=1 scan=6708	18.2801	rs148441237
R.YHYN[+1054.370]GTFEDGKK.F	HexNAc(2)Hex(4)	N[+1054]	838.351	3	2513.04	2513.03	0	1.6	67	Specific	549.73	8.57	>sp|Q96AY3|FKB10_HUMAN Peptidyl-prolyl cis-trans isomerase FKBP10 OS=Homo sapiens GN=FKBP10 PE=1 SV=1	14766	Lumos_200513_44.6724.6724.3	controllerType=0 controllerNumber=1 scan=6724	18.3008	rs148441237
R.YHYN[+1540.529]GTFEDGKK.F	HexNAc(2)Hex(7)	N[+1541]	1000.41	3	2999.2	2999.19	0	3.2	67	Specific	694.87	12.44	>sp|Q96AY3|FKB10_HUMAN Peptidyl-prolyl cis-trans isomerase FKBP10 OS=Homo sapiens GN=FKBP10 PE=1 SV=1	14766	Lumos_200513_41.6805.6805.3	controllerType=0 controllerNumber=1 scan=6805	18.4685	rs7224888
R.YHYN[+1378.476]GTFEDGKK.F	HexNAc(2)Hex(6)	N[+1378]	1419.08	2	2837.15	2837.14	0	2.2	67	Specific	780.18	15.49	>sp|Q96AY3|FKB10_HUMAN Peptidyl-prolyl cis-trans isomerase FKBP10 OS=Homo sapiens GN=FKBP10 PE=1 SV=1	14766	Lumos_200513_44.6823.6823.2	controllerType=0 controllerNumber=1 scan=6823	18.4376	rs148441237
R.YHYN[+1054.370]GTFEDGKK.F	HexNAc(2)Hex(4)	N[+1054]	838.351	3	2513.04	2513.03	0	2.1	67	Specific	552.86	7.77	>sp|Q96AY3|FKB10_HUMAN Peptidyl-prolyl cis-trans isomerase FKBP10 OS=Homo sapiens GN=FKBP10 PE=1 SV=1	14766	Lumos_200513_41.6923.6923.3	controllerType=0 controllerNumber=1 scan=6923	18.6347	rs7224888
R.YHYN[+1378.476]GTFEDGKK.F	HexNAc(2)Hex(6)	N[+1378]	946.388	3	2837.15	2837.14	0	2.7	67	Specific	812.79	15.76	>sp|Q96AY3|FKB10_HUMAN Peptidyl-prolyl cis-trans isomerase FKBP10 OS=Homo sapiens GN=FKBP10 PE=1 SV=1	14766	Lumos_200513_41.6932.6932.3	controllerType=0 controllerNumber=1 scan=6932	18.6495	rs7224888
R.YHYN[+1864.634]GTFEDGKK.F	HexNAc(2)Hex(9)	N[+1865]	1108.44	3	3323.31	3323.3	0	2.3	67	Specific	673.7	12.24	>sp|Q96AY3|FKB10_HUMAN Peptidyl-prolyl cis-trans isomerase FKBP10 OS=Homo sapiens GN=FKBP10 PE=1 SV=1	14766	Lumos_200513_38.6991.6991.3	controllerType=0 controllerNumber=1 scan=6991	18.8568	rs61743617
R.YHYN[+1216.423]GTFEDGKK.F	HexNAc(2)Hex(5)	N[+1216]	892.37	3	2675.09	2675.09	0	2.7	67	Specific	515.5	7.8	>sp|Q96AY3|FKB10_HUMAN Peptidyl-prolyl cis-trans isomerase FKBP10 OS=Homo sapiens GN=FKBP10 PE=1 SV=1	14766	Lumos_200513_41.6992.6992.3	controllerType=0 controllerNumber=1 scan=6992	18.731	rs7224888
R.YHYN[+1702.581]GTFEDGKK.F	HexNAc(2)Hex(8)	N[+1703]	1054.42	3	3161.25	3161.25	0	2.3	67	Specific	840.8	15.24	>sp|Q96AY3|FKB10_HUMAN Peptidyl-prolyl cis-trans isomerase FKBP10 OS=Homo sapiens GN=FKBP10 PE=1 SV=1	14766	Lumos_200513_38.7049.7049.3	controllerType=0 controllerNumber=1 scan=7049	18.944	rs61743617
R.YHYN[+1216.423]GTFEDGKK.F	HexNAc(2)Hex(5)	N[+1216]	892.37	3	2675.09	2675.09	0	2.5	67	Specific	490.1	6.89	>sp|Q96AY3|FKB10_HUMAN Peptidyl-prolyl cis-trans isomerase FKBP10 OS=Homo sapiens GN=FKBP10 PE=1 SV=1	14766	Lumos_200513_38.7112.7112.3	controllerType=0 controllerNumber=1 scan=7112	19.0268	rs61743617
R.YHYN[+1540.529]GTFEDGKK.F	HexNAc(2)Hex(7)	N[+1541]	1000.4	3	2999.2	2999.19	0	1.9	67	Specific	703.3	13.24	>sp|Q96AY3|FKB10_HUMAN Peptidyl-prolyl cis-trans isomerase FKBP10 OS=Homo sapiens GN=FKBP10 PE=1 SV=1	14766	Lumos_200513_38.7303.7303.3	controllerType=0 controllerNumber=1 scan=7303	19.2924	rs61743617
R.YHYN[+1054.370]GTFEDGKK.F	HexNAc(2)Hex(4)	N[+1054]	838.352	3	2513.04	2513.03	0	2.8	67	Specific	713.6	13.22	>sp|Q96AY3|FKB10_HUMAN Peptidyl-prolyl cis-trans isomerase FKBP10 OS=Homo sapiens GN=FKBP10 PE=1 SV=1	14766	Lumos_200513_38.7346.7346.3	controllerType=0 controllerNumber=1 scan=7346	19.3556	rs61743617
R.YHYN[+1378.476]GTFEDGKK.F	HexNAc(2)Hex(6)	N[+1378]	946.388	3	2837.15	2837.14	0	2.6	67	Specific	301.2	4.9	>sp|Q96AY3|FKB10_HUMAN Peptidyl-prolyl cis-trans isomerase FKBP10 OS=Homo sapiens GN=FKBP10 PE=1 SV=1	14766	Lumos_200513_38.7542.7542.3	controllerType=0 controllerNumber=1 scan=7542	19.6266	rs61743617
R.TLSRPSETC[+45.988]N[+1864.634]ETTK.L	HexNAc(2)Hex(9)	C[+46], N[+1865]	1159.8	3	3477.38	3477.36	0	3.1	384	Specific	392.9	6.44	>sp|Q96AY3|FKB10_HUMAN Peptidyl-prolyl cis-trans isomerase FKBP10 OS=Homo sapiens GN=FKBP10 PE=1 SV=1	14766	Lumos_200513_38.9361.9361.3	controllerType=0 controllerNumber=1 scan=9361	22.1344	rs61743617
R.YHYN[+1702.581]GTFEDGK.K	HexNAc(2)Hex(8)	N[+1703]	1517.08	2	3033.16	3033.15	0	1.5	67	Specific	692.43	13.39	>sp|Q96AY3|FKB10_HUMAN Peptidyl-prolyl cis-trans isomerase FKBP10 OS=Homo sapiens GN=FKBP10 PE=1 SV=1	14766	Lumos_200513_47.9622.9622.2	controllerType=0 controllerNumber=1 scan=9622	22.2559	B4GALNT2 WT
R.YHYN[+1702.581]GTFEDGK.K	HexNAc(2)Hex(8)	N[+1703]	1011.72	3	3033.16	3033.15	0	2.8	67	Specific	552.13	9.65	>sp|Q96AY3|FKB10_HUMAN Peptidyl-prolyl cis-trans isomerase FKBP10 OS=Homo sapiens GN=FKBP10 PE=1 SV=1	14766	Lumos_200513_50.9684.9684.3	controllerType=0 controllerNumber=1 scan=9684	22.3061	Mock transfected
R.YHYN[+1378.476]GTFEDGK.K	HexNAc(2)Hex(6)	N[+1378]	1355.03	2	2709.05	2709.05	0	1.3	67	Specific	731.09	14.39	>sp|Q96AY3|FKB10_HUMAN Peptidyl-prolyl cis-trans isomerase FKBP10 OS=Homo sapiens GN=FKBP10 PE=1 SV=1	14766	Lumos_200513_47.9849.9849.2	controllerType=0 controllerNumber=1 scan=9849	22.5672	B4GALNT2 WT
R.YHYN[+1702.581]GTFEDGK.K	HexNAc(2)Hex(8)	N[+1703]	1011.72	3	3033.16	3033.15	0	2.8	67	Specific	538.57	8.86	>sp|Q96AY3|FKB10_HUMAN Peptidyl-prolyl cis-trans isomerase FKBP10 OS=Homo sapiens GN=FKBP10 PE=1 SV=1	14766	Lumos_200513_44.9859.9859.3	controllerType=0 controllerNumber=1 scan=9859	22.6033	rs148441237
R.VIYN[+1864.634]LTEK.G	HexNAc(2)Hex(9)	N[+1865]	1422.6	2	2844.19	2844.18	0	2.2	425	Specific	597.59	9.05	>sp|Q969V3|NCLN_HUMAN Nicalin OS=Homo sapiens GN=NCLN PE=1 SV=2	6184	Lumos_200513_47.15990.15990.2	controllerType=0 controllerNumber=1 scan=15990	30.958	B4GALNT2 WT
R.VIYN[+1702.581]LTEK.G	HexNAc(2)Hex(8)	N[+1703]	1341.57	2	2682.13	2682.13	0	1.5	425	Specific	484.96	7.19	>sp|Q969V3|NCLN_HUMAN Nicalin OS=Homo sapiens GN=NCLN PE=1 SV=2	6184	Lumos_200513_47.16105.16105.2	controllerType=0 controllerNumber=1 scan=16105	31.1135	B4GALNT2 WT
R.VIYN[+1864.634]LTEK.G	HexNAc(2)Hex(9)	N[+1865]	1422.6	2	2844.19	2844.18	0	1.9	425	Specific	585.58	8.87	>sp|Q969V3|NCLN_HUMAN Nicalin OS=Homo sapiens GN=NCLN PE=1 SV=2	6184	Lumos_200513_50.16160.16160.2	controllerType=0 controllerNumber=1 scan=16160	31.1423	Mock transfected
R.VIYN[+1540.529]LTEK.G	HexNAc(2)Hex(7)	N[+1541]	1260.54	2	2520.08	2520.07	0	1.3	425	Specific	539.4	7.37	>sp|Q969V3|NCLN_HUMAN Nicalin OS=Homo sapiens GN=NCLN PE=1 SV=2	6184	Lumos_200513_47.16223.16223.2	controllerType=0 controllerNumber=1 scan=16223	31.2766	B4GALNT2 WT
R.VIYN[+1864.634]LTEK.G	HexNAc(2)Hex(9)	N[+1865]	1422.6	2	2844.19	2844.18	0	2	425	Specific	552.28	8	>sp|Q969V3|NCLN_HUMAN Nicalin OS=Homo sapiens GN=NCLN PE=1 SV=2	6184	Lumos_200513_44.16231.16231.2	controllerType=0 controllerNumber=1 scan=16231	31.291	rs148441237
R.VIYN[+1702.581]LTEK.G	HexNAc(2)Hex(8)	N[+1703]	1341.57	2	2682.13	2682.13	0	2.3	425	Specific	603.84	11.01	>sp|Q969V3|NCLN_HUMAN Nicalin OS=Homo sapiens GN=NCLN PE=1 SV=2	6184	Lumos_200513_50.16272.16272.2	controllerType=0 controllerNumber=1 scan=16272	31.2942	Mock transfected
R.VIYN[+1864.634]LTEK.G	HexNAc(2)Hex(9)	N[+1865]	1422.6	2	2844.19	2844.18	0	3.4	425	Specific	585.18	9.21	>sp|Q969V3|NCLN_HUMAN Nicalin OS=Homo sapiens GN=NCLN PE=1 SV=2	6184	Lumos_200513_41.16291.16291.2	controllerType=0 controllerNumber=1 scan=16291	31.4534	rs7224888
R.VIYN[+1702.581]LTEK.G	HexNAc(2)Hex(8)	N[+1703]	1341.57	2	2682.14	2682.13	0	3.5	425	Specific	588.39	9.96	>sp|Q969V3|NCLN_HUMAN Nicalin OS=Homo sapiens GN=NCLN PE=1 SV=2	6184	Lumos_200513_44.16349.16349.2	controllerType=0 controllerNumber=1 scan=16349	31.4505	rs148441237
R.VIYN[+1378.476]LTEK.G	HexNAc(2)Hex(6)	N[+1378]	1179.52	2	2358.03	2358.02	0	2.2	425	Specific	576.86	7.85	>sp|Q969V3|NCLN_HUMAN Nicalin OS=Homo sapiens GN=NCLN PE=1 SV=2	6184	Lumos_200513_47.16352.16352.2	controllerType=0 controllerNumber=1 scan=16352	31.4533	B4GALNT2 WT
R.VIYN[+1702.581]LTEK.G	HexNAc(2)Hex(8)	N[+1703]	1341.57	2	2682.13	2682.13	0	2.1	425	Specific	633.8	11.13	>sp|Q969V3|NCLN_HUMAN Nicalin OS=Homo sapiens GN=NCLN PE=1 SV=2	6184	Lumos_200513_41.16377.16377.2	controllerType=0 controllerNumber=1 scan=16377	31.5689	rs7224888
R.VIYN[+1540.529]LTEK.G	HexNAc(2)Hex(7)	N[+1541]	1260.54	2	2520.08	2520.07	0	2.5	425	Specific	509.95	6.81	>sp|Q969V3|NCLN_HUMAN Nicalin OS=Homo sapiens GN=NCLN PE=1 SV=2	6184	Lumos_200513_50.16430.16430.2	controllerType=0 controllerNumber=1 scan=16430	31.5109	Mock transfected
R.VIYN[+1540.529]LTEK.G	HexNAc(2)Hex(7)	N[+1541]	1260.54	2	2520.08	2520.07	0	2.9	425	Specific	473.72	6.8	>sp|Q969V3|NCLN_HUMAN Nicalin OS=Homo sapiens GN=NCLN PE=1 SV=2	6184	Lumos_200513_44.16515.16515.2	controllerType=0 controllerNumber=1 scan=16515	31.6776	rs148441237
R.VIYN[+1864.634]LTEK.G	HexNAc(2)Hex(9)	N[+1865]	1422.6	2	2844.19	2844.18	0	3.8	425	Specific	611	9.86	>sp|Q969V3|NCLN_HUMAN Nicalin OS=Homo sapiens GN=NCLN PE=1 SV=2	6184	Lumos_200513_38.16519.16519.2	controllerType=0 controllerNumber=1 scan=16519	31.948	rs61743617
R.VIYN[+1378.476]LTEK.G	HexNAc(2)Hex(6)	N[+1378]	1179.52	2	2358.03	2358.02	0	2	425	Specific	577.41	7.63	>sp|Q969V3|NCLN_HUMAN Nicalin OS=Homo sapiens GN=NCLN PE=1 SV=2	6184	Lumos_200513_50.16528.16528.2	controllerType=0 controllerNumber=1 scan=16528	31.6467	Mock transfected
R.VIYN[+1216.423]LTEK.G	HexNAc(2)Hex(5)	N[+1216]	1098.49	2	2195.97	2195.97	0	1	425	Specific	477.42	6.84	>sp|Q969V3|NCLN_HUMAN Nicalin OS=Homo sapiens GN=NCLN PE=1 SV=2	6184	Lumos_200513_47.16602.16602.2	controllerType=0 controllerNumber=1 scan=16602	31.7938	B4GALNT2 WT
R.VIYN[+1702.581]LTEK.G	HexNAc(2)Hex(8)	N[+1703]	1341.57	2	2682.14	2682.13	0	3.3	425	Specific	606.6	8.86	>sp|Q969V3|NCLN_HUMAN Nicalin OS=Homo sapiens GN=NCLN PE=1 SV=2	6184	Lumos_200513_38.16615.16615.2	controllerType=0 controllerNumber=1 scan=16615	32.0797	rs61743617
R.VIYN[+1378.476]LTEK.G	HexNAc(2)Hex(6)	N[+1378]	1179.52	2	2358.03	2358.02	0	2.9	425	Specific	579.4	7.81	>sp|Q969V3|NCLN_HUMAN Nicalin OS=Homo sapiens GN=NCLN PE=1 SV=2	6184	Lumos_200513_44.16621.16621.2	controllerType=0 controllerNumber=1 scan=16621	31.8218	rs148441237
R.VIYN[+1540.529]LTEK.G	HexNAc(2)Hex(7)	N[+1541]	1260.54	2	2520.08	2520.07	0	2.6	425	Specific	544.88	6.95	>sp|Q969V3|NCLN_HUMAN Nicalin OS=Homo sapiens GN=NCLN PE=1 SV=2	6184	Lumos_200513_41.16656.16656.2	controllerType=0 controllerNumber=1 scan=16656	31.9493	rs7224888
R.VIYN[+1378.476]LTEK.G	HexNAc(2)Hex(6)	N[+1378]	1179.52	2	2358.03	2358.02	0	2.6	425	Specific	632.62	10.98	>sp|Q969V3|NCLN_HUMAN Nicalin OS=Homo sapiens GN=NCLN PE=1 SV=2	6184	Lumos_200513_41.16715.16715.2	controllerType=0 controllerNumber=1 scan=16715	32.0309	rs7224888
R.VIYN[+1216.423]LTEK.G	HexNAc(2)Hex(5)	N[+1216]	1098.49	2	2195.97	2195.97	0	1.3	425	Specific	522	7.12	>sp|Q969V3|NCLN_HUMAN Nicalin OS=Homo sapiens GN=NCLN PE=1 SV=2	6184	Lumos_200513_50.16821.16821.2	controllerType=0 controllerNumber=1 scan=16821	32.0444	Mock transfected
R.VIYN[+1540.529]LTEK.G	HexNAc(2)Hex(7)	N[+1541]	1260.55	2	2520.08	2520.07	0	3.2	425	Specific	574.3	6.63	>sp|Q969V3|NCLN_HUMAN Nicalin OS=Homo sapiens GN=NCLN PE=1 SV=2	6184	Lumos_200513_38.16827.16827.2	controllerType=0 controllerNumber=1 scan=16827	32.3683	rs61743617
R.VIYN[+1216.423]LTEK.G	HexNAc(2)Hex(5)	N[+1216]	1098.49	2	2195.97	2195.97	0	2.4	425	Specific	442.83	7.03	>sp|Q969V3|NCLN_HUMAN Nicalin OS=Homo sapiens GN=NCLN PE=1 SV=2	6184	Lumos_200513_44.16848.16848.3	controllerType=0 controllerNumber=1 scan=16848	32.1302	rs148441237
R.VIYN[+2313.873]LTEK.G	HexNAc(9)Hex(3)	N[+2314]	1098.47	3	3293.4	3293.42	0	-4.8	425	Specific	384.62	4.38	>sp|Q969V3|NCLN_HUMAN Nicalin OS=Homo sapiens GN=NCLN PE=1 SV=2	6184	Lumos_200513_44.16896.16896.2	controllerType=0 controllerNumber=1 scan=16896	32.1977	rs148441237
R.VIYN[+1378.476]LTEK.G	HexNAc(2)Hex(6)	N[+1378]	1179.52	2	2358.03	2358.02	0	2.9	425	Specific	588.9	9.22	>sp|Q969V3|NCLN_HUMAN Nicalin OS=Homo sapiens GN=NCLN PE=1 SV=2	6184	Lumos_200513_38.16930.16930.2	controllerType=0 controllerNumber=1 scan=16930	32.5094	rs61743617
R.VIYN[+1216.423]LTEK.G	HexNAc(2)Hex(5)	N[+1216]	1098.49	2	2195.97	2195.97	0	2.4	425	Specific	452.58	6.26	>sp|Q969V3|NCLN_HUMAN Nicalin OS=Homo sapiens GN=NCLN PE=1 SV=2	6184	Lumos_200513_41.16979.16979.2	controllerType=0 controllerNumber=1 scan=16979	32.3921	rs7224888
R.VIYN[+1216.423]LTEK.G	HexNAc(2)Hex(5)	N[+1216]	1098.49	2	2195.97	2195.97	0	2.3	425	Specific	427.8	5.61	>sp|Q969V3|NCLN_HUMAN Nicalin OS=Homo sapiens GN=NCLN PE=1 SV=2	6184	Lumos_200513_38.17194.17194.2	controllerType=0 controllerNumber=1 scan=17194	32.8677	rs61743617
R.VIYN[+1298.476]LTEK.G	HexNAc(4)Hex(3)	N[+1298]	1139.52	2	2278.03	2278.02	0	2.4	425	Specific	320.8	3.96	>sp|Q969V3|NCLN_HUMAN Nicalin OS=Homo sapiens GN=NCLN PE=1 SV=2	6184	Lumos_200513_38.17398.17398.3	controllerType=0 controllerNumber=1 scan=17398	33.1465	rs61743617
R.KTYAIYDLLDTAMIN[+1864.634]NSR.N	HexNAc(2)Hex(9)	N[+1865]	1322.9	3	3966.69	3966.69	0	0.3	313	Specific	828.8	16.66	>sp|Q969N2|PIGT_HUMAN GPI transamidase component PIG-T OS=Homo sapiens GN=PIGT PE=1 SV=1	1996	Lumos_200513_47.44174.44174.3	controllerType=0 controllerNumber=1 scan=44174	69.416	B4GALNT2 WT
R.KTYAIYDLLDTAMIN[+1864.634]NSR.N	HexNAc(2)Hex(9)	N[+1865]	1322.9	3	3966.7	3966.69	0	1	313	Specific	728.27	15.52	>sp|Q969N2|PIGT_HUMAN GPI transamidase component PIG-T OS=Homo sapiens GN=PIGT PE=1 SV=1	1996	Lumos_200513_44.44235.44235.3	controllerType=0 controllerNumber=1 scan=44235	69.4989	rs148441237
R.KTYAIYDLLDTAMIN[+1864.634]NSR.N	HexNAc(2)Hex(9)	N[+1865]	1322.9	3	3966.7	3966.69	0	1.4	313	Specific	640.7	12.22	>sp|Q969N2|PIGT_HUMAN GPI transamidase component PIG-T OS=Homo sapiens GN=PIGT PE=1 SV=1	1996	Lumos_200513_38.44281.44281.3	controllerType=0 controllerNumber=1 scan=44281	69.8666	rs61743617
R.KTYAIYDLLDTAMIN[+1864.634]NSR.N	HexNAc(2)Hex(9)	N[+1865]	1322.91	3	3966.7	3966.69	0	2.2	313	Specific	611.67	13.12	>sp|Q969N2|PIGT_HUMAN GPI transamidase component PIG-T OS=Homo sapiens GN=PIGT PE=1 SV=1	1996	Lumos_200513_41.44336.44336.3	controllerType=0 controllerNumber=1 scan=44336	69.7203	rs7224888
R.KTYAIYDLLDTAMIN[+1702.581]NSR.N	HexNAc(2)Hex(8)	N[+1703]	1268.89	3	3804.65	3804.64	0	2.9	313	Specific	601.7	12.44	>sp|Q969N2|PIGT_HUMAN GPI transamidase component PIG-T OS=Homo sapiens GN=PIGT PE=1 SV=1	1996	Lumos_200513_38.44490.44490.3	controllerType=0 controllerNumber=1 scan=44490	70.1537	rs61743617
R.KTYAIYDLLDTAMIN[+1378.476]NSR.N	HexNAc(2)Hex(6)	N[+1378]	1160.85	3	3480.54	3480.53	0	0.8	313	Specific	693.87	14.09	>sp|Q969N2|PIGT_HUMAN GPI transamidase component PIG-T OS=Homo sapiens GN=PIGT PE=1 SV=1	1996	Lumos_200513_47.44632.44632.3	controllerType=0 controllerNumber=1 scan=44632	70.0396	B4GALNT2 WT
R.KTYAIYDLLDTAMIN[+1378.476]NSR.N	HexNAc(2)Hex(6)	N[+1378]	1160.85	3	3480.53	3480.53	0	-0.2	313	Specific	715.59	14.32	>sp|Q969N2|PIGT_HUMAN GPI transamidase component PIG-T OS=Homo sapiens GN=PIGT PE=1 SV=1	1996	Lumos_200513_44.44635.44635.3	controllerType=0 controllerNumber=1 scan=44635	70.0423	rs148441237
R.KTYAIYDLLDTAMIN[+1378.476]NSR.N	HexNAc(2)Hex(6)	N[+1378]	1160.85	3	3480.54	3480.53	0	2.8	313	Specific	688.23	13.97	>sp|Q969N2|PIGT_HUMAN GPI transamidase component PIG-T OS=Homo sapiens GN=PIGT PE=1 SV=1	1996	Lumos_200513_41.44762.44762.3	controllerType=0 controllerNumber=1 scan=44762	70.3111	rs7224888
R.KTYAIYDLLDTAMIN[+1378.476]NSR.N	HexNAc(2)Hex(6)	N[+1378]	1160.85	3	3480.54	3480.53	0	2.3	313	Specific	743.3	14.46	>sp|Q969N2|PIGT_HUMAN GPI transamidase component PIG-T OS=Homo sapiens GN=PIGT PE=1 SV=1	1996	Lumos_200513_38.44795.44795.3	controllerType=0 controllerNumber=1 scan=44795	70.5729	rs61743617
R.KTYAIYDLLDTAMIN[+1216.423]NSR.N	HexNAc(2)Hex(5)	N[+1216]	1106.83	3	3318.49	3318.48	0	2	313	Specific	776.11	16.12	>sp|Q969N2|PIGT_HUMAN GPI transamidase component PIG-T OS=Homo sapiens GN=PIGT PE=1 SV=1	1996	Lumos_200513_47.44832.44832.3	controllerType=0 controllerNumber=1 scan=44832	70.3096	B4GALNT2 WT
R.KTYAIYDLLDTAMIN[+1216.423]NSR.N	HexNAc(2)Hex(5)	N[+1216]	1106.83	3	3318.48	3318.48	0	0.8	313	Specific	800.62	17.17	>sp|Q969N2|PIGT_HUMAN GPI transamidase component PIG-T OS=Homo sapiens GN=PIGT PE=1 SV=1	1996	Lumos_200513_44.44992.44992.3	controllerType=0 controllerNumber=1 scan=44992	70.5278	rs148441237
R.KTYAIYDLLDTAMIN[+1216.423]NSR.N	HexNAc(2)Hex(5)	N[+1216]	1106.83	3	3318.49	3318.48	0	2.4	313	Specific	801.3	16.97	>sp|Q969N2|PIGT_HUMAN GPI transamidase component PIG-T OS=Homo sapiens GN=PIGT PE=1 SV=1	1996	Lumos_200513_41.45012.45012.3	controllerType=0 controllerNumber=1 scan=45012	70.6513	rs7224888
R.KTYAIYDLLDTAMIN[+1216.423]NSR.N	HexNAc(2)Hex(5)	N[+1216]	1106.83	3	3318.49	3318.48	0	2.1	313	Specific	703.5	14.46	>sp|Q969N2|PIGT_HUMAN GPI transamidase component PIG-T OS=Homo sapiens GN=PIGT PE=1 SV=1	1996	Lumos_200513_38.45017.45017.3	controllerType=0 controllerNumber=1 scan=45017	70.8766	rs61743617
K.TYAIYDLLDTAMIN[+1864.634]NSR.N	HexNAc(2)Hex(9)	N[+1865]	1280.21	3	3838.6	3838.6	0	1.2	314	Specific	803.3	14.88	>sp|Q969N2|PIGT_HUMAN GPI transamidase component PIG-T OS=Homo sapiens GN=PIGT PE=1 SV=1	1996	Lumos_200513_38.50220.50220.3	controllerType=0 controllerNumber=1 scan=50220	78.2472	rs61743617
K.TYAIYDLLDTAMIN[+1864.634]NSR.N	HexNAc(2)Hex(9)	N[+1865]	1280.21	3	3838.61	3838.6	0	3.4	314	Specific	663.92	13.2	>sp|Q969N2|PIGT_HUMAN GPI transamidase component PIG-T OS=Homo sapiens GN=PIGT PE=1 SV=1	1996	Lumos_200513_44.50525.50525.3	controllerType=0 controllerNumber=1 scan=50525	78.1569	rs148441237
K.TYAIYDLLDTAMIN[+1864.634]NSR.N	HexNAc(2)Hex(9)	N[+1865]	1280.21	3	3838.61	3838.6	0	3.3	314	Specific	668.17	12.82	>sp|Q969N2|PIGT_HUMAN GPI transamidase component PIG-T OS=Homo sapiens GN=PIGT PE=1 SV=1	1996	Lumos_200513_41.50534.50534.3	controllerType=0 controllerNumber=1 scan=50534	78.2767	rs7224888
K.TYAIYDLLDTAMIN[+1378.476]NSR.N	HexNAc(2)Hex(6)	N[+1378]	1118.15	3	3352.45	3352.44	0	3.4	314	Specific	790.2	14.36	>sp|Q969N2|PIGT_HUMAN GPI transamidase component PIG-T OS=Homo sapiens GN=PIGT PE=1 SV=1	1996	Lumos_200513_38.50774.50774.3	controllerType=0 controllerNumber=1 scan=50774	79.0662	rs61743617
K.TYAIYDLLDTAMIN[+1378.476]NSR.N	HexNAc(2)Hex(6)	N[+1378]	1118.15	3	3352.45	3352.44	0	2.5	314	Specific	598.33	11.19	>sp|Q969N2|PIGT_HUMAN GPI transamidase component PIG-T OS=Homo sapiens GN=PIGT PE=1 SV=1	1996	Lumos_200513_47.50941.50941.3	controllerType=0 controllerNumber=1 scan=50941	78.6888	B4GALNT2 WT
K.TYAIYDLLDTAMIN[+1216.423]NSR.N	HexNAc(2)Hex(5)	N[+1216]	1064.14	3	3190.39	3190.39	0	2.5	314	Specific	633.8	11.6	>sp|Q969N2|PIGT_HUMAN GPI transamidase component PIG-T OS=Homo sapiens GN=PIGT PE=1 SV=1	1996	Lumos_200513_38.51071.51071.3	controllerType=0 controllerNumber=1 scan=51071	79.5227	rs61743617
K.TYAIYDLLDTAMIN[+1378.476]NSR.N	HexNAc(2)Hex(6)	N[+1378]	1118.15	3	3352.45	3352.44	0	2.2	314	Specific	554.15	9.91	>sp|Q969N2|PIGT_HUMAN GPI transamidase component PIG-T OS=Homo sapiens GN=PIGT PE=1 SV=1	1996	Lumos_200513_41.51083.51083.3	controllerType=0 controllerNumber=1 scan=51083	79.0423	rs7224888
K.TYAIYDLLDTAMIN[+1378.476]NSR.N	HexNAc(2)Hex(6)	N[+1378]	1118.15	3	3352.45	3352.44	0	1.9	314	Specific	695.37	14.13	>sp|Q969N2|PIGT_HUMAN GPI transamidase component PIG-T OS=Homo sapiens GN=PIGT PE=1 SV=1	1996	Lumos_200513_44.51118.51118.3	controllerType=0 controllerNumber=1 scan=51118	78.9811	rs148441237
K.TYAIYDLLDTAMIN[+1216.423]NSR.N	HexNAc(2)Hex(5)	N[+1216]	1064.14	3	3190.39	3190.39	0	2.1	314	Specific	597.25	11.66	>sp|Q969N2|PIGT_HUMAN GPI transamidase component PIG-T OS=Homo sapiens GN=PIGT PE=1 SV=1	1996	Lumos_200513_47.51302.51302.3	controllerType=0 controllerNumber=1 scan=51302	79.1869	B4GALNT2 WT
K.TYAIYDLLDTAMIN[+1216.423]NSR.N	HexNAc(2)Hex(5)	N[+1216]	1064.14	3	3190.39	3190.39	0	2.6	314	Specific	685.04	13.61	>sp|Q969N2|PIGT_HUMAN GPI transamidase component PIG-T OS=Homo sapiens GN=PIGT PE=1 SV=1	1996	Lumos_200513_44.51334.51334.3	controllerType=0 controllerNumber=1 scan=51334	79.2884	rs148441237
R.FN[+1216.423]HTQTIQQK.Q	HexNAc(2)Hex(5)	N[+1216]	821.025	3	2461.06	2461.06	0	0	222	Specific	364.07	6.89	>sp|Q92823|NRCAM_HUMAN Neuronal cell adhesion molecule OS=Homo sapiens GN=NRCAM PE=1 SV=3	6323	Lumos_200513_44.3024.3024.3	controllerType=0 controllerNumber=1 scan=3024	13.1665	rs148441237
R.FN[+1419.502]HTQTIQQK.Q	HexNAc(3)Hex(5)	N[+1420]	888.72	3	2664.14	2664.14	0	1.5	222	Specific	332.7	6.77	>sp|Q92823|NRCAM_HUMAN Neuronal cell adhesion molecule OS=Homo sapiens GN=NRCAM PE=1 SV=3	6323	Lumos_200513_44.3137.3137.3	controllerType=0 controllerNumber=1 scan=3137	13.3215	rs148441237
R.FN[+1768.640]HTQTIQQK.Q	HexNAc(4)Hex(5)Fuc(1)	N[+1769]	1005.1	3	3013.28	3013.28	0	2	222	Specific	691.1	14.22	>sp|Q92823|NRCAM_HUMAN Neuronal cell adhesion molecule OS=Homo sapiens GN=NRCAM PE=1 SV=3	6323	Lumos_200513_44.3257.3257.3	controllerType=0 controllerNumber=1 scan=3257	13.4941	rs148441237
R.FN[+1565.560]HTQTIQQK.Q	HexNAc(3)Hex(5)Fuc(1)	N[+1566]	937.407	3	2810.2	2810.2	0	2.3	222	Specific	568.03	10.91	>sp|Q92823|NRCAM_HUMAN Neuronal cell adhesion molecule OS=Homo sapiens GN=NRCAM PE=1 SV=3	6323	Lumos_200513_44.3312.3312.3	controllerType=0 controllerNumber=1 scan=3312	13.5798	rs148441237
K.GSALHEDIYVLHEN[+1864.634]GTLEIPVAQK.D	HexNAc(2)Hex(9)	N[+1865]	1125.26	4	4498	4497.99	0	2.1	494	Specific	654.54	14.51	>sp|Q92823|NRCAM_HUMAN Neuronal cell adhesion molecule OS=Homo sapiens GN=NRCAM PE=1 SV=3	6323	Lumos_200513_47.33956.33956.4	controllerType=0 controllerNumber=1 scan=33956	55.4909	B4GALNT2 WT
K.GSALHEDIYVLHEN[+1702.581]GTLEIPVAQK.D	HexNAc(2)Hex(8)	N[+1703]	1084.74	4	4335.94	4335.94	0	1	494	Specific	475.27	8.79	>sp|Q92823|NRCAM_HUMAN Neuronal cell adhesion molecule OS=Homo sapiens GN=NRCAM PE=1 SV=3	6323	Lumos_200513_47.34046.34046.4	controllerType=0 controllerNumber=1 scan=34046	55.615	B4GALNT2 WT
K.GSALHEDIYVLHEN[+1702.581]GTLEIPVAQK.D	HexNAc(2)Hex(8)	N[+1703]	1084.74	4	4335.95	4335.94	0	2.2	494	Specific	527.55	8.95	>sp|Q92823|NRCAM_HUMAN Neuronal cell adhesion molecule OS=Homo sapiens GN=NRCAM PE=1 SV=3	6323	Lumos_200513_50.34147.34147.4	controllerType=0 controllerNumber=1 scan=34147	55.7012	Mock transfected
K.GSALHEDIYVLHEN[+1864.634]GTLEIPVAQK.D	HexNAc(2)Hex(9)	N[+1865]	1125.26	4	4498	4497.99	0	2.5	494	Specific	792.2	15.66	>sp|Q92823|NRCAM_HUMAN Neuronal cell adhesion molecule OS=Homo sapiens GN=NRCAM PE=1 SV=3	6323	Lumos_200513_38.34190.34190.4	controllerType=0 controllerNumber=1 scan=34190	56.076	rs61743617
K.GSALHEDIYVLHEN[+1864.634]GTLEIPVAQK.D	HexNAc(2)Hex(9)	N[+1865]	1125.01	4	4497	4497.99	-1	3	494	Specific	358.08	7.98	>sp|Q92823|NRCAM_HUMAN Neuronal cell adhesion molecule OS=Homo sapiens GN=NRCAM PE=1 SV=3	6323	Lumos_200513_44.34246.34246.4	controllerType=0 controllerNumber=1 scan=34246	55.8889	rs148441237
K.GSALHEDIYVLHEN[+1702.581]GTLEIPVAQK.D	HexNAc(2)Hex(8)	N[+1703]	1084.74	4	4335.95	4335.94	0	2	494	Specific	627.2	11.13	>sp|Q92823|NRCAM_HUMAN Neuronal cell adhesion molecule OS=Homo sapiens GN=NRCAM PE=1 SV=3	6323	Lumos_200513_38.34380.34380.4	controllerType=0 controllerNumber=1 scan=34380	56.3334	rs61743617
R.VNVVN[+2059.735]STLAEVHWDPVPLK.S	HexNAc(4)Hex(5)Fuc(1)NeuAc(1)	N[+2060]	1393.3	3	4177.88	4176.87	1	0.9	854	Specific	592.39	12.34	>sp|Q92823|NRCAM_HUMAN Neuronal cell adhesion molecule OS=Homo sapiens GN=NRCAM PE=1 SV=3	6323	Lumos_200513_47.45452.45452.3	controllerType=0 controllerNumber=1 scan=45452	71.1519	B4GALNT2 WT
R.VNVVN[+2059.735]STLAEVHWDPVPLK.S	HexNAc(4)Hex(5)Fuc(1)NeuAc(1)	N[+2060]	1392.63	3	4175.88	4176.87	-1	1.6	854	Specific	645.28	12.32	>sp|Q92823|NRCAM_HUMAN Neuronal cell adhesion molecule OS=Homo sapiens GN=NRCAM PE=1 SV=3	6323	Lumos_200513_50.45474.45474.3	controllerType=0 controllerNumber=1 scan=45474	71.1341	Mock transfected
R.VNVVN[+2059.735]STLAEVHWDPVPLK.S	HexNAc(4)Hex(5)Fuc(1)NeuAc(1)	N[+2060]	1044.98	4	4176.89	4176.87	0	3	854	Specific	448.19	7.11	>sp|Q92823|NRCAM_HUMAN Neuronal cell adhesion molecule OS=Homo sapiens GN=NRCAM PE=1 SV=3	6323	Lumos_200513_38.45512.45512.4	controllerType=0 controllerNumber=1 scan=45512	71.5527	rs61743617
R.VNVVN[+2059.735]STLAEVHWDPVPLK.S	HexNAc(4)Hex(5)Fuc(1)NeuAc(1)	N[+2060]	1392.96	3	4176.87	4176.87	0	0.2	854	Specific	497.44	10.2	>sp|Q92823|NRCAM_HUMAN Neuronal cell adhesion molecule OS=Homo sapiens GN=NRCAM PE=1 SV=3	6323	Lumos_200513_44.45556.45556.3	controllerType=0 controllerNumber=1 scan=45556	71.3023	rs148441237
K.N[+1540.529]FTMNEK.L	HexNAc(2)Hex(7)	N[+1541]	1212.47	2	2423.93	2423.93	0	1.3	203	Specific	527.61	6.92	>sp|Q92820|GGH_HUMAN Gamma-glutamyl hydrolase OS=Homo sapiens GN=GGH PE=1 SV=2	14507	Lumos_200513_47.7731.7731.2	controllerType=0 controllerNumber=1 scan=7731	19.6675	B4GALNT2 WT
K.N[+1540.529]FTMNEK.L	HexNAc(2)Hex(7)	N[+1541]	1212.47	2	2423.94	2423.93	0	3.8	203	Specific	501.44	4.76	>sp|Q92820|GGH_HUMAN Gamma-glutamyl hydrolase OS=Homo sapiens GN=GGH PE=1 SV=2	14507	Lumos_200513_50.7931.7931.2	controllerType=0 controllerNumber=1 scan=7931	19.9115	Mock transfected
K.N[+1540.529]FTMNEK.L	HexNAc(2)Hex(7)	N[+1541]	1212.47	2	2423.93	2423.93	0	2.4	203	Specific	495.28	6.8	>sp|Q92820|GGH_HUMAN Gamma-glutamyl hydrolase OS=Homo sapiens GN=GGH PE=1 SV=2	14507	Lumos_200513_44.8049.8049.2	controllerType=0 controllerNumber=1 scan=8049	20.1298	rs148441237
K.N[+1540.529]FTMNEK.L	HexNAc(2)Hex(7)	N[+1541]	1212.47	2	2423.93	2423.93	0	3.6	203	Specific	550.68	5.83	>sp|Q92820|GGH_HUMAN Gamma-glutamyl hydrolase OS=Homo sapiens GN=GGH PE=1 SV=2	14507	Lumos_200513_41.8091.8091.2	controllerType=0 controllerNumber=1 scan=8091	20.2508	rs7224888
K.N[+1378.476]FTMNEK.L	HexNAc(2)Hex(6)	N[+1378]	1131.44	2	2261.88	2261.87	0	1.5	203	Specific	438.31	6.54	>sp|Q92820|GGH_HUMAN Gamma-glutamyl hydrolase OS=Homo sapiens GN=GGH PE=1 SV=2	14507	Lumos_200513_47.8094.8094.2	controllerType=0 controllerNumber=1 scan=8094	20.172	B4GALNT2 WT
K.N[+1864.634]FTMNEK.L	HexNAc(2)Hex(9)	N[+1865]	1374.53	2	2748.04	2748.03	0	4.1	203	Specific	482.4	4.55	>sp|Q92820|GGH_HUMAN Gamma-glutamyl hydrolase OS=Homo sapiens GN=GGH PE=1 SV=2	14507	Lumos_200513_38.8235.8235.2	controllerType=0 controllerNumber=1 scan=8235	20.5872	rs61743617
K.N[+1540.529]FTMNEK.L	HexNAc(2)Hex(7)	N[+1541]	1212.47	2	2423.93	2423.93	0	3.5	203	Specific	528.9	5.19	>sp|Q92820|GGH_HUMAN Gamma-glutamyl hydrolase OS=Homo sapiens GN=GGH PE=1 SV=2	14507	Lumos_200513_38.8295.8295.2	controllerType=0 controllerNumber=1 scan=8295	20.6703	rs61743617
K.N[+1378.476]FTMNEK.L	HexNAc(2)Hex(6)	N[+1378]	1131.44	2	2261.88	2261.87	0	2.4	203	Specific	500.53	7.12	>sp|Q92820|GGH_HUMAN Gamma-glutamyl hydrolase OS=Homo sapiens GN=GGH PE=1 SV=2	14507	Lumos_200513_44.8338.8338.2	controllerType=0 controllerNumber=1 scan=8338	20.5245	rs148441237
K.N[+1378.476]FTMNEK.L	HexNAc(2)Hex(6)	N[+1378]	1131.44	2	2261.88	2261.87	0	2.6	203	Specific	519.8	6.21	>sp|Q92820|GGH_HUMAN Gamma-glutamyl hydrolase OS=Homo sapiens GN=GGH PE=1 SV=2	14507	Lumos_200513_41.8394.8394.2	controllerType=0 controllerNumber=1 scan=8394	20.6647	rs7224888
K.N[+1378.476]FTMNEK.L	HexNAc(2)Hex(6)	N[+1378]	1131.44	2	2261.88	2261.87	0	3.2	203	Specific	538.7	5.69	>sp|Q92820|GGH_HUMAN Gamma-glutamyl hydrolase OS=Homo sapiens GN=GGH PE=1 SV=2	14507	Lumos_200513_38.8604.8604.2	controllerType=0 controllerNumber=1 scan=8604	21.095	rs61743617
K.N[+1216.423]FTMNEK.L	HexNAc(2)Hex(5)	N[+1216]	1050.42	2	2099.83	2099.82	0	3.6	203	Specific	333.6	4.13	>sp|Q92820|GGH_HUMAN Gamma-glutamyl hydrolase OS=Homo sapiens GN=GGH PE=1 SV=2	14507	Lumos_200513_38.8887.8887.2	controllerType=0 controllerNumber=1 scan=8887	21.4844	rs61743617
R.EEAMLYHN[+1864.634]QTAELR.E	HexNAc(2)Hex(9)	N[+1865]	1190.49	3	3569.45	3569.44	0	3.1	354	Specific	856.6	17.02	>sp|Q92791|SC65_HUMAN Endoplasmic reticulum protein SC65 OS=Homo sapiens GN=P3H4 PE=1 SV=1	1124	Lumos_200513_50.15636.15636.3	controllerType=0 controllerNumber=1 scan=15636	30.4281	Mock transfected
R.EEAMLYHN[+1864.634]QTAELR.E	HexNAc(2)Hex(9)	N[+1865]	1190.49	3	3569.45	3569.44	0	3	354	Specific	657.84	13.69	>sp|Q92791|SC65_HUMAN Endoplasmic reticulum protein SC65 OS=Homo sapiens GN=P3H4 PE=1 SV=1	1124	Lumos_200513_44.15777.15777.3	controllerType=0 controllerNumber=1 scan=15777	30.673	rs148441237
R.EEAMLYHN[+1864.634]QTAELR.E	HexNAc(2)Hex(9)	N[+1865]	1190.49	3	3569.45	3569.44	0	3.5	354	Specific	947.04	17.92	>sp|Q92791|SC65_HUMAN Endoplasmic reticulum protein SC65 OS=Homo sapiens GN=P3H4 PE=1 SV=1	1124	Lumos_200513_41.15796.15796.3	controllerType=0 controllerNumber=1 scan=15796	30.7787	rs7224888
R.EEAMLYHN[+1702.581]QTAELR.E	HexNAc(2)Hex(8)	N[+1703]	1136.47	3	3407.39	3407.38	0	2.8	354	Specific	380.61	7.06	>sp|Q92791|SC65_HUMAN Endoplasmic reticulum protein SC65 OS=Homo sapiens GN=P3H4 PE=1 SV=1	1124	Lumos_200513_44.15812.15812.3	controllerType=0 controllerNumber=1 scan=15812	30.7206	rs148441237
R.EEAMLYHN[+1702.581]QTAELR.E	HexNAc(2)Hex(8)	N[+1703]	1136.47	3	3407.39	3407.38	0	2.5	354	Specific	863.1	17.69	>sp|Q92791|SC65_HUMAN Endoplasmic reticulum protein SC65 OS=Homo sapiens GN=P3H4 PE=1 SV=1	1124	Lumos_200513_41.15828.15828.3	controllerType=0 controllerNumber=1 scan=15828	30.8225	rs7224888
R.EEAMLYHN[+1702.581]QTAELR.E	HexNAc(2)Hex(8)	N[+1703]	1136.47	3	3407.39	3407.38	0	3.3	354	Specific	991.2	18.94	>sp|Q92791|SC65_HUMAN Endoplasmic reticulum protein SC65 OS=Homo sapiens GN=P3H4 PE=1 SV=1	1124	Lumos_200513_38.16078.16078.3	controllerType=0 controllerNumber=1 scan=16078	31.3458	rs61743617
R.WGLEEEDFQPREEAMLYHN[+1864.634]QTAELR.E	HexNAc(2)Hex(9)	N[+1865]	1240.02	4	4957.06	4956.06	1	1.2	343	Specific	445.58	8.26	>sp|Q92791|SC65_HUMAN Endoplasmic reticulum protein SC65 OS=Homo sapiens GN=P3H4 PE=1 SV=1	1124	Lumos_200513_47.35558.35558.4	controllerType=0 controllerNumber=1 scan=35558	57.6718	B4GALNT2 WT
R.WGLEEEDFQPREEAMLYHN[+1864.634]QTAELR.E	HexNAc(2)Hex(9)	N[+1865]	1239.77	4	4956.05	4956.06	0	-0.7	343	Specific	514.39	6.69	>sp|Q92791|SC65_HUMAN Endoplasmic reticulum protein SC65 OS=Homo sapiens GN=P3H4 PE=1 SV=1	1124	Lumos_200513_41.35703.35703.4	controllerType=0 controllerNumber=1 scan=35703	57.9427	rs7224888
R.WGLEEEDFQPREEAMLYHN[+1702.581]QTAELR.E	HexNAc(2)Hex(8)	N[+1703]	1199.51	4	4795.02	4794	1	2.8	343	Specific	512.9	8.45	>sp|Q92791|SC65_HUMAN Endoplasmic reticulum protein SC65 OS=Homo sapiens GN=P3H4 PE=1 SV=1	1124	Lumos_200513_38.35971.35971.4	controllerType=0 controllerNumber=1 scan=35971	58.4966	rs61743617
R.WGLEEEDFQPREEAMLYHN[+1864.634]QTAELR.E	HexNAc(2)Hex(9)	N[+1865]	1239.77	4	4956.07	4956.06	0	3	343	Specific	445.2	7.54	>sp|Q92791|SC65_HUMAN Endoplasmic reticulum protein SC65 OS=Homo sapiens GN=P3H4 PE=1 SV=1	1124	Lumos_200513_38.36001.36001.4	controllerType=0 controllerNumber=1 scan=36001	58.5379	rs61743617
K.FTPVHN[+1864.634]R.T	HexNAc(2)Hex(9)	N[+1865]	912.371	3	2735.1	2735.09	0	2.2	942	Specific	432.23	6.52	>sp|Q92545|TM131_HUMAN Transmembrane protein 131 OS=Homo sapiens GN=TMEM131 PE=1 SV=3	17852	Lumos_200513_41.2290.2290.3	controllerType=0 controllerNumber=1 scan=2290	12.1816	rs7224888
R.EADN[+1864.634]HTAFIR.I	HexNAc(2)Hex(9)	N[+1865]	1013.41	3	3038.21	3038.2	0	3	287	Specific	447.81	6.56	>sp|Q92545|TM131_HUMAN Transmembrane protein 131 OS=Homo sapiens GN=TMEM131 PE=1 SV=3	17852	Lumos_200513_41.8128.8128.3	controllerType=0 controllerNumber=1 scan=8128	20.301	rs7224888
R.EADN[+1864.634]HTAFIR.I	HexNAc(2)Hex(9)	N[+1865]	1013.41	3	3038.21	3038.2	0	2.6	287	Specific	322.2	5.52	>sp|Q92545|TM131_HUMAN Transmembrane protein 131 OS=Homo sapiens GN=TMEM131 PE=1 SV=3	17852	Lumos_200513_38.8334.8334.3	controllerType=0 controllerNumber=1 scan=8334	20.7231	rs61743617
R.KIYIPLN[+1864.634]K.T	HexNAc(2)Hex(9)	N[+1865]	1427.13	2	2853.26	2853.25	0	1.1	39	Specific	615.25	9.12	>sp|Q92542|NICA_HUMAN Nicastrin OS=Homo sapiens GN=NCSTN PE=1 SV=2	3718	Lumos_200513_47.16870.16870.2	controllerType=0 controllerNumber=1 scan=16870	32.1636	B4GALNT2 WT
R.KIYIPLN[+1864.634]K.T	HexNAc(2)Hex(9)	N[+1865]	1427.13	2	2853.26	2853.25	0	1.6	39	Specific	626.19	8.84	>sp|Q92542|NICA_HUMAN Nicastrin OS=Homo sapiens GN=NCSTN PE=1 SV=2	3718	Lumos_200513_50.17095.17095.2	controllerType=0 controllerNumber=1 scan=17095	32.4183	Mock transfected
R.KIYIPLN[+2026.687]K.T	HexNAc(2)Hex(10)	N[+2027]	1005.78	3	3015.31	3015.31	0	1.7	39	Specific	302.38	5.46	>sp|Q92542|NICA_HUMAN Nicastrin OS=Homo sapiens GN=NCSTN PE=1 SV=2	3718	Lumos_200513_41.17178.17178.2	controllerType=0 controllerNumber=1 scan=17178	32.663	rs7224888
R.KIYIPLN[+1864.634]K.T	HexNAc(2)Hex(9)	N[+1865]	1427.13	2	2853.26	2853.25	0	1.9	39	Specific	606.32	9.46	>sp|Q92542|NICA_HUMAN Nicastrin OS=Homo sapiens GN=NCSTN PE=1 SV=2	3718	Lumos_200513_44.17191.17191.2	controllerType=0 controllerNumber=1 scan=17191	32.598	rs148441237
R.KIYIPLN[+1864.634]K.T	HexNAc(2)Hex(9)	N[+1865]	1427.13	2	2853.26	2853.25	0	1.5	39	Specific	606.77	8.67	>sp|Q92542|NICA_HUMAN Nicastrin OS=Homo sapiens GN=NCSTN PE=1 SV=2	3718	Lumos_200513_41.17273.17273.2	controllerType=0 controllerNumber=1 scan=17273	32.7933	rs7224888
R.KIYIPLN[+1864.634]K.T	HexNAc(2)Hex(9)	N[+1865]	1427.13	2	2853.26	2853.25	0	3.1	39	Specific	619.1	7.92	>sp|Q92542|NICA_HUMAN Nicastrin OS=Homo sapiens GN=NCSTN PE=1 SV=2	3718	Lumos_200513_38.17540.17540.2	controllerType=0 controllerNumber=1 scan=17540	33.3398	rs61743617
R.KIYIPLN[+1702.581]K.T	HexNAc(2)Hex(8)	N[+1703]	897.74	3	2691.21	2691.2	0	1.9	39	Specific	334.6	3.88	>sp|Q92542|NICA_HUMAN Nicastrin OS=Homo sapiens GN=NCSTN PE=1 SV=2	3718	Lumos_200513_38.17653.17653.3	controllerType=0 controllerNumber=1 scan=17653	33.4931	rs61743617
R.N[+1540.529]ISGVVLADHSGAFHNK.Y	HexNAc(2)Hex(7)	N[+1541]	1102.82	3	3306.43	3306.43	0	1.7	435	Specific	600.52	12.8	>sp|Q92542|NICA_HUMAN Nicastrin OS=Homo sapiens GN=NCSTN PE=1 SV=2	3718	Lumos_200513_47.18288.18288.3	controllerType=0 controllerNumber=1 scan=18288	34.1146	B4GALNT2 WT
R.N[+1378.476]ISGVVLADHSGAFHNK.Y	HexNAc(2)Hex(6)	N[+1378]	1048.8	3	3144.38	3144.37	0	1.3	435	Specific	874.16	17.66	>sp|Q92542|NICA_HUMAN Nicastrin OS=Homo sapiens GN=NCSTN PE=1 SV=2	3718	Lumos_200513_47.18348.18348.3	controllerType=0 controllerNumber=1 scan=18348	34.1976	B4GALNT2 WT
R.N[+1702.581]ISGVVLADHSGAFHNK.Y	HexNAc(2)Hex(8)	N[+1703]	1156.83	3	3468.49	3468.48	0	2	435	Specific	823.76	17.19	>sp|Q92542|NICA_HUMAN Nicastrin OS=Homo sapiens GN=NCSTN PE=1 SV=2	3718	Lumos_200513_44.18408.18408.3	controllerType=0 controllerNumber=1 scan=18408	34.2662	rs148441237
R.N[+1702.581]ISGVVLADHSGAFHNK.Y	HexNAc(2)Hex(8)	N[+1703]	1156.83	3	3468.48	3468.48	0	-1.2	435	Specific	801.2	15.12	>sp|Q92542|NICA_HUMAN Nicastrin OS=Homo sapiens GN=NCSTN PE=1 SV=2	3718	Lumos_200513_50.18431.18431.3	controllerType=0 controllerNumber=1 scan=18431	34.241	Mock transfected
R.N[+1540.529]ISGVVLADHSGAFHNK.Y	HexNAc(2)Hex(7)	N[+1541]	1102.82	3	3306.43	3306.43	0	2.2	435	Specific	745.76	15.08	>sp|Q92542|NICA_HUMAN Nicastrin OS=Homo sapiens GN=NCSTN PE=1 SV=2	3718	Lumos_200513_44.18536.18536.3	controllerType=0 controllerNumber=1 scan=18536	34.4417	rs148441237
R.N[+1540.529]ISGVVLADHSGAFHNK.Y	HexNAc(2)Hex(7)	N[+1541]	1102.81	3	3306.43	3306.43	0	0	435	Specific	775.98	14.82	>sp|Q92542|NICA_HUMAN Nicastrin OS=Homo sapiens GN=NCSTN PE=1 SV=2	3718	Lumos_200513_50.18556.18556.3	controllerType=0 controllerNumber=1 scan=18556	34.4128	Mock transfected
R.N[+1702.581]ISGVVLADHSGAFHNK.Y	HexNAc(2)Hex(8)	N[+1703]	1156.83	3	3468.48	3468.48	0	0.3	435	Specific	907.02	17.48	>sp|Q92542|NICA_HUMAN Nicastrin OS=Homo sapiens GN=NCSTN PE=1 SV=2	3718	Lumos_200513_41.18578.18578.3	controllerType=0 controllerNumber=1 scan=18578	34.5749	rs7224888
R.N[+1864.634]ISGVVLADHSGAFHNK.Y	HexNAc(2)Hex(9)	N[+1865]	1210.85	3	3630.53	3630.53	0	0.5	435	Specific	813.16	15.48	>sp|Q92542|NICA_HUMAN Nicastrin OS=Homo sapiens GN=NCSTN PE=1 SV=2	3718	Lumos_200513_41.18585.18585.3	controllerType=0 controllerNumber=1 scan=18585	34.5837	rs7224888
R.N[+1378.476]ISGVVLADHSGAFHNK.Y	HexNAc(2)Hex(6)	N[+1378]	1048.8	3	3144.38	3144.37	0	2.4	435	Specific	866.99	18.08	>sp|Q92542|NICA_HUMAN Nicastrin OS=Homo sapiens GN=NCSTN PE=1 SV=2	3718	Lumos_200513_44.18632.18632.3	controllerType=0 controllerNumber=1 scan=18632	34.5733	rs148441237
R.N[+1378.476]ISGVVLADHSGAFHNK.Y	HexNAc(2)Hex(6)	N[+1378]	1048.8	3	3144.38	3144.37	0	0.9	435	Specific	834.47	16.24	>sp|Q92542|NICA_HUMAN Nicastrin OS=Homo sapiens GN=NCSTN PE=1 SV=2	3718	Lumos_200513_50.18642.18642.3	controllerType=0 controllerNumber=1 scan=18642	34.5286	Mock transfected
R.N[+568.212]ISGVVLADHSGAFHNK.Y	HexNAc(2)Hex(1)	N[+568]	778.71	3	2334.11	2334.11	0	2.3	435	Specific	323.28	6.01	>sp|Q92542|NICA_HUMAN Nicastrin OS=Homo sapiens GN=NCSTN PE=1 SV=2	3718	Lumos_200513_41.18652.18652.2	controllerType=0 controllerNumber=1 scan=18652	34.6756	rs7224888
R.N[+1540.529]ISGVVLADHSGAFHNK.Y	HexNAc(2)Hex(7)	N[+1541]	1102.82	3	3306.43	3306.43	0	1.6	435	Specific	638.86	12.23	>sp|Q92542|NICA_HUMAN Nicastrin OS=Homo sapiens GN=NCSTN PE=1 SV=2	3718	Lumos_200513_41.18749.18749.3	controllerType=0 controllerNumber=1 scan=18749	34.8085	rs7224888
R.N[+1702.581]ISGVVLADHSGAFHNK.Y	HexNAc(2)Hex(8)	N[+1703]	1156.83	3	3468.49	3468.48	0	2	435	Specific	794.9	14.76	>sp|Q92542|NICA_HUMAN Nicastrin OS=Homo sapiens GN=NCSTN PE=1 SV=2	3718	Lumos_200513_38.18836.18836.3	controllerType=0 controllerNumber=1 scan=18836	35.1221	rs61743617
R.N[+1378.476]ISGVVLADHSGAFHNK.Y	HexNAc(2)Hex(6)	N[+1378]	1048.8	3	3144.38	3144.37	0	2.4	435	Specific	829.64	16.26	>sp|Q92542|NICA_HUMAN Nicastrin OS=Homo sapiens GN=NCSTN PE=1 SV=2	3718	Lumos_200513_41.18918.18918.3	controllerType=0 controllerNumber=1 scan=18918	35.0392	rs7224888
R.N[+203.079]ISGVVLADHSGAFHNK.Y	HexNAc(1)	N[+203]	984.993	2	1968.98	1968.98	0	0.6	435	Specific	412.4	4.39	>sp|Q92542|NICA_HUMAN Nicastrin OS=Homo sapiens GN=NCSTN PE=1 SV=2	3718	Lumos_200513_38.19013.19013.2	controllerType=0 controllerNumber=1 scan=19013	35.363	rs61743617
R.N[+1540.529]ISGVVLADHSGAFHNK.Y	HexNAc(2)Hex(7)	N[+1541]	1102.82	3	3306.43	3306.43	0	1.9	435	Specific	606	11.76	>sp|Q92542|NICA_HUMAN Nicastrin OS=Homo sapiens GN=NCSTN PE=1 SV=2	3718	Lumos_200513_38.19029.19029.3	controllerType=0 controllerNumber=1 scan=19029	35.3866	rs61743617
R.N[+1378.476]ISGVVLADHSGAFHNK.Y	HexNAc(2)Hex(6)	N[+1378]	1048.8	3	3144.38	3144.37	0	2.3	435	Specific	855.9	16.76	>sp|Q92542|NICA_HUMAN Nicastrin OS=Homo sapiens GN=NCSTN PE=1 SV=2	3718	Lumos_200513_38.19173.19173.3	controllerType=0 controllerNumber=1 scan=19173	35.5862	rs61743617
K.IYIPLN[+1864.634]K.T	HexNAc(2)Hex(9)	N[+1865]	1363.09	2	2725.17	2725.16	0	2.7	40	Specific	488.28	6.62	>sp|Q92542|NICA_HUMAN Nicastrin OS=Homo sapiens GN=NCSTN PE=1 SV=2	3718	Lumos_200513_47.21861.21861.2	controllerType=0 controllerNumber=1 scan=21861	38.981	B4GALNT2 WT
K.IYIPLN[+1864.634]K.T	HexNAc(2)Hex(9)	N[+1865]	1363.09	2	2725.16	2725.16	0	1.7	40	Specific	492.09	6.82	>sp|Q92542|NICA_HUMAN Nicastrin OS=Homo sapiens GN=NCSTN PE=1 SV=2	3718	Lumos_200513_50.22069.22069.2	controllerType=0 controllerNumber=1 scan=22069	39.1923	Mock transfected
K.IYIPLN[+1702.581]K.T	HexNAc(2)Hex(8)	N[+1703]	1282.06	2	2563.11	2563.11	0	2.4	40	Specific	346.46	5.03	>sp|Q92542|NICA_HUMAN Nicastrin OS=Homo sapiens GN=NCSTN PE=1 SV=2	3718	Lumos_200513_47.22098.22098.2	controllerType=0 controllerNumber=1 scan=22098	39.301	B4GALNT2 WT
K.IYIPLN[+1864.634]K.T	HexNAc(2)Hex(9)	N[+1865]	1363.09	2	2725.17	2725.16	0	3.4	40	Specific	491.05	6.55	>sp|Q92542|NICA_HUMAN Nicastrin OS=Homo sapiens GN=NCSTN PE=1 SV=2	3718	Lumos_200513_44.22120.22120.2	controllerType=0 controllerNumber=1 scan=22120	39.3192	rs148441237
K.IYIPLN[+2026.687]K.T	HexNAc(2)Hex(10)	N[+2027]	1444.11	2	2887.22	2887.21	0	2.8	40	Specific	379.94	5.61	>sp|Q92542|NICA_HUMAN Nicastrin OS=Homo sapiens GN=NCSTN PE=1 SV=2	3718	Lumos_200513_41.22157.22157.2	controllerType=0 controllerNumber=1 scan=22157	39.4497	rs7224888
K.IYIPLN[+1864.634]K.T	HexNAc(2)Hex(9)	N[+1865]	1363.09	2	2725.17	2725.16	0	2.6	40	Specific	512.14	6.72	>sp|Q92542|NICA_HUMAN Nicastrin OS=Homo sapiens GN=NCSTN PE=1 SV=2	3718	Lumos_200513_41.22188.22188.2	controllerType=0 controllerNumber=1 scan=22188	39.4922	rs7224888
K.IYIPLN[+2026.687]K.T	HexNAc(2)Hex(10)	N[+2027]	1444.11	2	2887.22	2887.21	0	3	40	Specific	426.1	5.41	>sp|Q92542|NICA_HUMAN Nicastrin OS=Homo sapiens GN=NCSTN PE=1 SV=2	3718	Lumos_200513_38.22349.22349.2	controllerType=0 controllerNumber=1 scan=22349	39.9103	rs61743617
K.IYIPLN[+1864.634]K.T	HexNAc(2)Hex(9)	N[+1865]	1363.09	2	2725.16	2725.16	0	2.7	40	Specific	510.7	6.24	>sp|Q92542|NICA_HUMAN Nicastrin OS=Homo sapiens GN=NCSTN PE=1 SV=2	3718	Lumos_200513_38.22363.22363.2	controllerType=0 controllerNumber=1 scan=22363	39.9315	rs61743617
K.IYIPLN[+1702.581]K.T	HexNAc(2)Hex(8)	N[+1703]	1282.06	2	2563.11	2563.11	0	0.1	40	Specific	384.57	5.25	>sp|Q92542|NICA_HUMAN Nicastrin OS=Homo sapiens GN=NCSTN PE=1 SV=2	3718	Lumos_200513_41.22467.22467.2	controllerType=0 controllerNumber=1 scan=22467	39.8728	rs7224888
R.TSLELWMHTDPVSQKN[+1864.634]ESVR.N	HexNAc(2)Hex(9)	N[+1865]	1055.95	4	4220.79	4221.79	-1	1.4	372	Specific	514.19	8.6	>sp|Q92542|NICA_HUMAN Nicastrin OS=Homo sapiens GN=NCSTN PE=1 SV=2	3718	Lumos_200513_50.27691.27691.4	controllerType=0 controllerNumber=1 scan=27691	46.8707	Mock transfected
R.TSLELWMHTDPVSQKN[+1864.634]ESVR.N	HexNAc(2)Hex(9)	N[+1865]	1056.21	4	4221.8	4221.79	0	2.4	372	Specific	330.88	6.23	>sp|Q92542|NICA_HUMAN Nicastrin OS=Homo sapiens GN=NCSTN PE=1 SV=2	3718	Lumos_200513_44.27826.27826.4	controllerType=0 controllerNumber=1 scan=27826	47.1086	rs148441237
R.TSLELWMHTDPVSQKN[+1864.634]ESVR.N	HexNAc(2)Hex(9)	N[+1865]	1056.2	4	4221.8	4221.79	0	2	372	Specific	576.6	10.14	>sp|Q92542|NICA_HUMAN Nicastrin OS=Homo sapiens GN=NCSTN PE=1 SV=2	3718	Lumos_200513_38.28138.28138.4	controllerType=0 controllerNumber=1 scan=28138	47.8153	rs61743617
R.TSLELWMHTDPVSQKN[+2059.735]ESVR.N	HexNAc(4)Hex(5)Fuc(1)NeuAc(1)	N[+2060]	1104.73	4	4415.9	4416.89	-1	2	372	Specific	554.23	8.71	>sp|Q92542|NICA_HUMAN Nicastrin OS=Homo sapiens GN=NCSTN PE=1 SV=2	3718	Lumos_200513_50.30412.30412.4	controllerType=0 controllerNumber=1 scan=30412	50.6022	Mock transfected
R.TSLELWMHTDPVSQKN[+2059.735]ESVR.N	HexNAc(4)Hex(5)Fuc(1)NeuAc(1)	N[+2060]	1104.98	4	4416.89	4416.89	0	1	372	Specific	354.62	8.09	>sp|Q92542|NICA_HUMAN Nicastrin OS=Homo sapiens GN=NCSTN PE=1 SV=2	3718	Lumos_200513_44.30562.30562.4	controllerType=0 controllerNumber=1 scan=30562	50.8617	rs148441237
R.TSLELWMHTDPVSQKN[+2059.735]ESVR.N	HexNAc(4)Hex(5)Fuc(1)NeuAc(1)	N[+2060]	1104.98	4	4416.9	4416.89	0	2.5	372	Specific	657.1	11.98	>sp|Q92542|NICA_HUMAN Nicastrin OS=Homo sapiens GN=NCSTN PE=1 SV=2	3718	Lumos_200513_38.30774.30774.4	controllerType=0 controllerNumber=1 scan=30774	51.4203	rs61743617
R.TSLELWMHTDPVSQKN[+2350.830]ESVR.N	HexNAc(4)Hex(5)Fuc(1)NeuAc(2)	N[+2351]	1177.76	4	4708	4707.99	0	3	372	Specific	364.46	6.5	>sp|Q92542|NICA_HUMAN Nicastrin OS=Homo sapiens GN=NCSTN PE=1 SV=2	3718	Lumos_200513_44.33319.33319.4	controllerType=0 controllerNumber=1 scan=33319	54.6212	rs148441237
R.TSLELWMHTDPVSQKN[+2350.830]ESVR.N	HexNAc(4)Hex(5)Fuc(1)NeuAc(2)	N[+2351]	1177.76	4	4708	4707.99	0	3.7	372	Specific	445.79	7.24	>sp|Q92542|NICA_HUMAN Nicastrin OS=Homo sapiens GN=NCSTN PE=1 SV=2	3718	Lumos_200513_38.33452.33452.4	controllerType=0 controllerNumber=1 scan=33452	55.0716	rs61743617
K.AN[+1864.634]NSWFQSILR.Q	HexNAc(2)Hex(9)	N[+1865]	1600.66	2	3200.32	3200.31	0	1.6	529	Specific	697.62	13.82	>sp|Q92542|NICA_HUMAN Nicastrin OS=Homo sapiens GN=NCSTN PE=1 SV=2	3718	Lumos_200513_47.40317.40317.2	controllerType=0 controllerNumber=1 scan=40317	64.156	B4GALNT2 WT
K.AN[+1864.634]NSWFQSILR.Q	HexNAc(2)Hex(9)	N[+1865]	1600.66	2	3200.32	3200.31	0	2.4	529	Specific	661.71	13.37	>sp|Q92542|NICA_HUMAN Nicastrin OS=Homo sapiens GN=NCSTN PE=1 SV=2	3718	Lumos_200513_50.40462.40462.2	controllerType=0 controllerNumber=1 scan=40462	64.2955	Mock transfected
K.AN[+1864.634]NSWFQSILR.Q	HexNAc(2)Hex(9)	N[+1865]	1600.66	2	3200.32	3200.31	0	0.2	529	Specific	702.68	14.29	>sp|Q92542|NICA_HUMAN Nicastrin OS=Homo sapiens GN=NCSTN PE=1 SV=2	3718	Lumos_200513_44.40539.40539.2	controllerType=0 controllerNumber=1 scan=40539	64.4547	rs148441237
K.AN[+1864.634]NSWFQSILR.Q	HexNAc(2)Hex(9)	N[+1865]	1600.66	2	3200.32	3200.31	0	2.4	529	Specific	731.87	14.28	>sp|Q92542|NICA_HUMAN Nicastrin OS=Homo sapiens GN=NCSTN PE=1 SV=2	3718	Lumos_200513_41.40567.40567.2	controllerType=0 controllerNumber=1 scan=40567	64.5695	rs7224888
K.AN[+1864.634]NSWFQSILR.Q	HexNAc(2)Hex(9)	N[+1865]	1600.66	2	3200.32	3200.32	0	1.1	529	Specific	775.4	14.04	>sp|Q92542|NICA_HUMAN Nicastrin OS=Homo sapiens GN=NCSTN PE=1 SV=2	3718	Lumos_200513_38.40616.40616.2	controllerType=0 controllerNumber=1 scan=40616	64.8503	rs61743617
K.AN[+1702.581]NSWFQSILR.Q	HexNAc(2)Hex(8)	N[+1703]	1013.43	3	3038.27	3038.26	0	2.4	529	Specific	324.56	4.95	>sp|Q92542|NICA_HUMAN Nicastrin OS=Homo sapiens GN=NCSTN PE=1 SV=2	3718	Lumos_200513_41.40776.40776.3	controllerType=0 controllerNumber=1 scan=40776	64.854	rs7224888
K.AN[+1702.581]NSWFQSILR.Q	HexNAc(2)Hex(8)	N[+1703]	1013.43	3	3038.27	3038.26	0	2.4	529	Specific	464.9	6.58	>sp|Q92542|NICA_HUMAN Nicastrin OS=Homo sapiens GN=NCSTN PE=1 SV=2	3718	Lumos_200513_38.40824.40824.3	controllerType=0 controllerNumber=1 scan=40824	65.1344	rs61743617
K.FAEIN[+1378.476]GSALC[+45.988]SYNLKPSEYTTSPK.S	HexNAc(2)Hex(6)	C[+46], N[+1378]	1348.92	3	4044.73	4044.72	0	2.1	131	Specific	479.11	8.95	>sp|Q8WWI5|CTL1_HUMAN Choline transporter-like protein 1 OS=Homo sapiens GN=SLC44A1 PE=1 SV=1	8519	Lumos_200513_50.39193.39193.4	controllerType=0 controllerNumber=1 scan=39193	62.5665	Mock transfected
K.FAEIN[+1216.423]GSALC[+45.988]SYNLKPSEYTTSPK.S	HexNAc(2)Hex(5)	C[+46], N[+1216]	1294.9	3	3882.68	3882.67	0	2.4	131	Specific	956.82	20.51	>sp|Q8WWI5|CTL1_HUMAN Choline transporter-like protein 1 OS=Homo sapiens GN=SLC44A1 PE=1 SV=1	8519	Lumos_200513_47.39240.39240.3	controllerType=0 controllerNumber=1 scan=39240	62.6907	B4GALNT2 WT
K.FAEIN[+1378.476]GSALC[+45.988]SYNLKPSEYTTSPK.S	HexNAc(2)Hex(6)	C[+46], N[+1378]	1348.92	3	4044.74	4044.72	0	3.1	131	Specific	632.18	12.77	>sp|Q8WWI5|CTL1_HUMAN Choline transporter-like protein 1 OS=Homo sapiens GN=SLC44A1 PE=1 SV=1	8519	Lumos_200513_41.39377.39377.3	controllerType=0 controllerNumber=1 scan=39377	62.951	rs7224888
K.FAEIN[+1378.476]GSALC[+45.988]SYNLKPSEYTTSPK.S	HexNAc(2)Hex(6)	C[+46], N[+1378]	1349.25	3	4045.73	4044.72	1	1.4	131	Specific	524.9	9.94	>sp|Q8WWI5|CTL1_HUMAN Choline transporter-like protein 1 OS=Homo sapiens GN=SLC44A1 PE=1 SV=1	8519	Lumos_200513_38.39466.39466.3	controllerType=0 controllerNumber=1 scan=39466	63.2761	rs61743617
R.AFMN[+1864.634]R.T	HexNAc(2)Hex(9)	N[+1865]	1251.98	2	2502.95	2502.94	0	3.4	170	Specific	354.1	5.14	>sp|Q8WTV0|SCRB1_HUMAN Scavenger receptor class B member 1 OS=Homo sapiens GN=SCARB1 PE=1 SV=1	1094	Lumos_200513_41.5213.5213.2	controllerType=0 controllerNumber=1 scan=5213	16.2334	rs7224888
R.AFMN[+1864.634]R.T	HexNAc(2)Hex(9)	N[+1865]	1251.98	2	2502.95	2502.94	0	2.9	170	Specific	312.65	5.59	>sp|Q8WTV0|SCRB1_HUMAN Scavenger receptor class B member 1 OS=Homo sapiens GN=SCARB1 PE=1 SV=1	1094	Lumos_200513_44.5224.5224.2	controllerType=0 controllerNumber=1 scan=5224	16.2435	rs148441237
R.AFMN[+2026.687]R.T	HexNAc(2)Hex(10)	N[+2027]	1333.01	2	2665	2664.99	0	3	170	Specific	334.33	5.15	>sp|Q8WTV0|SCRB1_HUMAN Scavenger receptor class B member 1 OS=Homo sapiens GN=SCARB1 PE=1 SV=1	1094	Lumos_200513_41.5225.5225.2	controllerType=0 controllerNumber=1 scan=5225	16.2486	rs7224888
R.AFMN[+2026.687]R.T	HexNAc(2)Hex(10)	N[+2027]	1333.01	2	2665.01	2664.99	0	4.1	170	Specific	306.7	3.95	>sp|Q8WTV0|SCRB1_HUMAN Scavenger receptor class B member 1 OS=Homo sapiens GN=SCARB1 PE=1 SV=1	1094	Lumos_200513_38.5431.5431.2	controllerType=0 controllerNumber=1 scan=5431	16.6255	rs61743617
R.AFMN[+1955.724]R.T	HexNAc(5)Hex(4)Fuc(2)	N[+1956]	1297.52	2	2594.04	2594.03	0	1.8	170	Specific	308.28	4.5	>sp|Q8WTV0|SCRB1_HUMAN Scavenger receptor class B member 1 OS=Homo sapiens GN=SCARB1 PE=1 SV=1	1094	Lumos_200513_41.5538.5538.2	controllerType=0 controllerNumber=1 scan=5538	16.6776	rs7224888
R.AFMN[+1809.666]R.T	HexNAc(5)Hex(4)Fuc(1)	N[+1810]	1224.49	2	2447.98	2447.97	0	1.9	170	Specific	308.55	4.58	>sp|Q8WTV0|SCRB1_HUMAN Scavenger receptor class B member 1 OS=Homo sapiens GN=SCARB1 PE=1 SV=1	1094	Lumos_200513_50.5899.5899.2	controllerType=0 controllerNumber=1 scan=5899	17.1072	Mock transfected
R.AFMN[+1403.507]R.T	HexNAc(3)Hex(4)Fuc(1)	N[+1404]	1021.41	2	2041.82	2041.82	0	2.7	170	Specific	315.26	5.11	>sp|Q8WTV0|SCRB1_HUMAN Scavenger receptor class B member 1 OS=Homo sapiens GN=SCARB1 PE=1 SV=1	1094	Lumos_200513_50.6174.6174.2	controllerType=0 controllerNumber=1 scan=6174	17.4838	Mock transfected
R.AFMN[+1403.507]R.T	HexNAc(3)Hex(4)Fuc(1)	N[+1404]	1021.41	2	2041.82	2041.82	0	3.1	170	Specific	319.18	4.68	>sp|Q8WTV0|SCRB1_HUMAN Scavenger receptor class B member 1 OS=Homo sapiens GN=SCARB1 PE=1 SV=1	1094	Lumos_200513_41.6332.6332.2	controllerType=0 controllerNumber=1 scan=6332	17.8038	rs7224888
R.AFMN[+1403.507]R.T	HexNAc(3)Hex(4)Fuc(1)	N[+1404]	1021.41	2	2041.82	2041.82	0	3.2	170	Specific	346.1	4.6	>sp|Q8WTV0|SCRB1_HUMAN Scavenger receptor class B member 1 OS=Homo sapiens GN=SCARB1 PE=1 SV=1	1094	Lumos_200513_38.6473.6473.2	controllerType=0 controllerNumber=1 scan=6473	18.1195	rs61743617
R.AFMN[+2100.761]R.T	HexNAc(5)Hex(4)Fuc(1)NeuAc(1)	N[+2101]	1370.04	2	2739.08	2739.07	0	3.6	170	Specific	316.03	4.31	>sp|Q8WTV0|SCRB1_HUMAN Scavenger receptor class B member 1 OS=Homo sapiens GN=SCARB1 PE=1 SV=1	1094	Lumos_200513_50.8146.8146.2	controllerType=0 controllerNumber=1 scan=8146	20.2058	Mock transfected
R.AFMN[+2100.761]R.T	HexNAc(5)Hex(4)Fuc(1)NeuAc(1)	N[+2101]	1370.04	2	2739.07	2739.07	0	1.9	170	Specific	322.93	4.76	>sp|Q8WTV0|SCRB1_HUMAN Scavenger receptor class B member 1 OS=Homo sapiens GN=SCARB1 PE=1 SV=1	1094	Lumos_200513_38.8265.8265.2	controllerType=0 controllerNumber=1 scan=8265	20.6287	rs61743617
K.GPTN[+1864.634]NTC[+45.988]VVR.T	HexNAc(2)Hex(9)	C[+46], N[+1865]	1486.07	2	2971.14	2971.14	0	-0.8	1438	Specific	574.01	9.31	>sp|Q8TEM1|PO210_HUMAN Nuclear pore membrane glycoprotein 210 OS=Homo sapiens GN=NUP210 PE=1 SV=3	691	Lumos_200513_47.10362.10362.2	controllerType=0 controllerNumber=1 scan=10362	23.268	B4GALNT2 WT
K.GPTN[+1702.581]NTC[+45.988]VVR.T	HexNAc(2)Hex(8)	C[+46], N[+1703]	1405.05	2	2809.1	2809.09	0	3.6	1438	Specific	405.17	6.42	>sp|Q8TEM1|PO210_HUMAN Nuclear pore membrane glycoprotein 210 OS=Homo sapiens GN=NUP210 PE=1 SV=3	691	Lumos_200513_47.10538.10538.2	controllerType=0 controllerNumber=1 scan=10538	23.5075	B4GALNT2 WT
K.GPTN[+1864.634]NTC[+45.988]VVR.T	HexNAc(2)Hex(9)	C[+46], N[+1865]	1486.08	2	2971.15	2971.14	0	3.4	1438	Specific	555.62	9.2	>sp|Q8TEM1|PO210_HUMAN Nuclear pore membrane glycoprotein 210 OS=Homo sapiens GN=NUP210 PE=1 SV=3	691	Lumos_200513_50.10621.10621.2	controllerType=0 controllerNumber=1 scan=10621	23.5858	Mock transfected
K.GPTN[+1864.634]NTC[+45.988]VVR.T	HexNAc(2)Hex(9)	C[+46], N[+1865]	1486.08	2	2971.15	2971.14	0	2.4	1438	Specific	573.09	10.91	>sp|Q8TEM1|PO210_HUMAN Nuclear pore membrane glycoprotein 210 OS=Homo sapiens GN=NUP210 PE=1 SV=3	691	Lumos_200513_44.10746.10746.2	controllerType=0 controllerNumber=1 scan=10746	23.8158	rs148441237
K.GPTN[+1702.581]NTC[+45.988]VVR.T	HexNAc(2)Hex(8)	C[+46], N[+1703]	1405.05	2	2809.1	2809.09	0	2.1	1438	Specific	479.35	8.02	>sp|Q8TEM1|PO210_HUMAN Nuclear pore membrane glycoprotein 210 OS=Homo sapiens GN=NUP210 PE=1 SV=3	691	Lumos_200513_50.10801.10801.2	controllerType=0 controllerNumber=1 scan=10801	23.8318	Mock transfected
K.GPTN[+1378.476]NTC[+45.988]VVR.T	HexNAc(2)Hex(6)	C[+46], N[+1378]	1243	2	2484.99	2484.98	0	2.8	1438	Specific	470.95	8.01	>sp|Q8TEM1|PO210_HUMAN Nuclear pore membrane glycoprotein 210 OS=Homo sapiens GN=NUP210 PE=1 SV=3	691	Lumos_200513_47.10843.10843.2	controllerType=0 controllerNumber=1 scan=10843	23.9273	B4GALNT2 WT
K.GPTN[+1702.581]NTC[+45.988]VVR.T	HexNAc(2)Hex(8)	C[+46], N[+1703]	1405.05	2	2809.09	2809.09	0	1.1	1438	Specific	365.28	7.85	>sp|Q8TEM1|PO210_HUMAN Nuclear pore membrane glycoprotein 210 OS=Homo sapiens GN=NUP210 PE=1 SV=3	691	Lumos_200513_44.10858.10858.2	controllerType=0 controllerNumber=1 scan=10858	23.9677	rs148441237
K.GPTN[+1864.634]NTC[+45.988]VVR.T	HexNAc(2)Hex(9)	C[+46], N[+1865]	1486.08	2	2971.15	2971.14	0	2.9	1438	Specific	586.41	10.96	>sp|Q8TEM1|PO210_HUMAN Nuclear pore membrane glycoprotein 210 OS=Homo sapiens GN=NUP210 PE=1 SV=3	691	Lumos_200513_41.10864.10864.2	controllerType=0 controllerNumber=1 scan=10864	24.0442	rs7224888
K.GPTN[+1864.634]NTC[+45.988]VVR.T	HexNAc(2)Hex(9)	C[+46], N[+1865]	1486.08	2	2971.15	2971.14	0	3.1	1438	Specific	568.3	9.29	>sp|Q8TEM1|PO210_HUMAN Nuclear pore membrane glycoprotein 210 OS=Homo sapiens GN=NUP210 PE=1 SV=3	691	Lumos_200513_38.10993.10993.2	controllerType=0 controllerNumber=1 scan=10993	24.3799	rs61743617
K.GPTN[+1540.529]NTC[+45.988]VVR.T	HexNAc(2)Hex(7)	C[+46], N[+1541]	1324.03	2	2647.04	2647.04	0	2.4	1438	Specific	501.47	7.95	>sp|Q8TEM1|PO210_HUMAN Nuclear pore membrane glycoprotein 210 OS=Homo sapiens GN=NUP210 PE=1 SV=3	691	Lumos_200513_50.11028.11028.2	controllerType=0 controllerNumber=1 scan=11028	24.1394	Mock transfected
K.GPTN[+1702.581]NTC[+45.988]VVR.T	HexNAc(2)Hex(8)	C[+46], N[+1703]	1405.05	2	2809.1	2809.09	0	2.5	1438	Specific	549.87	8.54	>sp|Q8TEM1|PO210_HUMAN Nuclear pore membrane glycoprotein 210 OS=Homo sapiens GN=NUP210 PE=1 SV=3	691	Lumos_200513_41.11035.11035.2	controllerType=0 controllerNumber=1 scan=11035	24.2781	rs7224888
K.GPTN[+1540.529]NTC[+45.988]VVR.T	HexNAc(2)Hex(7)	C[+46], N[+1541]	1324.02	2	2647.04	2647.04	0	2.1	1438	Specific	306.19	7.69	>sp|Q8TEM1|PO210_HUMAN Nuclear pore membrane glycoprotein 210 OS=Homo sapiens GN=NUP210 PE=1 SV=3	691	Lumos_200513_44.11110.11110.2	controllerType=0 controllerNumber=1 scan=11110	24.3101	rs148441237
K.GPTN[+1702.581]NTC[+45.988]VVR.T	HexNAc(2)Hex(8)	C[+46], N[+1703]	1405.05	2	2809.1	2809.09	0	3.2	1438	Specific	570.1	9.29	>sp|Q8TEM1|PO210_HUMAN Nuclear pore membrane glycoprotein 210 OS=Homo sapiens GN=NUP210 PE=1 SV=3	691	Lumos_200513_38.11130.11130.2	controllerType=0 controllerNumber=1 scan=11130	24.57	rs61743617
K.GPTN[+1378.476]NTC[+45.988]VVR.T	HexNAc(2)Hex(6)	C[+46], N[+1378]	1243	2	2484.98	2484.98	0	0.3	1438	Specific	469.09	7.35	>sp|Q8TEM1|PO210_HUMAN Nuclear pore membrane glycoprotein 210 OS=Homo sapiens GN=NUP210 PE=1 SV=3	691	Lumos_200513_50.11134.11134.2	controllerType=0 controllerNumber=1 scan=11134	24.2837	Mock transfected
K.GPTN[+1540.529]NTC[+45.988]VVR.T	HexNAc(2)Hex(7)	C[+46], N[+1541]	1324.03	2	2647.05	2647.04	0	3.5	1438	Specific	330.1	6.01	>sp|Q8TEM1|PO210_HUMAN Nuclear pore membrane glycoprotein 210 OS=Homo sapiens GN=NUP210 PE=1 SV=3	691	Lumos_200513_38.11348.11348.2	controllerType=0 controllerNumber=1 scan=11348	24.8681	rs61743617
R.IREGSGYFFLN[+1864.634]TSTADVVK.V	HexNAc(2)Hex(9)	N[+1865]	1323.58	3	3968.71	3968.71	0	2.2	916	Specific	627.75	13.31	>sp|Q8TEM1|PO210_HUMAN Nuclear pore membrane glycoprotein 210 OS=Homo sapiens GN=NUP210 PE=1 SV=3	691	Lumos_200513_47.33809.33809.3	controllerType=0 controllerNumber=1 scan=33809	55.2913	B4GALNT2 WT
R.IREGSGYFFLN[+1864.634]TSTADVVK.V	HexNAc(2)Hex(9)	N[+1865]	1323.57	3	3968.71	3968.71	0	1.3	916	Specific	341.55	7.58	>sp|Q8TEM1|PO210_HUMAN Nuclear pore membrane glycoprotein 210 OS=Homo sapiens GN=NUP210 PE=1 SV=3	691	Lumos_200513_50.34059.34059.3	controllerType=0 controllerNumber=1 scan=34059	55.5799	Mock transfected
R.IREGSGYFFLN[+1864.634]TSTADVVK.V	HexNAc(2)Hex(9)	N[+1865]	1323.58	3	3968.71	3968.71	0	2.2	916	Specific	562.09	10.82	>sp|Q8TEM1|PO210_HUMAN Nuclear pore membrane glycoprotein 210 OS=Homo sapiens GN=NUP210 PE=1 SV=3	691	Lumos_200513_41.34151.34151.3	controllerType=0 controllerNumber=1 scan=34151	55.8305	rs7224888
R.IREGSGYFFLN[+1864.634]TSTADVVK.V	HexNAc(2)Hex(9)	N[+1865]	1323.58	3	3968.71	3968.71	0	2.3	916	Specific	515.59	11.01	>sp|Q8TEM1|PO210_HUMAN Nuclear pore membrane glycoprotein 210 OS=Homo sapiens GN=NUP210 PE=1 SV=3	691	Lumos_200513_44.34154.34154.3	controllerType=0 controllerNumber=1 scan=34154	55.7623	rs148441237
R.IREGSGYFFLN[+1378.476]TSTADVVK.V	HexNAc(2)Hex(6)	N[+1378]	1161.52	3	3482.56	3482.55	0	2.9	916	Specific	661.11	13.84	>sp|Q8TEM1|PO210_HUMAN Nuclear pore membrane glycoprotein 210 OS=Homo sapiens GN=NUP210 PE=1 SV=3	691	Lumos_200513_47.34184.34184.3	controllerType=0 controllerNumber=1 scan=34184	55.8032	B4GALNT2 WT
R.IREGSGYFFLN[+1864.634]TSTADVVK.V	HexNAc(2)Hex(9)	N[+1865]	1323.58	3	3968.72	3968.7	0	2.7	916	Specific	611	12.34	>sp|Q8TEM1|PO210_HUMAN Nuclear pore membrane glycoprotein 210 OS=Homo sapiens GN=NUP210 PE=1 SV=3	691	Lumos_200513_38.34234.34234.3	controllerType=0 controllerNumber=1 scan=34234	56.135	rs61743617
R.IREGSGYFFLN[+1378.476]TSTADVVK.V	HexNAc(2)Hex(6)	N[+1378]	1161.52	3	3482.56	3482.55	0	2.6	916	Specific	537.39	10.19	>sp|Q8TEM1|PO210_HUMAN Nuclear pore membrane glycoprotein 210 OS=Homo sapiens GN=NUP210 PE=1 SV=3	691	Lumos_200513_50.34324.34324.3	controllerType=0 controllerNumber=1 scan=34324	55.942	Mock transfected
R.IREGSGYFFLN[+1378.476]TSTADVVK.V	HexNAc(2)Hex(6)	N[+1378]	1161.52	3	3482.56	3482.55	0	2.9	916	Specific	709.15	15.17	>sp|Q8TEM1|PO210_HUMAN Nuclear pore membrane glycoprotein 210 OS=Homo sapiens GN=NUP210 PE=1 SV=3	691	Lumos_200513_44.34371.34371.3	controllerType=0 controllerNumber=1 scan=34371	56.0605	rs148441237
R.IREGSGYFFLN[+1378.476]TSTADVVK.V	HexNAc(2)Hex(6)	N[+1378]	1161.52	3	3482.56	3482.55	0	2.7	916	Specific	645.29	12.88	>sp|Q8TEM1|PO210_HUMAN Nuclear pore membrane glycoprotein 210 OS=Homo sapiens GN=NUP210 PE=1 SV=3	691	Lumos_200513_41.34432.34432.3	controllerType=0 controllerNumber=1 scan=34432	56.2132	rs7224888
R.IREGSGYFFLN[+1378.476]TSTADVVK.V	HexNAc(2)Hex(6)	N[+1378]	1161.53	3	3482.56	3482.55	0	3.5	916	Specific	663.3	12.74	>sp|Q8TEM1|PO210_HUMAN Nuclear pore membrane glycoprotein 210 OS=Homo sapiens GN=NUP210 PE=1 SV=3	691	Lumos_200513_38.34588.34588.3	controllerType=0 controllerNumber=1 scan=34588	56.6179	rs61743617
R.EGSGYFFLN[+1864.634]TSTADVVK.V	HexNAc(2)Hex(9)	N[+1865]	1233.85	3	3699.53	3699.52	0	2.2	918	Specific	385.32	8.16	>sp|Q8TEM1|PO210_HUMAN Nuclear pore membrane glycoprotein 210 OS=Homo sapiens GN=NUP210 PE=1 SV=3	691	Lumos_200513_47.38000.38000.3	controllerType=0 controllerNumber=1 scan=38000	60.9977	B4GALNT2 WT
R.EGSGYFFLN[+1864.634]TSTADVVK.V	HexNAc(2)Hex(9)	N[+1865]	1233.85	3	3699.53	3699.52	0	2.6	918	Specific	476.84	7.89	>sp|Q8TEM1|PO210_HUMAN Nuclear pore membrane glycoprotein 210 OS=Homo sapiens GN=NUP210 PE=1 SV=3	691	Lumos_200513_41.38238.38238.3	controllerType=0 controllerNumber=1 scan=38238	61.3975	rs7224888
R.EGSGYFFLN[+1378.476]TSTADVVK.V	HexNAc(2)Hex(6)	N[+1378]	1607.19	2	3213.37	3213.36	0	1.9	918	Specific	636.4	13.12	>sp|Q8TEM1|PO210_HUMAN Nuclear pore membrane glycoprotein 210 OS=Homo sapiens GN=NUP210 PE=1 SV=3	691	Lumos_200513_47.38452.38452.2	controllerType=0 controllerNumber=1 scan=38452	61.6168	B4GALNT2 WT
R.EGSGYFFLN[+1378.476]TSTADVVK.V	HexNAc(2)Hex(6)	N[+1378]	1607.19	2	3213.37	3213.36	0	1.4	918	Specific	654.43	13.65	>sp|Q8TEM1|PO210_HUMAN Nuclear pore membrane glycoprotein 210 OS=Homo sapiens GN=NUP210 PE=1 SV=3	691	Lumos_200513_41.38687.38687.2	controllerType=0 controllerNumber=1 scan=38687	62.0096	rs7224888
R.EGSGYFFLN[+1378.476]TSTADVVK.V	HexNAc(2)Hex(6)	N[+1378]	1071.8	3	3213.37	3213.36	0	2.5	918	Specific	626	11.6	>sp|Q8TEM1|PO210_HUMAN Nuclear pore membrane glycoprotein 210 OS=Homo sapiens GN=NUP210 PE=1 SV=3	691	Lumos_200513_38.38689.38689.3	controllerType=0 controllerNumber=1 scan=38689	62.2143	rs61743617
R.LPN[+1702.581]STIYVVEPGYLGFTVHPGDR.W	HexNAc(2)Hex(8)	N[+1703]	1411.97	3	4233.89	4233.87	0	3.1	335	Specific	893.26	17.53	>sp|Q8TEM1|PO210_HUMAN Nuclear pore membrane glycoprotein 210 OS=Homo sapiens GN=NUP210 PE=1 SV=3	691	Lumos_200513_47.42651.42651.3	controllerType=0 controllerNumber=1 scan=42651	67.3308	B4GALNT2 WT
R.LPN[+1864.634]STIYVVEPGYLGFTVHPGDR.W	HexNAc(2)Hex(9)	N[+1865]	1465.98	3	4395.94	4395.93	0	2.1	335	Specific	1003.65	21.78	>sp|Q8TEM1|PO210_HUMAN Nuclear pore membrane glycoprotein 210 OS=Homo sapiens GN=NUP210 PE=1 SV=3	691	Lumos_200513_44.42785.42785.3	controllerType=0 controllerNumber=1 scan=42785	67.5113	rs148441237
R.LPN[+1864.634]STIYVVEPGYLGFTVHPGDR.W	HexNAc(2)Hex(9)	N[+1865]	1465.98	3	4395.93	4395.93	0	1.7	335	Specific	960.31	20.04	>sp|Q8TEM1|PO210_HUMAN Nuclear pore membrane glycoprotein 210 OS=Homo sapiens GN=NUP210 PE=1 SV=3	691	Lumos_200513_41.42839.42839.3	controllerType=0 controllerNumber=1 scan=42839	67.6637	rs7224888
R.LPN[+1702.581]STIYVVEPGYLGFTVHPGDR.W	HexNAc(2)Hex(8)	N[+1703]	1411.97	3	4233.89	4233.87	0	3.7	335	Specific	934.6	18.05	>sp|Q8TEM1|PO210_HUMAN Nuclear pore membrane glycoprotein 210 OS=Homo sapiens GN=NUP210 PE=1 SV=3	691	Lumos_200513_38.42844.42844.3	controllerType=0 controllerNumber=1 scan=42844	67.8947	rs61743617
R.LPN[+1702.581]STIYVVEPGYLGFTVHPGDR.W	HexNAc(2)Hex(8)	N[+1703]	1411.97	3	4233.88	4233.87	0	2.4	335	Specific	990.57	20.67	>sp|Q8TEM1|PO210_HUMAN Nuclear pore membrane glycoprotein 210 OS=Homo sapiens GN=NUP210 PE=1 SV=3	691	Lumos_200513_44.42846.42846.3	controllerType=0 controllerNumber=1 scan=42846	67.5952	rs148441237
R.LPN[+1864.634]STIYVVEPGYLGFTVHPGDR.W	HexNAc(2)Hex(9)	N[+1865]	1465.98	3	4395.94	4395.93	0	3.3	335	Specific	723.5	14.42	>sp|Q8TEM1|PO210_HUMAN Nuclear pore membrane glycoprotein 210 OS=Homo sapiens GN=NUP210 PE=1 SV=3	691	Lumos_200513_38.42879.42879.3	controllerType=0 controllerNumber=1 scan=42879	67.9499	rs61743617
R.LPN[+1540.529]STIYVVEPGYLGFTVHPGDR.W	HexNAc(2)Hex(7)	N[+1541]	1357.95	3	4071.82	4071.82	0	0.9	335	Specific	538.24	10.84	>sp|Q8TEM1|PO210_HUMAN Nuclear pore membrane glycoprotein 210 OS=Homo sapiens GN=NUP210 PE=1 SV=3	691	Lumos_200513_44.42926.42926.5	controllerType=0 controllerNumber=1 scan=42926	67.7032	rs148441237
R.LPN[+1702.581]STIYVVEPGYLGFTVHPGDR.W	HexNAc(2)Hex(8)	N[+1703]	1411.97	3	4233.89	4233.87	0	2.6	335	Specific	411.97	8.45	>sp|Q8TEM1|PO210_HUMAN Nuclear pore membrane glycoprotein 210 OS=Homo sapiens GN=NUP210 PE=1 SV=3	691	Lumos_200513_50.42964.42964.3	controllerType=0 controllerNumber=1 scan=42964	67.7021	Mock transfected
R.LPN[+1702.581]STIYVVEPGYLGFTVHPGDR.W	HexNAc(2)Hex(8)	N[+1703]	1411.97	3	4233.88	4233.87	0	1.8	335	Specific	567.84	11.02	>sp|Q8TEM1|PO210_HUMAN Nuclear pore membrane glycoprotein 210 OS=Homo sapiens GN=NUP210 PE=1 SV=3	691	Lumos_200513_41.42980.42980.3	controllerType=0 controllerNumber=1 scan=42980	67.8557	rs7224888
R.LPN[+1378.476]STIYVVEPGYLGFTVHPGDR.W	HexNAc(2)Hex(6)	N[+1378]	1303.93	3	3909.77	3909.77	0	1.5	335	Specific	788.48	16.48	>sp|Q8TEM1|PO210_HUMAN Nuclear pore membrane glycoprotein 210 OS=Homo sapiens GN=NUP210 PE=1 SV=3	691	Lumos_200513_47.43013.43013.3	controllerType=0 controllerNumber=1 scan=43013	67.8226	B4GALNT2 WT
R.LPN[+1540.529]STIYVVEPGYLGFTVHPGDR.W	HexNAc(2)Hex(7)	N[+1541]	1357.95	3	4071.83	4071.82	0	2	335	Specific	955.31	20.23	>sp|Q8TEM1|PO210_HUMAN Nuclear pore membrane glycoprotein 210 OS=Homo sapiens GN=NUP210 PE=1 SV=3	691	Lumos_200513_41.43071.43071.3	controllerType=0 controllerNumber=1 scan=43071	67.9776	rs7224888
R.LPN[+1540.529]STIYVVEPGYLGFTVHPGDR.W	HexNAc(2)Hex(7)	N[+1541]	1357.95	3	4071.84	4071.82	0	3.8	335	Specific	896	17.05	>sp|Q8TEM1|PO210_HUMAN Nuclear pore membrane glycoprotein 210 OS=Homo sapiens GN=NUP210 PE=1 SV=3	691	Lumos_200513_38.43093.43093.3	controllerType=0 controllerNumber=1 scan=43093	68.2442	rs61743617
R.LPN[+1378.476]STIYVVEPGYLGFTVHPGDR.W	HexNAc(2)Hex(6)	N[+1378]	1303.93	3	3909.78	3909.77	0	2.3	335	Specific	907.72	19.08	>sp|Q8TEM1|PO210_HUMAN Nuclear pore membrane glycoprotein 210 OS=Homo sapiens GN=NUP210 PE=1 SV=3	691	Lumos_200513_50.43137.43137.3	controllerType=0 controllerNumber=1 scan=43137	67.9384	Mock transfected
R.LPN[+1378.476]STIYVVEPGYLGFTVHPGDR.W	HexNAc(2)Hex(6)	N[+1378]	1303.93	3	3909.78	3909.77	0	3	335	Specific	810.49	17.25	>sp|Q8TEM1|PO210_HUMAN Nuclear pore membrane glycoprotein 210 OS=Homo sapiens GN=NUP210 PE=1 SV=3	691	Lumos_200513_44.43219.43219.3	controllerType=0 controllerNumber=1 scan=43219	68.1015	rs148441237
K.FFQN[+1702.581]VTAEDTDSIGLALFAPHSSR.N	HexNAc(2)Hex(8)	N[+1703]	1442.63	3	4325.86	4325.86	0	0.8	678	Specific	800.69	17.48	>sp|Q8TEM1|PO210_HUMAN Nuclear pore membrane glycoprotein 210 OS=Homo sapiens GN=NUP210 PE=1 SV=3	691	Lumos_200513_47.45482.45482.3	controllerType=0 controllerNumber=1 scan=45482	71.1933	B4GALNT2 WT
K.FFQN[+1702.581]VTAEDTDSIGLALFAPHSSR.N	HexNAc(2)Hex(8)	N[+1703]	1442.63	3	4325.88	4325.86	0	4.3	678	Specific	1002.8	19.57	>sp|Q8TEM1|PO210_HUMAN Nuclear pore membrane glycoprotein 210 OS=Homo sapiens GN=NUP210 PE=1 SV=3	691	Lumos_200513_38.45486.45486.3	controllerType=0 controllerNumber=1 scan=45486	71.5156	rs61743617
K.FFQN[+1864.634]VTAEDTDSIGLALFAPHSSR.N	HexNAc(2)Hex(9)	N[+1865]	1496.65	3	4487.93	4487.91	0	3.5	678	Specific	939.7	18.05	>sp|Q8TEM1|PO210_HUMAN Nuclear pore membrane glycoprotein 210 OS=Homo sapiens GN=NUP210 PE=1 SV=3	691	Lumos_200513_38.45498.45498.3	controllerType=0 controllerNumber=1 scan=45498	71.5312	rs61743617
K.FFQN[+1864.634]VTAEDTDSIGLALFAPHSSR.N	HexNAc(2)Hex(9)	N[+1865]	1496.64	3	4487.91	4487.91	0	0.4	678	Specific	917.87	19.51	>sp|Q8TEM1|PO210_HUMAN Nuclear pore membrane glycoprotein 210 OS=Homo sapiens GN=NUP210 PE=1 SV=3	691	Lumos_200513_44.45529.45529.3	controllerType=0 controllerNumber=1 scan=45529	71.2626	rs148441237
K.FFQN[+1864.634]VTAEDTDSIGLALFAPHSSR.N	HexNAc(2)Hex(9)	N[+1865]	1496.65	3	4487.92	4487.91	0	1.9	678	Specific	1013.98	21.23	>sp|Q8TEM1|PO210_HUMAN Nuclear pore membrane glycoprotein 210 OS=Homo sapiens GN=NUP210 PE=1 SV=3	691	Lumos_200513_41.45565.45565.3	controllerType=0 controllerNumber=1 scan=45565	71.4037	rs7224888
K.FFQN[+1864.634]VTAEDTDSIGLALFAPHSSR.N	HexNAc(2)Hex(9)	N[+1865]	1496.98	3	4488.92	4487.91	1	1.6	678	Specific	819.19	17.3	>sp|Q8TEM1|PO210_HUMAN Nuclear pore membrane glycoprotein 210 OS=Homo sapiens GN=NUP210 PE=1 SV=3	691	Lumos_200513_50.45612.45612.3	controllerType=0 controllerNumber=1 scan=45612	71.3238	Mock transfected
K.FFQN[+1702.581]VTAEDTDSIGLALFAPHSSR.N	HexNAc(2)Hex(8)	N[+1703]	1442.63	3	4325.87	4325.86	0	1.3	678	Specific	900.83	19.04	>sp|Q8TEM1|PO210_HUMAN Nuclear pore membrane glycoprotein 210 OS=Homo sapiens GN=NUP210 PE=1 SV=3	691	Lumos_200513_41.45631.45631.3	controllerType=0 controllerNumber=1 scan=45631	71.494	rs7224888
K.FFQN[+1702.581]VTAEDTDSIGLALFAPHSSR.N	HexNAc(2)Hex(8)	N[+1703]	1442.62	3	4325.86	4325.86	0	-0.4	678	Specific	645.69	12.01	>sp|Q8TEM1|PO210_HUMAN Nuclear pore membrane glycoprotein 210 OS=Homo sapiens GN=NUP210 PE=1 SV=3	691	Lumos_200513_50.45688.45688.3	controllerType=0 controllerNumber=1 scan=45688	71.4267	Mock transfected
K.FFQN[+1378.476]VTAEDTDSIGLALFAPHSSR.N	HexNAc(2)Hex(6)	N[+1378]	1334.59	3	4001.76	4001.75	0	1.3	678	Specific	924.15	19.86	>sp|Q8TEM1|PO210_HUMAN Nuclear pore membrane glycoprotein 210 OS=Homo sapiens GN=NUP210 PE=1 SV=3	691	Lumos_200513_44.45948.45948.3	controllerType=0 controllerNumber=1 scan=45948	71.8361	rs148441237
K.FFQN[+1378.476]VTAEDTDSIGLALFAPHSSR.N	HexNAc(2)Hex(6)	N[+1378]	1334.59	3	4001.76	4001.75	0	2	678	Specific	1007.23	21.23	>sp|Q8TEM1|PO210_HUMAN Nuclear pore membrane glycoprotein 210 OS=Homo sapiens GN=NUP210 PE=1 SV=3	691	Lumos_200513_41.45954.45954.3	controllerType=0 controllerNumber=1 scan=45954	71.9383	rs7224888
K.FFQN[+1216.423]VTAEDTDSIGLALFAPHSSR.N	HexNAc(2)Hex(5)	N[+1216]	1280.58	3	3839.71	3839.7	0	2.3	678	Specific	941.53	19.51	>sp|Q8TEM1|PO210_HUMAN Nuclear pore membrane glycoprotein 210 OS=Homo sapiens GN=NUP210 PE=1 SV=3	691	Lumos_200513_47.45966.45966.3	controllerType=0 controllerNumber=1 scan=45966	71.8546	B4GALNT2 WT
K.FFQN[+1378.476]VTAEDTDSIGLALFAPHSSR.N	HexNAc(2)Hex(6)	N[+1378]	1334.59	3	4001.76	4001.75	0	1.9	678	Specific	917.8	19.3	>sp|Q8TEM1|PO210_HUMAN Nuclear pore membrane glycoprotein 210 OS=Homo sapiens GN=NUP210 PE=1 SV=3	691	Lumos_200513_50.45982.45982.3	controllerType=0 controllerNumber=1 scan=45982	71.8364	Mock transfected
K.FFQN[+1216.423]VTAEDTDSIGLALFAPHSSR.N	HexNAc(2)Hex(5)	N[+1216]	1280.58	3	3839.71	3839.7	0	3.1	678	Specific	664.37	13.73	>sp|Q8TEM1|PO210_HUMAN Nuclear pore membrane glycoprotein 210 OS=Homo sapiens GN=NUP210 PE=1 SV=3	691	Lumos_200513_50.46140.46140.3	controllerType=0 controllerNumber=1 scan=46140	72.0502	Mock transfected
R.IETVLPAEFFEVLSSSQN[+1864.634]GSYHR.I	HexNAc(2)Hex(9)	N[+1865]	1492.32	3	4474.93	4474.92	0	3.6	388	Specific	673.2	13.05	>sp|Q8TEM1|PO210_HUMAN Nuclear pore membrane glycoprotein 210 OS=Homo sapiens GN=NUP210 PE=1 SV=3	691	Lumos_200513_38.53525.53525.3	controllerType=0 controllerNumber=1 scan=53525	83.4834	rs61743617
R.IETVLPAEFFEVLSSSQN[+1864.634]GSYHR.I	HexNAc(2)Hex(9)	N[+1865]	1492.32	3	4474.93	4474.92	0	3.8	388	Specific	654.56	13.31	>sp|Q8TEM1|PO210_HUMAN Nuclear pore membrane glycoprotein 210 OS=Homo sapiens GN=NUP210 PE=1 SV=3	691	Lumos_200513_41.53903.53903.3	controllerType=0 controllerNumber=1 scan=53903	83.2469	rs7224888
R.IETVLPAEFFEVLSSSQN[+1864.634]GSYHR.I	HexNAc(2)Hex(9)	N[+1865]	1492.32	3	4474.93	4474.92	0	3.3	388	Specific	653.85	13.84	>sp|Q8TEM1|PO210_HUMAN Nuclear pore membrane glycoprotein 210 OS=Homo sapiens GN=NUP210 PE=1 SV=3	691	Lumos_200513_44.54014.54014.3	controllerType=0 controllerNumber=1 scan=54014	83.2343	rs148441237
R.IETVLPAEFFEVLSSSQN[+1864.634]GSYHR.I	HexNAc(2)Hex(9)	N[+1865]	1492.31	3	4474.93	4474.92	0	2.3	388	Specific	652.1	14.08	>sp|Q8TEM1|PO210_HUMAN Nuclear pore membrane glycoprotein 210 OS=Homo sapiens GN=NUP210 PE=1 SV=3	691	Lumos_200513_50.54027.54027.3	controllerType=0 controllerNumber=1 scan=54027	83.1641	Mock transfected
R.IETVLPAEFFEVLSSSQN[+2026.687]GSYHR.I	HexNAc(2)Hex(10)	N[+2027]	1160	4	4636.98	4636.97	0	2.9	388	Specific	442.6	8.08	>sp|Q8TEM1|PO210_HUMAN Nuclear pore membrane glycoprotein 210 OS=Homo sapiens GN=NUP210 PE=1 SV=3	691	Lumos_200513_44.54029.54029.4	controllerType=0 controllerNumber=1 scan=54029	83.2596	rs148441237
R.IETVLPAEFFEVLSSSQN[+1864.634]GSYHR.I	HexNAc(2)Hex(9)	N[+1865]	1492.32	3	4474.93	4474.92	0	3.2	388	Specific	668.36	13.53	>sp|Q8TEM1|PO210_HUMAN Nuclear pore membrane glycoprotein 210 OS=Homo sapiens GN=NUP210 PE=1 SV=3	691	Lumos_200513_47.54128.54128.3	controllerType=0 controllerNumber=1 scan=54128	83.253	B4GALNT2 WT
R.IETVLPAEFFEVLSSSQN[+1702.581]GSYHR.I	HexNAc(2)Hex(8)	N[+1703]	1078.73	4	4311.88	4312.86	-1	4.2	388	Specific	572.55	8.87	>sp|Q8TEM1|PO210_HUMAN Nuclear pore membrane glycoprotein 210 OS=Homo sapiens GN=NUP210 PE=1 SV=3	691	Lumos_200513_44.54164.54164.3	controllerType=0 controllerNumber=1 scan=54164	83.4596	rs148441237
R.IETVLPAEFFEVLSSSQN[+1702.581]GSYHR.I	HexNAc(2)Hex(8)	N[+1703]	1078.72	4	4311.87	4312.86	-1	2.7	388	Specific	603.75	11.88	>sp|Q8TEM1|PO210_HUMAN Nuclear pore membrane glycoprotein 210 OS=Homo sapiens GN=NUP210 PE=1 SV=3	691	Lumos_200513_47.54246.54246.3	controllerType=0 controllerNumber=1 scan=54246	83.4218	B4GALNT2 WT
R.TTLVDNNTWN[+1864.634]NSHIALVGK.A	HexNAc(2)Hex(9)	N[+1865]	1321.24	3	3961.71	3961.71	0	1.8	618	Specific	784.97	16.48	>sp|Q8TCJ2|STT3B_HUMAN Dolichyl-diphosphooligosaccharide--protein glycosyltransferase subunit STT3B OS=Homo sapiens GN=STT3B PE=1 SV=1	16687	Lumos_200513_47.28727.28727.3	controllerType=0 controllerNumber=1 scan=28727	48.36	B4GALNT2 WT
R.TTLVDN[+1864.634]NTWNNSHIALVGK.A	HexNAc(2)Hex(9)	N[+1865]	1321.24	3	3961.71	3961.71	0	1.8	618	Specific	553.71	11.08	>sp|Q8TCJ2|STT3B_HUMAN Dolichyl-diphosphooligosaccharide--protein glycosyltransferase subunit STT3B OS=Homo sapiens GN=STT3B PE=1 SV=1	16687	Lumos_200513_47.28728.28728.3	controllerType=0 controllerNumber=1 scan=28728	48.3612	B4GALNT2 WT
R.TTLVDNNTWN[+1702.581]NSHIALVGK.A	HexNAc(2)Hex(8)	N[+1703]	1267.23	3	3799.66	3799.65	0	2.7	618	Specific	838.22	16.91	>sp|Q8TCJ2|STT3B_HUMAN Dolichyl-diphosphooligosaccharide--protein glycosyltransferase subunit STT3B OS=Homo sapiens GN=STT3B PE=1 SV=1	16687	Lumos_200513_47.28768.28768.3	controllerType=0 controllerNumber=1 scan=28768	48.4163	B4GALNT2 WT
R.TTLVDN[+1702.581]NTWNNSHIALVGK.A	HexNAc(2)Hex(8)	N[+1703]	1267.23	3	3799.66	3799.65	0	2.7	618	Specific	587.07	11.91	>sp|Q8TCJ2|STT3B_HUMAN Dolichyl-diphosphooligosaccharide--protein glycosyltransferase subunit STT3B OS=Homo sapiens GN=STT3B PE=1 SV=1	16687	Lumos_200513_47.28769.28769.3	controllerType=0 controllerNumber=1 scan=28769	48.4175	B4GALNT2 WT
R.TTLVDNNTWN[+1864.634]NSHIALVGK.A	HexNAc(2)Hex(9)	N[+1865]	1321.24	3	3961.71	3961.71	0	2.1	618	Specific	994.36	20.67	>sp|Q8TCJ2|STT3B_HUMAN Dolichyl-diphosphooligosaccharide--protein glycosyltransferase subunit STT3B OS=Homo sapiens GN=STT3B PE=1 SV=1	16687	Lumos_200513_44.28784.28784.3	controllerType=0 controllerNumber=1 scan=28784	48.4253	rs148441237
R.TTLVDNNTWN[+2026.687]NSHIALVGK.A	HexNAc(2)Hex(10)	N[+2027]	1375.26	3	4123.77	4123.76	0	2.8	618	Specific	910.12	18.66	>sp|Q8TCJ2|STT3B_HUMAN Dolichyl-diphosphooligosaccharide--protein glycosyltransferase subunit STT3B OS=Homo sapiens GN=STT3B PE=1 SV=1	16687	Lumos_200513_41.28852.28852.3	controllerType=0 controllerNumber=1 scan=28852	48.5918	rs7224888
R.TTLVDNNTWN[+1864.634]NSHIALVGK.A	HexNAc(2)Hex(9)	N[+1865]	1321.24	3	3961.72	3961.71	0	2.3	618	Specific	901.58	18.78	>sp|Q8TCJ2|STT3B_HUMAN Dolichyl-diphosphooligosaccharide--protein glycosyltransferase subunit STT3B OS=Homo sapiens GN=STT3B PE=1 SV=1	16687	Lumos_200513_50.28853.28853.3	controllerType=0 controllerNumber=1 scan=28853	48.4773	Mock transfected
R.TTLVDNNTWN[+1702.581]NSHIALVGK.A	HexNAc(2)Hex(8)	N[+1703]	1267.22	3	3799.66	3799.65	0	1	618	Specific	321.79	7.59	>sp|Q8TCJ2|STT3B_HUMAN Dolichyl-diphosphooligosaccharide--protein glycosyltransferase subunit STT3B OS=Homo sapiens GN=STT3B PE=1 SV=1	16687	Lumos_200513_50.28876.28876.3	controllerType=0 controllerNumber=1 scan=28876	48.5065	Mock transfected
R.TTLVDNNTWN[+1864.634]NSHIALVGK.A	HexNAc(2)Hex(9)	N[+1865]	1321.24	3	3961.71	3961.71	0	1.9	618	Specific	969.2	20.12	>sp|Q8TCJ2|STT3B_HUMAN Dolichyl-diphosphooligosaccharide--protein glycosyltransferase subunit STT3B OS=Homo sapiens GN=STT3B PE=1 SV=1	16687	Lumos_200513_41.28882.28882.3	controllerType=0 controllerNumber=1 scan=28882	48.6297	rs7224888
R.TTLVDNNTWN[+2026.687]NSHIALVGK.A	HexNAc(2)Hex(10)	N[+2027]	1375.26	3	4123.77	4123.76	0	3	618	Specific	855.1	17.2	>sp|Q8TCJ2|STT3B_HUMAN Dolichyl-diphosphooligosaccharide--protein glycosyltransferase subunit STT3B OS=Homo sapiens GN=STT3B PE=1 SV=1	16687	Lumos_200513_38.28935.28935.3	controllerType=0 controllerNumber=1 scan=28935	48.9094	rs61743617
R.TTLVDNNTWN[+1702.581]NSHIALVGK.A	HexNAc(2)Hex(8)	N[+1703]	1267.22	3	3799.66	3799.65	0	1.4	618	Specific	917.59	19.66	>sp|Q8TCJ2|STT3B_HUMAN Dolichyl-diphosphooligosaccharide--protein glycosyltransferase subunit STT3B OS=Homo sapiens GN=STT3B PE=1 SV=1	16687	Lumos_200513_44.28968.28968.3	controllerType=0 controllerNumber=1 scan=28968	48.6748	rs148441237
R.TTLVDNNTWN[+1864.634]NSHIALVGK.A	HexNAc(2)Hex(9)	N[+1865]	1321.24	3	3961.71	3961.71	0	1.9	618	Specific	867	17.46	>sp|Q8TCJ2|STT3B_HUMAN Dolichyl-diphosphooligosaccharide--protein glycosyltransferase subunit STT3B OS=Homo sapiens GN=STT3B PE=1 SV=1	16687	Lumos_200513_38.28993.28993.3	controllerType=0 controllerNumber=1 scan=28993	48.9896	rs61743617
R.TTLVDNNTWN[+1702.581]NSHIALVGK.A	HexNAc(2)Hex(8)	N[+1703]	1267.23	3	3799.66	3799.65	0	1.9	618	Specific	881.12	18.12	>sp|Q8TCJ2|STT3B_HUMAN Dolichyl-diphosphooligosaccharide--protein glycosyltransferase subunit STT3B OS=Homo sapiens GN=STT3B PE=1 SV=1	16687	Lumos_200513_41.29052.29052.3	controllerType=0 controllerNumber=1 scan=29052	48.8616	rs7224888
R.TTLVDN[+1702.581]NTWNNSHIALVGK.A	HexNAc(2)Hex(8)	N[+1703]	1267.23	3	3799.66	3799.65	0	1.9	618	Specific	579.85	10.91	>sp|Q8TCJ2|STT3B_HUMAN Dolichyl-diphosphooligosaccharide--protein glycosyltransferase subunit STT3B OS=Homo sapiens GN=STT3B PE=1 SV=1	16687	Lumos_200513_41.29053.29053.3	controllerType=0 controllerNumber=1 scan=29053	48.8629	rs7224888
R.TTLVDNNTWN[+1702.581]NSHIALVGK.A	HexNAc(2)Hex(8)	N[+1703]	1267.23	3	3799.66	3799.65	0	2.8	618	Specific	909.4	18.44	>sp|Q8TCJ2|STT3B_HUMAN Dolichyl-diphosphooligosaccharide--protein glycosyltransferase subunit STT3B OS=Homo sapiens GN=STT3B PE=1 SV=1	16687	Lumos_200513_38.29162.29162.3	controllerType=0 controllerNumber=1 scan=29162	49.2168	rs61743617
R.TTLVDN[+1864.634]NTWNNSHIALVGK.A	HexNAc(2)Hex(9)	N[+1865]	1321.24	3	3961.71	3961.71	0	0.3	618	Specific	486.19	8.04	>sp|Q8TCJ2|STT3B_HUMAN Dolichyl-diphosphooligosaccharide--protein glycosyltransferase subunit STT3B OS=Homo sapiens GN=STT3B PE=1 SV=1	16687	Lumos_200513_50.29255.29255.3	controllerType=0 controllerNumber=1 scan=29255	49.0266	Mock transfected
R.TTLVDN[+1864.634]NTWNNSHIALVGK.A	HexNAc(2)Hex(9)	N[+1865]	1321.24	3	3961.71	3961.71	0	2	618	Specific	430.4	9.44	>sp|Q8TCJ2|STT3B_HUMAN Dolichyl-diphosphooligosaccharide--protein glycosyltransferase subunit STT3B OS=Homo sapiens GN=STT3B PE=1 SV=1	16687	Lumos_200513_44.29255.29255.3	controllerType=0 controllerNumber=1 scan=29255	49.0686	rs148441237
R.VM[+15.995]SWWDYGYQIAGMAN[+1864.634]R.T	HexNAc(2)Hex(9)	M[+16], N[+1865]	1310.19	3	3928.55	3928.54	0	0.9	601	Specific	390.71	7.35	>sp|Q8TCJ2|STT3B_HUMAN Dolichyl-diphosphooligosaccharide--protein glycosyltransferase subunit STT3B OS=Homo sapiens GN=STT3B PE=1 SV=1	16687	Lumos_200513_50.48627.48627.3	controllerType=0 controllerNumber=1 scan=48627	75.4676	Mock transfected
R.VMSWWDYGYQIAGMAN[+2026.687]R.T	HexNAc(2)Hex(10)	N[+2027]	1358.88	3	4074.61	4074.6	0	3	601	Specific	704.4	13.36	>sp|Q8TCJ2|STT3B_HUMAN Dolichyl-diphosphooligosaccharide--protein glycosyltransferase subunit STT3B OS=Homo sapiens GN=STT3B PE=1 SV=1	16687	Lumos_200513_38.51233.51233.3	controllerType=0 controllerNumber=1 scan=51233	79.7772	rs61743617
K.AMSSN[+1864.634]ETAAYK.I	HexNAc(2)Hex(9)	N[+1865]	1519.09	2	3037.17	3037.16	0	2.1	637	Specific	683.84	13.71	>sp|Q8TCJ2|STT3B_HUMAN Dolichyl-diphosphooligosaccharide--protein glycosyltransferase subunit STT3B OS=Homo sapiens GN=STT3B PE=1 SV=1	16687	Lumos_200513_47.5124.5124.2	controllerType=0 controllerNumber=1 scan=5124	16.0976	B4GALNT2 WT
K.AMSSN[+1864.634]ETAAYK.I	HexNAc(2)Hex(9)	N[+1865]	1519.09	2	3037.17	3037.16	0	3	637	Specific	710.37	14.02	>sp|Q8TCJ2|STT3B_HUMAN Dolichyl-diphosphooligosaccharide--protein glycosyltransferase subunit STT3B OS=Homo sapiens GN=STT3B PE=1 SV=1	16687	Lumos_200513_50.5131.5131.2	controllerType=0 controllerNumber=1 scan=5131	16.0502	Mock transfected
R.VMSWWDYGYQIAGMAN[+1864.634]R.T	HexNAc(2)Hex(9)	N[+1865]	1304.86	3	3912.56	3912.55	0	3.7	601	Specific	766.5	13.99	>sp|Q8TCJ2|STT3B_HUMAN Dolichyl-diphosphooligosaccharide--protein glycosyltransferase subunit STT3B OS=Homo sapiens GN=STT3B PE=1 SV=1	16687	Lumos_200513_38.51365.51365.3	controllerType=0 controllerNumber=1 scan=51365	79.9774	rs61743617
R.VMSWWDYGYQIAGMAN[+2026.687]R.T	HexNAc(2)Hex(10)	N[+2027]	1358.88	3	4074.61	4074.6	0	2.1	601	Specific	948.33	18.66	>sp|Q8TCJ2|STT3B_HUMAN Dolichyl-diphosphooligosaccharide--protein glycosyltransferase subunit STT3B OS=Homo sapiens GN=STT3B PE=1 SV=1	16687	Lumos_200513_47.51508.51508.3	controllerType=0 controllerNumber=1 scan=51508	79.4753	B4GALNT2 WT
R.VMSWWDYGYQIAGMAN[+2026.687]R.T	HexNAc(2)Hex(10)	N[+2027]	1358.87	3	4074.61	4074.6	0	2	601	Specific	863.99	18.13	>sp|Q8TCJ2|STT3B_HUMAN Dolichyl-diphosphooligosaccharide--protein glycosyltransferase subunit STT3B OS=Homo sapiens GN=STT3B PE=1 SV=1	16687	Lumos_200513_44.51514.51514.3	controllerType=0 controllerNumber=1 scan=51514	79.5357	rs148441237
R.VMSWWDYGYQIAGMAN[+2026.687]R.T	HexNAc(2)Hex(10)	N[+2027]	1358.88	3	4074.61	4074.6	0	2.1	601	Specific	836.27	16.28	>sp|Q8TCJ2|STT3B_HUMAN Dolichyl-diphosphooligosaccharide--protein glycosyltransferase subunit STT3B OS=Homo sapiens GN=STT3B PE=1 SV=1	16687	Lumos_200513_41.51552.51552.3	controllerType=0 controllerNumber=1 scan=51552	79.715	rs7224888
R.VMSWWDYGYQIAGMAN[+2026.687]R.T	HexNAc(2)Hex(10)	N[+2027]	1358.88	3	4074.61	4074.6	0	2.3	601	Specific	860.67	17.28	>sp|Q8TCJ2|STT3B_HUMAN Dolichyl-diphosphooligosaccharide--protein glycosyltransferase subunit STT3B OS=Homo sapiens GN=STT3B PE=1 SV=1	16687	Lumos_200513_50.51604.51604.3	controllerType=0 controllerNumber=1 scan=51604	79.6197	Mock transfected
R.VMSWWDYGYQIAGMAN[+1702.581]R.T	HexNAc(2)Hex(8)	N[+1703]	1250.84	3	3750.5	3750.5	0	1.8	601	Specific	772.9	14.38	>sp|Q8TCJ2|STT3B_HUMAN Dolichyl-diphosphooligosaccharide--protein glycosyltransferase subunit STT3B OS=Homo sapiens GN=STT3B PE=1 SV=1	16687	Lumos_200513_38.51609.51609.3	controllerType=0 controllerNumber=1 scan=51609	80.3463	rs61743617
R.VMSWWDYGYQIAGMAN[+1864.634]R.T	HexNAc(2)Hex(9)	N[+1865]	1304.86	3	3912.56	3912.55	0	1.7	601	Specific	783.2	15.77	>sp|Q8TCJ2|STT3B_HUMAN Dolichyl-diphosphooligosaccharide--protein glycosyltransferase subunit STT3B OS=Homo sapiens GN=STT3B PE=1 SV=1	16687	Lumos_200513_47.51633.51633.3	controllerType=0 controllerNumber=1 scan=51633	79.6494	B4GALNT2 WT
R.VMSWWDYGYQIAGMAN[+1864.634]R.T	HexNAc(2)Hex(9)	N[+1865]	1304.86	3	3912.57	3912.55	0	4.3	601	Specific	851.64	16.04	>sp|Q8TCJ2|STT3B_HUMAN Dolichyl-diphosphooligosaccharide--protein glycosyltransferase subunit STT3B OS=Homo sapiens GN=STT3B PE=1 SV=1	16687	Lumos_200513_50.51706.51706.3	controllerType=0 controllerNumber=1 scan=51706	79.7629	Mock transfected
R.VMSWWDYGYQIAGMAN[+1864.634]R.T	HexNAc(2)Hex(9)	N[+1865]	1304.86	3	3912.56	3912.55	0	2.3	601	Specific	822.2	16.13	>sp|Q8TCJ2|STT3B_HUMAN Dolichyl-diphosphooligosaccharide--protein glycosyltransferase subunit STT3B OS=Homo sapiens GN=STT3B PE=1 SV=1	16687	Lumos_200513_41.51745.51745.3	controllerType=0 controllerNumber=1 scan=51745	79.985	rs7224888
R.VMSWWDYGYQIAGMAN[+1702.581]R.T	HexNAc(2)Hex(8)	N[+1703]	1250.84	3	3750.51	3750.5	0	2.4	601	Specific	666.92	13.66	>sp|Q8TCJ2|STT3B_HUMAN Dolichyl-diphosphooligosaccharide--protein glycosyltransferase subunit STT3B OS=Homo sapiens GN=STT3B PE=1 SV=1	16687	Lumos_200513_47.51817.51817.3	controllerType=0 controllerNumber=1 scan=51817	79.9006	B4GALNT2 WT
K.AMSSN[+1864.634]ETAAYK.I	HexNAc(2)Hex(9)	N[+1865]	1519.09	2	3037.17	3037.16	0	2.9	637	Specific	698.87	12.96	>sp|Q8TCJ2|STT3B_HUMAN Dolichyl-diphosphooligosaccharide--protein glycosyltransferase subunit STT3B OS=Homo sapiens GN=STT3B PE=1 SV=1	16687	Lumos_200513_41.5186.5186.2	controllerType=0 controllerNumber=1 scan=5186	16.1959	rs7224888
R.VMSWWDYGYQIAGMAN[+1702.581]R.T	HexNAc(2)Hex(8)	N[+1703]	1250.84	3	3750.51	3750.5	0	3.7	601	Specific	714.77	13.36	>sp|Q8TCJ2|STT3B_HUMAN Dolichyl-diphosphooligosaccharide--protein glycosyltransferase subunit STT3B OS=Homo sapiens GN=STT3B PE=1 SV=1	16687	Lumos_200513_41.51871.51871.3	controllerType=0 controllerNumber=1 scan=51871	80.1616	rs7224888
R.VMSWWDYGYQIAGMAN[+1864.634]R.T	HexNAc(2)Hex(9)	N[+1865]	1304.86	3	3912.57	3912.55	0	4.5	601	Specific	693.65	12.28	>sp|Q8TCJ2|STT3B_HUMAN Dolichyl-diphosphooligosaccharide--protein glycosyltransferase subunit STT3B OS=Homo sapiens GN=STT3B PE=1 SV=1	16687	Lumos_200513_44.51998.51998.3	controllerType=0 controllerNumber=1 scan=51998	80.2258	rs148441237
K.AMSSN[+1864.634]ETAAYK.I	HexNAc(2)Hex(9)	N[+1865]	1519.09	2	3037.17	3037.16	0	3	637	Specific	666.7	13.69	>sp|Q8TCJ2|STT3B_HUMAN Dolichyl-diphosphooligosaccharide--protein glycosyltransferase subunit STT3B OS=Homo sapiens GN=STT3B PE=1 SV=1	16687	Lumos_200513_44.5264.5264.2	controllerType=0 controllerNumber=1 scan=5264	16.2974	rs148441237
K.AMSSN[+1864.634]ETAAYK.I	HexNAc(2)Hex(9)	N[+1865]	1519.09	2	3037.17	3037.16	0	3	637	Specific	706.3	13.52	>sp|Q8TCJ2|STT3B_HUMAN Dolichyl-diphosphooligosaccharide--protein glycosyltransferase subunit STT3B OS=Homo sapiens GN=STT3B PE=1 SV=1	16687	Lumos_200513_38.5446.5446.2	controllerType=0 controllerNumber=1 scan=5446	16.6478	rs61743617
K.AMSSN[+1702.581]ETAAYK.I	HexNAc(2)Hex(8)	N[+1703]	1438.06	2	2875.11	2875.11	0	2.9	637	Specific	605.1	11.52	>sp|Q8TCJ2|STT3B_HUMAN Dolichyl-diphosphooligosaccharide--protein glycosyltransferase subunit STT3B OS=Homo sapiens GN=STT3B PE=1 SV=1	16687	Lumos_200513_38.5571.5571.2	controllerType=0 controllerNumber=1 scan=5571	16.8169	rs61743617
K.N[+1864.634]GSAGQLSQSAHLALQLPYNVLGLGR.S	HexNAc(2)Hex(9)	N[+1865]	1132.77	4	4528.06	4529.06	-1	2.4	482	Specific	419.4	6.58	>sp|Q8TB96|TIP_HUMAN T-cell immunomodulatory protein OS=Homo sapiens GN=ITFG1 PE=1 SV=1	17236	Lumos_200513_38.50690.50690.4	controllerType=0 controllerNumber=1 scan=50690	78.9424	rs61743617
K.N[+1864.634]GSAGQLSQSAHLALQLPYNVLGLGR.S	HexNAc(2)Hex(9)	N[+1865]	1133.02	4	4529.07	4529.06	0	2.6	482	Specific	412.16	8.14	>sp|Q8TB96|TIP_HUMAN T-cell immunomodulatory protein OS=Homo sapiens GN=ITFG1 PE=1 SV=1	17236	Lumos_200513_47.50838.50838.4	controllerType=0 controllerNumber=1 scan=50838	78.5463	B4GALNT2 WT
K.N[+1864.634]GSAGQLSQSAHLALQLPYNVLGLGR.S	HexNAc(2)Hex(9)	N[+1865]	1133.02	4	4529.07	4529.06	0	3.1	482	Specific	738.26	14.21	>sp|Q8TB96|TIP_HUMAN T-cell immunomodulatory protein OS=Homo sapiens GN=ITFG1 PE=1 SV=1	17236	Lumos_200513_41.50860.50860.4	controllerType=0 controllerNumber=1 scan=50860	78.7244	rs7224888
K.N[+1702.581]HSALITSVVPGDYDGDSQMDVLLTYLPK.N	HexNAc(2)Hex(8)	N[+1703]	1213.54	4	4851.14	4851.13	0	2.6	95	Specific	373.9	6.53	>sp|Q8TB96|TIP_HUMAN T-cell immunomodulatory protein OS=Homo sapiens GN=ITFG1 PE=1 SV=1	17236	Lumos_200513_38.54305.54305.2	controllerType=0 controllerNumber=1 scan=54305	84.8851	rs61743617
K.N[+1702.581]HSALITSVVPGDYDGDSQMDVLLTYLPK.N	HexNAc(2)Hex(8)	N[+1703]	1213.79	4	4852.15	4851.13	1	2.7	95	Specific	479.41	10.03	>sp|Q8TB96|TIP_HUMAN T-cell immunomodulatory protein OS=Homo sapiens GN=ITFG1 PE=1 SV=1	17236	Lumos_200513_44.54920.54920.4	controllerType=0 controllerNumber=1 scan=54920	84.6876	rs148441237
K.N[+1702.581]HSALITSVVPGDYDGDSQMDVLLTYLPK.N	HexNAc(2)Hex(8)	N[+1703]	1213.29	4	4850.13	4851.13	-1	-0.2	95	Specific	322.67	6.06	>sp|Q8TB96|TIP_HUMAN T-cell immunomodulatory protein OS=Homo sapiens GN=ITFG1 PE=1 SV=1	17236	Lumos_200513_50.55122.55122.4	controllerType=0 controllerNumber=1 scan=55122	84.8076	Mock transfected
R.RN[+1540.529]QSLVQDMDSMVR.L	HexNAc(2)Hex(7)	N[+1541]	1073.78	3	3219.34	3219.33	0	2.8	464	Specific	380.01	5.88	>sp|Q8NHP8|PLBL2_HUMAN Putative phospholipase B-like 2 OS=Homo sapiens GN=PLBD2 PE=1 SV=2	2002	Lumos_200513_44.27249.27249.3	controllerType=0 controllerNumber=1 scan=27249	46.3142	rs148441237
R.RN[+1540.529]QSLVQDMDSMVR.L	HexNAc(2)Hex(7)	N[+1541]	1073.78	3	3219.33	3219.33	0	0.4	464	Specific	338.36	4.22	>sp|Q8NHP8|PLBL2_HUMAN Putative phospholipase B-like 2 OS=Homo sapiens GN=PLBD2 PE=1 SV=2	2002	Lumos_200513_41.27446.27446.3	controllerType=0 controllerNumber=1 scan=27446	46.6576	rs7224888
R.SDLNPAN[+1038.375]GSYPFQALR.Q	HexNAc(2)Hex(3)Fuc(1)	N[+1038]	1394.62	2	2788.23	2788.23	0	1.1	509	Specific	628.85	12.92	>sp|Q8NHP8|PLBL2_HUMAN Putative phospholipase B-like 2 OS=Homo sapiens GN=PLBD2 PE=1 SV=2	2002	Lumos_200513_50.34235.34235.4	controllerType=0 controllerNumber=1 scan=34235	55.8192	Mock transfected
K.HLN[+1864.634]ASNPTEPATIIFTAAR.E	HexNAc(2)Hex(9)	N[+1865]	1296.9	3	3888.7	3888.69	0	1.3	284	Specific	889.37	18.34	>sp|Q8NFQ8|TOIP2_HUMAN Torsin-1A-interacting protein 2 OS=Homo sapiens GN=TOR1AIP2 PE=1 SV=1	17286	Lumos_200513_47.33560.33560.3	controllerType=0 controllerNumber=1 scan=33560	54.9516	B4GALNT2 WT
K.HLN[+2026.687]ASNPTEPATIIFTAAR.E	HexNAc(2)Hex(10)	N[+2027]	1350.92	3	4050.75	4050.74	0	2.6	284	Specific	353.96	7.95	>sp|Q8NFQ8|TOIP2_HUMAN Torsin-1A-interacting protein 2 OS=Homo sapiens GN=TOR1AIP2 PE=1 SV=1	17286	Lumos_200513_50.33671.33671.3	controllerType=0 controllerNumber=1 scan=33671	55.0515	Mock transfected
K.HLN[+1702.581]ASNPTEPATIIFTAAR.E	HexNAc(2)Hex(8)	N[+1703]	1242.89	3	3726.64	3726.64	0	2	284	Specific	821.71	17.37	>sp|Q8NFQ8|TOIP2_HUMAN Torsin-1A-interacting protein 2 OS=Homo sapiens GN=TOR1AIP2 PE=1 SV=1	17286	Lumos_200513_47.33855.33855.3	controllerType=0 controllerNumber=1 scan=33855	55.3562	B4GALNT2 WT
K.HLN[+1540.529]ASNPTEPATIIFTAAR.E	HexNAc(2)Hex(7)	N[+1541]	1188.87	3	3564.59	3564.58	0	2.8	284	Specific	866.67	17.91	>sp|Q8NFQ8|TOIP2_HUMAN Torsin-1A-interacting protein 2 OS=Homo sapiens GN=TOR1AIP2 PE=1 SV=1	17286	Lumos_200513_47.33911.33911.3	controllerType=0 controllerNumber=1 scan=33911	55.4305	B4GALNT2 WT
K.HLN[+1702.581]ASNPTEPATIIFTAAR.E	HexNAc(2)Hex(8)	N[+1703]	1242.89	3	3726.65	3726.64	0	2.2	284	Specific	905.76	18.78	>sp|Q8NFQ8|TOIP2_HUMAN Torsin-1A-interacting protein 2 OS=Homo sapiens GN=TOR1AIP2 PE=1 SV=1	17286	Lumos_200513_50.33928.33928.3	controllerType=0 controllerNumber=1 scan=33928	55.4038	Mock transfected
K.HLN[+1864.634]ASNPTEPATIIFTAAR.E	HexNAc(2)Hex(9)	N[+1865]	1296.9	3	3888.7	3888.69	0	2.8	284	Specific	872.7	17.44	>sp|Q8NFQ8|TOIP2_HUMAN Torsin-1A-interacting protein 2 OS=Homo sapiens GN=TOR1AIP2 PE=1 SV=1	17286	Lumos_200513_38.34015.34015.3	controllerType=0 controllerNumber=1 scan=34015	55.8379	rs61743617
K.HLN[+1702.581]ASNPTEPATIIFTAAR.E	HexNAc(2)Hex(8)	N[+1703]	1242.89	3	3726.65	3726.64	0	2.6	284	Specific	950.71	19.97	>sp|Q8NFQ8|TOIP2_HUMAN Torsin-1A-interacting protein 2 OS=Homo sapiens GN=TOR1AIP2 PE=1 SV=1	17286	Lumos_200513_41.34046.34046.3	controllerType=0 controllerNumber=1 scan=34046	55.6876	rs7224888
K.HLN[+1702.581]ASNPTEPATIIFTAAR.E	HexNAc(2)Hex(8)	N[+1703]	1242.89	3	3726.65	3726.64	0	2.4	284	Specific	949.88	19.67	>sp|Q8NFQ8|TOIP2_HUMAN Torsin-1A-interacting protein 2 OS=Homo sapiens GN=TOR1AIP2 PE=1 SV=1	17286	Lumos_200513_44.34058.34058.3	controllerType=0 controllerNumber=1 scan=34058	55.6339	rs148441237
K.HLN[+1702.581]ASNPTEPATIIFTAAR.E	HexNAc(2)Hex(8)	N[+1703]	1242.89	3	3726.65	3726.64	0	3.6	284	Specific	934.4	17.83	>sp|Q8NFQ8|TOIP2_HUMAN Torsin-1A-interacting protein 2 OS=Homo sapiens GN=TOR1AIP2 PE=1 SV=1	17286	Lumos_200513_38.34094.34094.3	controllerType=0 controllerNumber=1 scan=34094	55.9445	rs61743617
K.HLN[+1540.529]ASNPTEPATIIFTAAR.E	HexNAc(2)Hex(7)	N[+1541]	1188.87	3	3564.59	3564.58	0	1.1	284	Specific	415.98	8.28	>sp|Q8NFQ8|TOIP2_HUMAN Torsin-1A-interacting protein 2 OS=Homo sapiens GN=TOR1AIP2 PE=1 SV=1	17286	Lumos_200513_50.34097.34097.3	controllerType=0 controllerNumber=1 scan=34097	55.6313	Mock transfected
K.HLN[+1540.529]ASNPTEPATIIFTAAR.E	HexNAc(2)Hex(7)	N[+1541]	1188.87	3	3564.59	3564.58	0	1.3	284	Specific	865.63	18.66	>sp|Q8NFQ8|TOIP2_HUMAN Torsin-1A-interacting protein 2 OS=Homo sapiens GN=TOR1AIP2 PE=1 SV=1	17286	Lumos_200513_44.34163.34163.3	controllerType=0 controllerNumber=1 scan=34163	55.7773	rs148441237
K.HLN[+1540.529]ASNPTEPATIIFTAAR.E	HexNAc(2)Hex(7)	N[+1541]	1188.87	3	3564.6	3564.58	0	4	284	Specific	754.08	14.78	>sp|Q8NFQ8|TOIP2_HUMAN Torsin-1A-interacting protein 2 OS=Homo sapiens GN=TOR1AIP2 PE=1 SV=1	17286	Lumos_200513_41.34264.34264.3	controllerType=0 controllerNumber=1 scan=34264	55.9838	rs7224888
K.HLN[+1540.529]ASNPTEPATIIFTAAR.E	HexNAc(2)Hex(7)	N[+1541]	1188.87	3	3564.59	3564.58	0	2.3	284	Specific	872.6	17.46	>sp|Q8NFQ8|TOIP2_HUMAN Torsin-1A-interacting protein 2 OS=Homo sapiens GN=TOR1AIP2 PE=1 SV=1	17286	Lumos_200513_38.34332.34332.3	controllerType=0 controllerNumber=1 scan=34332	56.2692	rs61743617
K.C[+45.988]IPVMEAQEYIAN[+1702.581]VTSSSSAK.F	HexNAc(2)Hex(8)	C[+46], N[+1703]	1326.22	3	3976.64	3976.63	0	3.7	299	Specific	827.6	15.24	>sp|Q8NC56|LEMD2_HUMAN LEM domain-containing protein 2 OS=Homo sapiens GN=LEMD2 PE=1 SV=1	6817	Lumos_200513_38.49219.49219.3	controllerType=0 controllerNumber=1 scan=49219	76.7604	rs61743617
K.C[+45.988]IPVMEAQEYIAN[+1702.581]VTSSSSAK.F	HexNAc(2)Hex(8)	C[+46], N[+1703]	1326.22	3	3976.64	3976.63	0	2.7	299	Specific	801.35	16.41	>sp|Q8NC56|LEMD2_HUMAN LEM domain-containing protein 2 OS=Homo sapiens GN=LEMD2 PE=1 SV=1	6817	Lumos_200513_41.49273.49273.3	controllerType=0 controllerNumber=1 scan=49273	76.5051	rs7224888
K.C[+45.988]IPVMEAQEYIAN[+1540.529]VTSSSSAK.F	HexNAc(2)Hex(7)	C[+46], N[+1541]	1272.2	3	3814.58	3814.57	0	2.2	299	Specific	755.6	14.88	>sp|Q8NC56|LEMD2_HUMAN LEM domain-containing protein 2 OS=Homo sapiens GN=LEMD2 PE=1 SV=1	6817	Lumos_200513_38.49321.49321.3	controllerType=0 controllerNumber=1 scan=49321	76.9042	rs61743617
K.C[+45.988]IPVMEAQEYIAN[+1378.476]VTSSSSAK.F	HexNAc(2)Hex(6)	C[+46], N[+1378]	1218.18	3	3652.53	3652.52	0	2.1	299	Specific	785	14.88	>sp|Q8NC56|LEMD2_HUMAN LEM domain-containing protein 2 OS=Homo sapiens GN=LEMD2 PE=1 SV=1	6817	Lumos_200513_38.49379.49379.3	controllerType=0 controllerNumber=1 scan=49379	76.9908	rs61743617
K.C[+45.988]IPVMEAQEYIAN[+1702.581]VTSSSSAK.F	HexNAc(2)Hex(8)	C[+46], N[+1703]	1326.22	3	3976.64	3976.63	0	3.7	299	Specific	786.39	14.78	>sp|Q8NC56|LEMD2_HUMAN LEM domain-containing protein 2 OS=Homo sapiens GN=LEMD2 PE=1 SV=1	6817	Lumos_200513_50.49387.49387.3	controllerType=0 controllerNumber=1 scan=49387	76.5238	Mock transfected
K.C[+45.988]IPVMEAQEYIAN[+1702.581]VTSSSSAK.F	HexNAc(2)Hex(8)	C[+46], N[+1703]	1326.22	3	3976.64	3976.63	0	3	299	Specific	664.39	13.45	>sp|Q8NC56|LEMD2_HUMAN LEM domain-containing protein 2 OS=Homo sapiens GN=LEMD2 PE=1 SV=1	6817	Lumos_200513_47.49417.49417.3	controllerType=0 controllerNumber=1 scan=49417	76.5897	B4GALNT2 WT
K.C[+45.988]IPVMEAQEYIAN[+1378.476]VTSSSSAK.F	HexNAc(2)Hex(6)	C[+46], N[+1378]	1218.18	3	3652.53	3652.52	0	3.4	299	Specific	790.05	14.64	>sp|Q8NC56|LEMD2_HUMAN LEM domain-containing protein 2 OS=Homo sapiens GN=LEMD2 PE=1 SV=1	6817	Lumos_200513_41.49471.49471.3	controllerType=0 controllerNumber=1 scan=49471	76.7851	rs7224888
K.C[+45.988]IPVMEAQEYIAN[+1702.581]VTSSSSAK.F	HexNAc(2)Hex(8)	C[+46], N[+1703]	1326.22	3	3976.63	3976.63	0	1.8	299	Specific	739.78	15.28	>sp|Q8NC56|LEMD2_HUMAN LEM domain-containing protein 2 OS=Homo sapiens GN=LEMD2 PE=1 SV=1	6817	Lumos_200513_44.49529.49529.3	controllerType=0 controllerNumber=1 scan=49529	76.7538	rs148441237
K.C[+45.988]IPVMEAQEYIAN[+1540.529]VTSSSSAK.F	HexNAc(2)Hex(7)	C[+46], N[+1541]	1272.2	3	3814.59	3814.57	0	4	299	Specific	778.33	14.35	>sp|Q8NC56|LEMD2_HUMAN LEM domain-containing protein 2 OS=Homo sapiens GN=LEMD2 PE=1 SV=1	6817	Lumos_200513_50.49558.49558.3	controllerType=0 controllerNumber=1 scan=49558	76.7628	Mock transfected
K.C[+45.988]IPVMEAQEYIAN[+1378.476]VTSSSSAK.F	HexNAc(2)Hex(6)	C[+46], N[+1378]	1218.18	3	3652.53	3652.52	0	1.8	299	Specific	803.31	17.02	>sp|Q8NC56|LEMD2_HUMAN LEM domain-containing protein 2 OS=Homo sapiens GN=LEMD2 PE=1 SV=1	6817	Lumos_200513_47.49620.49620.3	controllerType=0 controllerNumber=1 scan=49620	76.8677	B4GALNT2 WT
K.C[+45.988]IPVMEAQEYIAN[+1540.529]VTSSSSAK.F	HexNAc(2)Hex(7)	C[+46], N[+1541]	1272.2	3	3814.59	3814.57	0	3.4	299	Specific	754.89	15.34	>sp|Q8NC56|LEMD2_HUMAN LEM domain-containing protein 2 OS=Homo sapiens GN=LEMD2 PE=1 SV=1	6817	Lumos_200513_44.49627.49627.3	controllerType=0 controllerNumber=1 scan=49627	76.8882	rs148441237
K.C[+45.988]IPVMEAQEYIAN[+1378.476]VTSSSSAK.F	HexNAc(2)Hex(6)	C[+46], N[+1378]	1218.18	3	3652.53	3652.52	0	2.3	299	Specific	793.46	15.59	>sp|Q8NC56|LEMD2_HUMAN LEM domain-containing protein 2 OS=Homo sapiens GN=LEMD2 PE=1 SV=1	6817	Lumos_200513_50.49630.49630.3	controllerType=0 controllerNumber=1 scan=49630	76.8608	Mock transfected
K.C[+45.988]IPVMEAQEYIAN[+1378.476]VTSSSSAK.F	HexNAc(2)Hex(6)	C[+46], N[+1378]	1218.18	3	3652.53	3652.52	0	2.8	299	Specific	792.59	15.75	>sp|Q8NC56|LEMD2_HUMAN LEM domain-containing protein 2 OS=Homo sapiens GN=LEMD2 PE=1 SV=1	6817	Lumos_200513_44.49646.49646.3	controllerType=0 controllerNumber=1 scan=49646	76.9156	rs148441237
K.C[+45.988]IPVMEAQEYIAN[+1216.423]VTSSSSAK.F	HexNAc(2)Hex(5)	C[+46], N[+1216]	1164.17	3	3490.48	3490.47	0	3.8	299	Specific	401.63	7.34	>sp|Q8NC56|LEMD2_HUMAN LEM domain-containing protein 2 OS=Homo sapiens GN=LEMD2 PE=1 SV=1	6817	Lumos_200513_41.49678.49678.3	controllerType=0 controllerNumber=1 scan=49678	77.0738	rs7224888
K.C[+45.988]IPVMEAQEYIAN[+1216.423]VTSSSSAK.F	HexNAc(2)Hex(5)	C[+46], N[+1216]	1164.16	3	3490.48	3490.47	0	3.4	299	Specific	544.4	9.24	>sp|Q8NC56|LEMD2_HUMAN LEM domain-containing protein 2 OS=Homo sapiens GN=LEMD2 PE=1 SV=1	6817	Lumos_200513_38.49774.49774.3	controllerType=0 controllerNumber=1 scan=49774	77.5811	rs61743617
K.C[+45.988]IPVMEAQEYIAN[+1216.423]VTSSSSAK.F	HexNAc(2)Hex(5)	C[+46], N[+1216]	1164.16	3	3490.48	3490.47	0	3.3	299	Specific	468.58	9.37	>sp|Q8NC56|LEMD2_HUMAN LEM domain-containing protein 2 OS=Homo sapiens GN=LEMD2 PE=1 SV=1	6817	Lumos_200513_47.49979.49979.3	controllerType=0 controllerNumber=1 scan=49979	77.3649	B4GALNT2 WT
K.C[+45.988]IPVMEAQEYIAN[+1216.423]VTSSSSAK.F	HexNAc(2)Hex(5)	C[+46], N[+1216]	1164.16	3	3490.47	3490.47	0	2	299	Specific	409.61	8.39	>sp|Q8NC56|LEMD2_HUMAN LEM domain-containing protein 2 OS=Homo sapiens GN=LEMD2 PE=1 SV=1	6817	Lumos_200513_50.50003.50003.3	controllerType=0 controllerNumber=1 scan=50003	77.3788	Mock transfected
K.C[+45.988]IPVMEAQEYIAN[+1216.423]VTSSSSAK.F	HexNAc(2)Hex(5)	C[+46], N[+1216]	1164.16	3	3490.48	3490.47	0	3.2	299	Specific	534.85	9.86	>sp|Q8NC56|LEMD2_HUMAN LEM domain-containing protein 2 OS=Homo sapiens GN=LEMD2 PE=1 SV=1	6817	Lumos_200513_44.50016.50016.3	controllerType=0 controllerNumber=1 scan=50016	77.4428	rs148441237
K.KKN[+1378.476]STAYFR.G	HexNAc(2)Hex(6)	N[+1378]	831.7	3	2493.08	2493.08	0	3.2	202	Specific	411.4	3.83	>sp|Q8NBL1|PGLT1_HUMAN Protein O-glucosyltransferase 1 OS=Homo sapiens GN=POGLUT1 PE=1 SV=1	4559	Lumos_200513_38.2800.2800.3	controllerType=0 controllerNumber=1 scan=2800	12.8914	rs61743617
R.TALWVATDHNM[+15.995]DN[+1702.581]TSTVLR.E	HexNAc(2)Hex(8)	M[+16], N[+1703]	1288.55	3	3863.62	3863.62	0	2.5	84	Specific	396.2	7.19	>sp|Q8NBJ5|GT251_HUMAN Procollagen galactosyltransferase 1 OS=Homo sapiens GN=COLGALT1 PE=1 SV=1	15394	Lumos_200513_38.26261.26261.3	controllerType=0 controllerNumber=1 scan=26261	45.2501	rs61743617
R.TALWVATDHNMDN[+1864.634]TSTVLR.E	HexNAc(2)Hex(9)	N[+1865]	1337.23	3	4009.68	4009.67	0	1.6	84	Specific	901.97	19.48	>sp|Q8NBJ5|GT251_HUMAN Procollagen galactosyltransferase 1 OS=Homo sapiens GN=COLGALT1 PE=1 SV=1	15394	Lumos_200513_47.29495.29495.3	controllerType=0 controllerNumber=1 scan=29495	49.411	B4GALNT2 WT
R.TALWVATDHNMDN[+1864.634]TSTVLR.E	HexNAc(2)Hex(9)	N[+1865]	1337.23	3	4009.68	4009.67	0	2.2	84	Specific	902.55	18.78	>sp|Q8NBJ5|GT251_HUMAN Procollagen galactosyltransferase 1 OS=Homo sapiens GN=COLGALT1 PE=1 SV=1	15394	Lumos_200513_50.29655.29655.3	controllerType=0 controllerNumber=1 scan=29655	49.5731	Mock transfected
R.TALWVATDHNMDN[+1864.634]TSTVLR.E	HexNAc(2)Hex(9)	N[+1865]	1337.23	3	4009.68	4009.67	0	0.8	84	Specific	962.09	19.57	>sp|Q8NBJ5|GT251_HUMAN Procollagen galactosyltransferase 1 OS=Homo sapiens GN=COLGALT1 PE=1 SV=1	15394	Lumos_200513_41.29715.29715.3	controllerType=0 controllerNumber=1 scan=29715	49.7715	rs7224888
R.TALWVATDHNMDN[+1864.634]TSTVLR.E	HexNAc(2)Hex(9)	N[+1865]	1337.23	3	4009.68	4009.67	0	1.1	84	Specific	962	20.66	>sp|Q8NBJ5|GT251_HUMAN Procollagen galactosyltransferase 1 OS=Homo sapiens GN=COLGALT1 PE=1 SV=1	15394	Lumos_200513_44.29740.29740.3	controllerType=0 controllerNumber=1 scan=29740	49.7401	rs148441237
R.TALWVATDHNMDN[+1702.581]TSTVLR.E	HexNAc(2)Hex(8)	N[+1703]	1283.21	3	3847.62	3847.62	0	1.1	84	Specific	924.12	18.92	>sp|Q8NBJ5|GT251_HUMAN Procollagen galactosyltransferase 1 OS=Homo sapiens GN=COLGALT1 PE=1 SV=1	15394	Lumos_200513_50.29794.29794.3	controllerType=0 controllerNumber=1 scan=29794	49.7629	Mock transfected
R.TALWVATDHNMDN[+1702.581]TSTVLR.E	HexNAc(2)Hex(8)	N[+1703]	1283.21	3	3847.63	3847.62	0	1.8	84	Specific	923.63	19.78	>sp|Q8NBJ5|GT251_HUMAN Procollagen galactosyltransferase 1 OS=Homo sapiens GN=COLGALT1 PE=1 SV=1	15394	Lumos_200513_44.29816.29816.3	controllerType=0 controllerNumber=1 scan=29816	49.8465	rs148441237
R.TALWVATDHNMDN[+1864.634]TSTVLR.E	HexNAc(2)Hex(9)	N[+1865]	1337.23	3	4009.68	4009.67	0	2.4	84	Specific	1040.4	20.44	>sp|Q8NBJ5|GT251_HUMAN Procollagen galactosyltransferase 1 OS=Homo sapiens GN=COLGALT1 PE=1 SV=1	15394	Lumos_200513_38.29846.29846.3	controllerType=0 controllerNumber=1 scan=29846	50.1572	rs61743617
R.TALWVATDHNMDN[+1378.476]TSTVLR.E	HexNAc(2)Hex(6)	N[+1378]	1175.18	3	3523.52	3523.51	0	2.2	84	Specific	834.4	17.37	>sp|Q8NBJ5|GT251_HUMAN Procollagen galactosyltransferase 1 OS=Homo sapiens GN=COLGALT1 PE=1 SV=1	15394	Lumos_200513_47.29856.29856.3	controllerType=0 controllerNumber=1 scan=29856	49.902	B4GALNT2 WT
R.TALWVATDHNMDN[+1540.529]TSTVLR.E	HexNAc(2)Hex(7)	N[+1541]	1229.2	3	3685.58	3685.57	0	2.6	84	Specific	395.48	8.28	>sp|Q8NBJ5|GT251_HUMAN Procollagen galactosyltransferase 1 OS=Homo sapiens GN=COLGALT1 PE=1 SV=1	15394	Lumos_200513_47.29899.29899.3	controllerType=0 controllerNumber=1 scan=29899	49.9598	B4GALNT2 WT
R.TALWVATDHNMDN[+1702.581]TSTVLR.E	HexNAc(2)Hex(8)	N[+1703]	1283.21	3	3847.62	3847.62	0	1.1	84	Specific	876.2	17.57	>sp|Q8NBJ5|GT251_HUMAN Procollagen galactosyltransferase 1 OS=Homo sapiens GN=COLGALT1 PE=1 SV=1	15394	Lumos_200513_41.29936.29936.3	controllerType=0 controllerNumber=1 scan=29936	50.0747	rs7224888
R.TALWVATDHNMDN[+1702.581]TSTVLR.E	HexNAc(2)Hex(8)	N[+1703]	1283.21	3	3847.63	3847.62	0	2.1	84	Specific	939.6	18.46	>sp|Q8NBJ5|GT251_HUMAN Procollagen galactosyltransferase 1 OS=Homo sapiens GN=COLGALT1 PE=1 SV=1	15394	Lumos_200513_38.29949.29949.3	controllerType=0 controllerNumber=1 scan=29949	50.2978	rs61743617
R.TALWVATDHNMDN[+1540.529]TSTVLR.E	HexNAc(2)Hex(7)	N[+1541]	1229.2	3	3685.57	3685.57	0	1	84	Specific	795.79	15.64	>sp|Q8NBJ5|GT251_HUMAN Procollagen galactosyltransferase 1 OS=Homo sapiens GN=COLGALT1 PE=1 SV=1	15394	Lumos_200513_50.29985.29985.3	controllerType=0 controllerNumber=1 scan=29985	50.0214	Mock transfected
R.TALWVATDHNMDN[+1378.476]TSTVLR.E	HexNAc(2)Hex(6)	N[+1378]	1175.18	3	3523.52	3523.51	0	1.6	84	Specific	884.81	17.99	>sp|Q8NBJ5|GT251_HUMAN Procollagen galactosyltransferase 1 OS=Homo sapiens GN=COLGALT1 PE=1 SV=1	15394	Lumos_200513_50.30045.30045.3	controllerType=0 controllerNumber=1 scan=30045	50.1041	Mock transfected
R.TALWVATDHNMDN[+1540.529]TSTVLR.E	HexNAc(2)Hex(7)	N[+1541]	1229.19	3	3685.57	3685.57	0	0.7	84	Specific	833.26	17.32	>sp|Q8NBJ5|GT251_HUMAN Procollagen galactosyltransferase 1 OS=Homo sapiens GN=COLGALT1 PE=1 SV=1	15394	Lumos_200513_44.30052.30052.3	controllerType=0 controllerNumber=1 scan=30052	50.1653	rs148441237
R.TALWVATDHNMDN[+1540.529]TSTVLR.E	HexNAc(2)Hex(7)	N[+1541]	1229.2	3	3685.58	3685.57	0	2.3	84	Specific	714.85	14.97	>sp|Q8NBJ5|GT251_HUMAN Procollagen galactosyltransferase 1 OS=Homo sapiens GN=COLGALT1 PE=1 SV=1	15394	Lumos_200513_41.30112.30112.3	controllerType=0 controllerNumber=1 scan=30112	50.3143	rs7224888
R.TALWVATDHNMDN[+1378.476]TSTVLR.E	HexNAc(2)Hex(6)	N[+1378]	1175.18	3	3523.52	3523.51	0	1.1	84	Specific	861.09	18.66	>sp|Q8NBJ5|GT251_HUMAN Procollagen galactosyltransferase 1 OS=Homo sapiens GN=COLGALT1 PE=1 SV=1	15394	Lumos_200513_44.30165.30165.3	controllerType=0 controllerNumber=1 scan=30165	50.3222	rs148441237
R.TALWVATDHNMDN[+1540.529]TSTVLR.E	HexNAc(2)Hex(7)	N[+1541]	1229.2	3	3685.57	3685.57	0	1.3	84	Specific	902	18.22	>sp|Q8NBJ5|GT251_HUMAN Procollagen galactosyltransferase 1 OS=Homo sapiens GN=COLGALT1 PE=1 SV=1	15394	Lumos_200513_38.30172.30172.3	controllerType=0 controllerNumber=1 scan=30172	50.6002	rs61743617
R.TALWVATDHNMDN[+1378.476]TSTVLR.E	HexNAc(2)Hex(6)	N[+1378]	1175.18	3	3523.53	3523.51	0	2.8	84	Specific	868.4	17.44	>sp|Q8NBJ5|GT251_HUMAN Procollagen galactosyltransferase 1 OS=Homo sapiens GN=COLGALT1 PE=1 SV=1	15394	Lumos_200513_38.30281.30281.3	controllerType=0 controllerNumber=1 scan=30281	50.7486	rs61743617
R.TALWVATDHNMDN[+1378.476]TSTVLR.E	HexNAc(2)Hex(6)	N[+1378]	1175.18	3	3523.52	3523.51	0	1.6	84	Specific	635.42	12.93	>sp|Q8NBJ5|GT251_HUMAN Procollagen galactosyltransferase 1 OS=Homo sapiens GN=COLGALT1 PE=1 SV=1	15394	Lumos_200513_41.30305.30305.3	controllerType=0 controllerNumber=1 scan=30305	50.5757	rs7224888
K.AMN[+1378.476]TSQVEALGIQMLPGYRDPYHGRPLTK.G	HexNAc(2)Hex(6)	N[+1378]	1156.29	4	4622.13	4622.12	0	2.3	379	Specific	981.61	19.87	>sp|Q8NBJ5|GT251_HUMAN Procollagen galactosyltransferase 1 OS=Homo sapiens GN=COLGALT1 PE=1 SV=1	15394	Lumos_200513_47.39077.39077.4	controllerType=0 controllerNumber=1 scan=39077	62.4711	B4GALNT2 WT
K.AMN[+1378.476]TSQVEALGIQMLPGYRDPYHGRPLTK.G	HexNAc(2)Hex(6)	N[+1378]	1156.29	4	4622.12	4622.12	0	2	379	Specific	687.97	14.25	>sp|Q8NBJ5|GT251_HUMAN Procollagen galactosyltransferase 1 OS=Homo sapiens GN=COLGALT1 PE=1 SV=1	15394	Lumos_200513_44.39308.39308.4	controllerType=0 controllerNumber=1 scan=39308	62.7828	rs148441237
K.AMN[+1378.476]TSQVEALGIQMLPGYRDPYHGRPLTK.G	HexNAc(2)Hex(6)	N[+1378]	1156.29	4	4622.13	4622.12	0	2.6	379	Specific	584.2	10.07	>sp|Q8NBJ5|GT251_HUMAN Procollagen galactosyltransferase 1 OS=Homo sapiens GN=COLGALT1 PE=1 SV=1	15394	Lumos_200513_41.39338.39338.4	controllerType=0 controllerNumber=1 scan=39338	62.8983	rs7224888
K.AMN[+1378.476]TSQVEALGIQMLPGYRDPYHGRPLTK.G	HexNAc(2)Hex(6)	N[+1378]	925.231	5	4622.12	4622.12	0	1.8	379	Specific	333.4	6.34	>sp|Q8NBJ5|GT251_HUMAN Procollagen galactosyltransferase 1 OS=Homo sapiens GN=COLGALT1 PE=1 SV=1	15394	Lumos_200513_38.39413.39413.5	controllerType=0 controllerNumber=1 scan=39413	63.2057	rs61743617
K.AMN[+1864.634]TSQVEALGIQMLPGYR.D	HexNAc(2)Hex(9)	N[+1865]	1315.23	3	3943.68	3943.67	0	2.4	379	Specific	686.38	13.41	>sp|Q8NBJ5|GT251_HUMAN Procollagen galactosyltransferase 1 OS=Homo sapiens GN=COLGALT1 PE=1 SV=1	15394	Lumos_200513_41.46370.46370.3	controllerType=0 controllerNumber=1 scan=46370	72.508	rs7224888
K.AMN[+1540.529]TSQVEALGIQMLPGYR.D	HexNAc(2)Hex(7)	N[+1541]	1207.19	3	3619.57	3619.57	0	0.9	379	Specific	369.2	5.64	>sp|Q8NBJ5|GT251_HUMAN Procollagen galactosyltransferase 1 OS=Homo sapiens GN=COLGALT1 PE=1 SV=1	15394	Lumos_200513_38.46602.46602.3	controllerType=0 controllerNumber=1 scan=46602	73.0712	rs61743617
K.AMN[+1378.476]TSQVEALGIQMLPGYR.D	HexNAc(2)Hex(6)	N[+1378]	1153.18	3	3457.52	3457.51	0	1.9	379	Specific	818.5	15.88	>sp|Q8NBJ5|GT251_HUMAN Procollagen galactosyltransferase 1 OS=Homo sapiens GN=COLGALT1 PE=1 SV=1	15394	Lumos_200513_38.46636.46636.3	controllerType=0 controllerNumber=1 scan=46636	73.1193	rs61743617
K.AMN[+1378.476]TSQVEALGIQMLPGYR.D	HexNAc(2)Hex(6)	N[+1378]	1153.18	3	3457.52	3457.51	0	1.9	379	Specific	702.54	14.91	>sp|Q8NBJ5|GT251_HUMAN Procollagen galactosyltransferase 1 OS=Homo sapiens GN=COLGALT1 PE=1 SV=1	15394	Lumos_200513_47.46640.46640.3	controllerType=0 controllerNumber=1 scan=46640	72.7806	B4GALNT2 WT
K.AMN[+1378.476]TSQVEALGIQMLPGYR.D	HexNAc(2)Hex(6)	N[+1378]	1153.18	3	3457.52	3457.51	0	2.1	379	Specific	877.38	17.56	>sp|Q8NBJ5|GT251_HUMAN Procollagen galactosyltransferase 1 OS=Homo sapiens GN=COLGALT1 PE=1 SV=1	15394	Lumos_200513_41.46699.46699.3	controllerType=0 controllerNumber=1 scan=46699	72.964	rs7224888
K.AMN[+1378.476]TSQVEALGIQMLPGYR.D	HexNAc(2)Hex(6)	N[+1378]	1153.18	3	3457.52	3457.51	0	1.4	379	Specific	753.14	15.42	>sp|Q8NBJ5|GT251_HUMAN Procollagen galactosyltransferase 1 OS=Homo sapiens GN=COLGALT1 PE=1 SV=1	15394	Lumos_200513_50.46713.46713.3	controllerType=0 controllerNumber=1 scan=46713	72.8337	Mock transfected
K.AMN[+1540.529]TSQVEALGIQMLPGYR.D	HexNAc(2)Hex(7)	N[+1541]	1207.19	3	3619.56	3619.56	0	-0.8	379	Specific	300.49	4.51	>sp|Q8NBJ5|GT251_HUMAN Procollagen galactosyltransferase 1 OS=Homo sapiens GN=COLGALT1 PE=1 SV=1	15394	Lumos_200513_50.46735.46735.3	controllerType=0 controllerNumber=1 scan=46735	72.8615	Mock transfected
K.AMN[+1378.476]TSQVEALGIQMLPGYR.D	HexNAc(2)Hex(6)	N[+1378]	1153.18	3	3457.52	3457.51	0	1.4	379	Specific	787.6	16.16	>sp|Q8NBJ5|GT251_HUMAN Procollagen galactosyltransferase 1 OS=Homo sapiens GN=COLGALT1 PE=1 SV=1	15394	Lumos_200513_44.46745.46745.3	controllerType=0 controllerNumber=1 scan=46745	72.9298	rs148441237
K.AMN[+1216.423]TSQVEALGIQMLPGYR.D	HexNAc(2)Hex(5)	N[+1216]	1099.16	3	3295.47	3295.46	0	2.8	379	Specific	616.67	12.45	>sp|Q8NBJ5|GT251_HUMAN Procollagen galactosyltransferase 1 OS=Homo sapiens GN=COLGALT1 PE=1 SV=1	15394	Lumos_200513_47.46907.46907.3	controllerType=0 controllerNumber=1 scan=46907	73.1425	B4GALNT2 WT
K.AMN[+1216.423]TSQVEALGIQMLPGYR.D	HexNAc(2)Hex(5)	N[+1216]	1099.16	3	3295.47	3295.46	0	2	379	Specific	690.6	12.88	>sp|Q8NBJ5|GT251_HUMAN Procollagen galactosyltransferase 1 OS=Homo sapiens GN=COLGALT1 PE=1 SV=1	15394	Lumos_200513_38.46941.46941.3	controllerType=0 controllerNumber=1 scan=46941	73.5382	rs61743617
K.AMN[+1216.423]TSQVEALGIQMLPGYR.D	HexNAc(2)Hex(5)	N[+1216]	1099.16	3	3295.46	3295.46	0	1.7	379	Specific	656.64	13.37	>sp|Q8NBJ5|GT251_HUMAN Procollagen galactosyltransferase 1 OS=Homo sapiens GN=COLGALT1 PE=1 SV=1	15394	Lumos_200513_41.46956.46956.3	controllerType=0 controllerNumber=1 scan=46956	73.3132	rs7224888
K.AMN[+1216.423]TSQVEALGIQMLPGYR.D	HexNAc(2)Hex(5)	N[+1216]	1099.16	3	3295.47	3295.46	0	2.2	379	Specific	524.43	9.78	>sp|Q8NBJ5|GT251_HUMAN Procollagen galactosyltransferase 1 OS=Homo sapiens GN=COLGALT1 PE=1 SV=1	15394	Lumos_200513_50.47040.47040.3	controllerType=0 controllerNumber=1 scan=47040	73.2782	Mock transfected
K.AMN[+1216.423]TSQVEALGIQMLPGYR.D	HexNAc(2)Hex(5)	N[+1216]	1099.16	3	3295.47	3295.46	0	3.4	379	Specific	672.48	13.34	>sp|Q8NBJ5|GT251_HUMAN Procollagen galactosyltransferase 1 OS=Homo sapiens GN=COLGALT1 PE=1 SV=1	15394	Lumos_200513_44.47045.47045.3	controllerType=0 controllerNumber=1 scan=47045	73.337	rs148441237
R.FINYN[+1864.634]QTVSR.M	HexNAc(2)Hex(9)	N[+1865]	1553.64	2	3106.27	3106.26	0	2.5	909	Specific	641.46	12.24	>sp|Q8N766|EMC1_HUMAN ER membrane protein complex subunit 1 OS=Homo sapiens GN=EMC1 PE=1 SV=1	15962	Lumos_200513_47.15844.15844.2	controllerType=0 controllerNumber=1 scan=15844	30.7598	B4GALNT2 WT
R.FINYN[+1702.581]QTVSR.M	HexNAc(2)Hex(8)	N[+1703]	1472.61	2	2944.22	2944.21	0	2.2	909	Specific	638.87	12.71	>sp|Q8N766|EMC1_HUMAN ER membrane protein complex subunit 1 OS=Homo sapiens GN=EMC1 PE=1 SV=1	15962	Lumos_200513_47.15960.15960.2	controllerType=0 controllerNumber=1 scan=15960	30.9167	B4GALNT2 WT
[truncated: 2,157 more rows]

## Sheet: Table S2_O-glycopeptide HEK293
O-glycopeptide hits of HEK293 cells transfected with B4GALNT2 constructs
[truncated: 855 more rows]

[truncated: 3 more sheets: Table S3_Sda hits HEK293, Table S4_N-glycopeptides RBCs, Table S5_O-glycopeptides RBCs]
